# Supplementary material for: Eye-Catching Microbes—Polyphasic Analysis of the Microbiota on Microscope Oculars Verifies Their Role as Fomites
Source: J Clin Med. 2020 May 22;9(5):1572. doi: 10.3390/jcm9051572 (PMC7290821; doi:10.3390/jcm9051572)
Supplement: Supplementary file 1 [file jcm-09-01572-s001.zip]

Archive with 2 entries (2 files):
- Rawdata Cultivation.xlsx
- Rawdata Sequencing.xlsx
