# Supplementary material for: Eye-Catching Microbes—Polyphasic Analysis of the Microbiota on Microscope Oculars Verifies Their Role as Fomites
Source: J Clin Med. 2020 May 22;9(5):1572. doi: 10.3390/jcm9051572 (PMC7290821; doi:10.3390/jcm9051572)
Supplement: Supplementary file 1 [file jcm-09-01572-s001.zip › Rawdata Cultivation.xlsx]

## Sheet: CFUcm^2_Mikroskope
Ocular	CFU	Medium	Cultivation	Cleaning
1	135	Thioglycolate	aerob	PreClean
2	270	Thioglycolate	aerob	PreClean
3	382	Thioglycolate	aerob	PreClean
4	70	Thioglycolate	aerob	PreClean
5	191	Thioglycolate	aerob	PreClean
6	1658	Thioglycolate	aerob	PreClean
7	81	Thioglycolate	aerob	PreClean
8	162	Thioglycolate	aerob	PreClean
9	247	Thioglycolate	aerob	PreClean
10	32	Thioglycolate	aerob	PreClean
1	0	TSA	aerob	PreClean
2	135	TSA	aerob	PreClean
3	351	TSA	aerob	PreClean
4	0	TSA	aerob	PreClean
5	32	TSA	aerob	PreClean
6	0	TSA	aerob	PreClean
7	54	TSA	aerob	PreClean
8	108	TSA	aerob	PreClean
9	0	TSA	aerob	PreClean
10	32	TSA	aerob	PreClean
1	270	Thioglycolate	anaerob	PreClean
2	351	Thioglycolate	anaerob	PreClean
3	701	Thioglycolate	anaerob	PreClean
4	105	Thioglycolate	anaerob	PreClean
5	32	Thioglycolate	anaerob	PreClean
6	1235	Thioglycolate	anaerob	PreClean
7	216	Thioglycolate	anaerob	PreClean
8	108	Thioglycolate	anaerob	PreClean
9	317	Thioglycolate	anaerob	PreClean
10	1147	Thioglycolate	anaerob	PreClean
1	351	TSA	anaerob	PreClean
2	432	TSA	anaerob	PreClean
3	637	TSA	anaerob	PreClean
4	227	TSA	anaerob	PreClean
5	96	TSA	anaerob	PreClean
6	952	TSA	anaerob	PreClean
7	81	TSA	anaerob	PreClean
8	0	TSA	anaerob	PreClean
9	212	TSA	anaerob	PreClean
10	669	TSA	anaerob	PreClean
1	0	Thioglycolate	aerob	PostClean
2	0	Thioglycolate	aerob	PostClean
3	0	Thioglycolate	aerob	PostClean
4	17	Thioglycolate	aerob	PostClean
5	0	Thioglycolate	aerob	PostClean
6	0	Thioglycolate	aerob	PostClean
7	0	Thioglycolate	aerob	PostClean
8	0	Thioglycolate	aerob	PostClean
9	0	Thioglycolate	aerob	PostClean
10	0	Thioglycolate	aerob	PostClean
1	0	TSA	aerob	PostClean
2	0	TSA	aerob	PostClean
3	0	TSA	aerob	PostClean
4	0	TSA	aerob	PostClean
5	0	TSA	aerob	PostClean
6	0	TSA	aerob	PostClean
7	0	TSA	aerob	PostClean
8	0	TSA	aerob	PostClean
9	0	TSA	aerob	PostClean
10	0	TSA	aerob	PostClean
1	0	Thioglycolate	anaerob	PostClean
2	0	Thioglycolate	anaerob	PostClean
3	64	Thioglycolate	anaerob	PostClean
4	17	Thioglycolate	anaerob	PostClean
5	0	Thioglycolate	anaerob	PostClean
6	0	Thioglycolate	anaerob	PostClean
7	0	Thioglycolate	anaerob	PostClean
8	0	Thioglycolate	anaerob	PostClean
9	0	Thioglycolate	anaerob	PostClean
10	0	Thioglycolate	anaerob	PostClean
1	0	TSA	anaerob	PostClean
2	0	TSA	anaerob	PostClean
3	669	TSA	anaerob	PostClean
4	0	TSA	anaerob	PostClean
5	32	TSA	anaerob	PostClean
6	0	TSA	anaerob	PostClean
7	0	TSA	anaerob	PostClean
8	0	TSA	anaerob	PostClean
9	0	TSA	anaerob	PostClean
10	0	TSA	anaerob	PostClean

## Sheet: MALDI_results_rawdata
Genus	Species	Isolates	Medium	Cultivation
Not identified	Not identified	3	TSA	aerob
Staphylococcus	Staphylococcus capitis	2	TSA	aerob
Staphylococcus	Staphylococcus sp	3	TSA	aerob
Staphylococcus	Staphylococcus epidermidis	1	TSA	aerob
Corynebacterium	Corynebacterium lipophiloflavum	2	TSA	aerob
Corynebacterium	Corynebacterium sp	1	TSA	aerob
Brevibacterium	Brevibacterium casei	2	TSA	aerob
Brevibacterium	Brevibacterium sp	1	TSA	aerob
Micrococcus	Micrococcus sp	1	TSA	aerob
Cutibacterium	Cutibacterium acnes	0	TSA	aerob
Cutibacterium	Cutibacterium sp	0	TSA	aerob
Paracoccus	Paracoccus yeei	0	TSA	aerob
Kocuria	Kocuria rhizophila	0	TSA	aerob
Kocuria	Kokuria marina	0	TSA	aerob
Dermacoccus	Dermacoccus sp	0	TSA	aerob
Brachybacterium	Brachybacterium sp	0	TSA	aerob
Moraxella	Moraxella sp	0	TSA	aerob
Propionibacterium	Propionibacterium sp	0	TSA	aerob
Not identified	Not identified	3	TSA	anaerob
Staphylococcus	Staphylococcus capitis	0	TSA	anaerob
Staphylococcus	Staphylococcus sp	0	TSA	anaerob
Staphylococcus	Staphylococcus epidermidis	0	TSA	anaerob
Corynebacterium	Corynebacterium lipophiloflavum	0	TSA	anaerob
Corynebacterium	Corynebacterium sp	0	TSA	anaerob
Brevibacterium	Brevibacterium casei	0	TSA	anaerob
Brevibacterium	Brevibacterium sp	0	TSA	anaerob
Micrococcus	Micrococcus sp	0	TSA	anaerob
Cutibacterium	Cutibacterium acnes	5	TSA	anaerob
Cutibacterium	Cutibacterium sp	6	TSA	anaerob
Paracoccus	Paracoccus yeei	0	TSA	anaerob
Kocuria	Kocuria rhizophila	0	TSA	anaerob
Kocuria	Kokuria marina	0	TSA	anaerob
Dermacoccus	Dermacoccus sp	0	TSA	anaerob
Brachybacterium	Brachybacterium sp	0	TSA	anaerob
Moraxella	Moraxella sp	0	TSA	anaerob
Propionibacterium	Propionibacterium sp	4	TSA	anaerob
Not identified	Not identified	2	Thioglycolate	aerob
Staphylococcus	Staphylococcus capitis	2	Thioglycolate	aerob
Staphylococcus	Staphylococcus sp	3	Thioglycolate	aerob
Staphylococcus	Staphylococcus epidermidis	2	Thioglycolate	aerob
Corynebacterium	Corynebacterium lipophiloflavum	1	Thioglycolate	aerob
Corynebacterium	Corynebacterium sp	0	Thioglycolate	aerob
Brevibacterium	Brevibacterium casei	1	Thioglycolate	aerob
Brevibacterium	Brevibacterium sp	1	Thioglycolate	aerob
Micrococcus	Micrococcus sp	0	Thioglycolate	aerob
Cutibacterium	Cutibacterium acnes	2	Thioglycolate	aerob
Cutibacterium	Cutibacterium sp	11	Thioglycolate	aerob
Paracoccus	Paracoccus yeei	1	Thioglycolate	aerob
Kocuria	Kocuria rhizophila	2	Thioglycolate	aerob
Kocuria	Kokuria marina	0	Thioglycolate	aerob
Dermacoccus	Dermacoccus sp	2	Thioglycolate	aerob
Brachybacterium	Brachybacterium sp	1	Thioglycolate	aerob
Moraxella	Moraxella sp	1	Thioglycolate	aerob
Propionibacterium	Propionibacterium sp	0	Thioglycolate	aerob
Not identified	Not identified	5	Thioglycolate	anaerob
Staphylococcus	Staphylococcus capitis	1	Thioglycolate	anaerob
Staphylococcus	Staphylococcus sp	7	Thioglycolate	anaerob
Staphylococcus	Staphylococcus epidermidis	0	Thioglycolate	anaerob
Corynebacterium	Corynebacterium lipophiloflavum	0	Thioglycolate	anaerob
Corynebacterium	Corynebacterium sp	0	Thioglycolate	anaerob
Brevibacterium	Brevibacterium casei	0	Thioglycolate	anaerob
Brevibacterium	Brevibacterium sp	0	Thioglycolate	anaerob
Micrococcus	Micrococcus sp	0	Thioglycolate	anaerob
Cutibacterium	Cutibacterium acnes	7	Thioglycolate	anaerob
Cutibacterium	Cutibacterium sp	17	Thioglycolate	anaerob
Paracoccus	Paracoccus yeei	0	Thioglycolate	anaerob
Kocuria	Kocuria rhizophila	0	Thioglycolate	anaerob
Kocuria	Kokuria marina	0	Thioglycolate	anaerob
Dermacoccus	Dermacoccus sp	0	Thioglycolate	anaerob
Brachybacterium	Brachybacterium sp	0	Thioglycolate	anaerob
Moraxella	Moraxella sp	0	Thioglycolate	anaerob
Propionibacterium	Propionibacterium sp	0	Thioglycolate	anaerob
Not identified	Not identified	0	Maltextract	aerob
Staphylococcus	Staphylococcus capitis	1	Maltextract	aerob
Staphylococcus	Staphylococcus sp	0	Maltextract	aerob
Staphylococcus	Staphylococcus epidermidis	0	Maltextract	aerob
Corynebacterium	Corynebacterium lipophiloflavum	0	Maltextract	aerob
Corynebacterium	Corynebacterium sp	0	Maltextract	aerob
Brevibacterium	Brevibacterium casei	0	Maltextract	aerob
Brevibacterium	Brevibacterium sp	0	Maltextract	aerob
Micrococcus	Micrococcus sp	0	Maltextract	aerob
Cutibacterium	Cutibacterium acnes	0	Maltextract	aerob
Cutibacterium	Cutibacterium sp	0	Maltextract	aerob
Paracoccus	Paracoccus yeei	0	Maltextract	aerob
Kocuria	Kocuria rhizophila	0	Maltextract	aerob
Kocuria	Kokuria marina	1	Maltextract	aerob
Dermacoccus	Dermacoccus sp	0	Maltextract	aerob
Brachybacterium	Brachybacterium sp	0	Maltextract	aerob
Moraxella	Moraxella sp	0	Maltextract	aerob
Propionibacterium	Propionibacterium sp	0	Maltextract	aerob
