# Supplementary material for: Eye-Catching Microbes—Polyphasic Analysis of the Microbiota on Microscope Oculars Verifies Their Role as Fomites
Source: J Clin Med. 2020 May 22;9(5):1572. doi: 10.3390/jcm9051572 (PMC7290821; doi:10.3390/jcm9051572)
Supplement: Supplementary file 1 [file jcm-09-01572-s001.zip › Rawdata Sequencing.xlsx]

## Sheet: Metadata
#SampleID	BarcodeSequence	LinkerPrimerSequence	ReversePrimer	Cleaning	MicroscopeNr	SampleSite	Description
M-RAL1-29	GATACACAAA	AYTGGGYDTAAAGNG	CCGTCAATTCMTTRAGTTT	PreClean	n1	EyecupAndLens	M-RAL1-29
M-RAL2-30	GATACACAAC	AYTGGGYDTAAAGNG	CCGTCAATTCMTTRAGTTT	PreClean	n2	EyecupAndLens	M-RAL2-30
M-RAL3-31	GATACACACA	AYTGGGYDTAAAGNG	CCGTCAATTCMTTRAGTTT	PreClean	n3	EyecupAndLens	M-RAL3-31
M-RAL4-32	GATACACACC	AYTGGGYDTAAAGNG	CCGTCAATTCMTTRAGTTT	PreClean	n4	EyecupAndLens	M-RAL4-32
M-RAL5-33	GATACACCAA	AYTGGGYDTAAAGNG	CCGTCAATTCMTTRAGTTT	PreClean	n5	EyecupAndLens	M-RAL5-33
M-RAL6-34	GATACACCAC	AYTGGGYDTAAAGNG	CCGTCAATTCMTTRAGTTT	PreClean	n6	EyecupAndLens	M-RAL6-34
M-RAL7-35	GATACACCCA	AYTGGGYDTAAAGNG	CCGTCAATTCMTTRAGTTT	PreClean	n7	EyecupAndLens	M-RAL7-35
M-RAL8-36	GATACACCCC	AYTGGGYDTAAAGNG	CCGTCAATTCMTTRAGTTT	PreClean	n8	EyecupAndLens	M-RAL8-36
M-RAL9-37	GATACCAAAA	AYTGGGYDTAAAGNG	CCGTCAATTCMTTRAGTTT	PreClean	n9	EyecupAndLens	M-RAL9-37
M-RAL10-38	GATACCAAAC	AYTGGGYDTAAAGNG	CCGTCAATTCMTTRAGTTT	PreClean	n10	EyecupAndLens	M-RAL10-38
M-RALrI2-40	GATACCAACC	AYTGGGYDTAAAGNG	CCGTCAATTCMTTRAGTTT	PostClean	n2	EyecupAndLens	M-RALrI2-40
M-RALrI3-41	GATACCACAA	AYTGGGYDTAAAGNG	CCGTCAATTCMTTRAGTTT	PostClean	n3	EyecupAndLens	M-RALrI3-41
M-RALrI4-42	GATACCACAC	AYTGGGYDTAAAGNG	CCGTCAATTCMTTRAGTTT	PostClean	n4	EyecupAndLens	M-RALrI4-42
M-RALrI5-43	GATACCACCA	AYTGGGYDTAAAGNG	CCGTCAATTCMTTRAGTTT	PostClean	n5	EyecupAndLens	M-RALrI5-43
M-RALrI6-44	GATACCACCC	AYTGGGYDTAAAGNG	CCGTCAATTCMTTRAGTTT	PostClean	n6	EyecupAndLens	M-RALrI6-44

## Sheet: ASVtable
	M-RAL1-29	M-RAL10-38	M-RAL2-30	M-RAL3-31	M-RAL4-32	M-RAL5-33	M-RAL6-34	M-RAL7-35	M-RAL8-36	M-RAL9-37	M-RALrI2-40	M-RALrI3-41	M-RALrI4-42	M-RALrI5-43	M-RALrI6-44
24274f37a9d6b33af85873917e028d96	0	0	0	7	0	0	0	0	0	0	0	0	0	0	0
43e386d86af2346d699017d98725f2a0	0	0	0	6	0	0	0	0	0	0	0	0	0	0	0
4f733e1753aab19e4287f5e7e1bb23cb	0	0	0	0	0	1	0	0	0	0	0	0	0	0	0
c5030939fa9d75f72b2f592ad9e5d477	0	4	0	0	0	0	0	0	0	0	0	0	0	0	0
e6933c6bc7af180bc1323cb7a88304d1	0	0	0	0	4	0	0	0	0	0	0	0	0	0	0
24928ec671dfbbc2da36ac86425288cd	9	2	0	0	0	0	0	0	0	0	0	0	0	0	0
5da7c72205b0ef01ebb769ab809532b8	0	0	0	0	0	0	0	0	0	0	0	0	0	12	0
98492f73963af6c96976cd6dcb0eaa1c	0	0	0	0	0	0	0	0	0	3	0	0	0	0	0
90d0241cacc3c8acc1465a7de2fe025d	0	0	0	0	0	0	0	0	0	1	0	0	0	0	0
9dec4debb242c7297ed7204ef6b0c0fc	0	0	0	0	0	0	0	0	0	2	0	0	0	0	0
2cc64e60770c92089375b3b211daca14	14	0	0	0	0	0	0	0	0	0	0	0	0	0	0
57dc3cd318b97b8463bbfc8a2483a6d5	16	0	0	0	0	0	0	0	0	0	0	0	0	0	0
4584e17e53e573eae5b4eb8557b8ecda	0	0	0	0	0	0	0	0	0	0	0	0	0	10	0
7f87b327d008f641d5310e947faa5c77	0	0	9	0	0	0	0	0	0	0	0	0	0	0	0
95a576d43bcabbb1d1eae63381034ae3	0	0	0	0	0	1	0	0	0	0	0	0	0	0	0
d55911f71ae2fb676e9c0d99ecf92371	0	0	30	0	0	0	0	0	0	0	0	0	0	0	0
ead61fced6b895023faa9b841fbe8ca3	0	0	0	0	24	0	0	0	0	0	0	0	0	0	0
f47f8e950c32b9bce2835fa2a44e5752	0	0	0	0	0	0	0	0	0	2	0	0	0	0	0
57ab384b923e9a88af980f6e73a7e796	0	0	0	0	0	0	0	0	0	0	0	0	0	9	0
ad1fb8cdba303d0d4965a059013b20fc	0	52	0	0	0	0	0	0	0	0	0	0	32	0	0
fa2dfa965d07430edbe51b1947ecd747	0	0	0	0	0	0	0	0	0	6	0	0	0	0	0
35e2f7ea113bd3f13c584e1424acaa10	0	0	0	0	0	0	0	0	2	0	0	0	0	0	0
734d20fee4449676f8d20b54ed7fa5d4	0	0	0	0	0	3	0	0	0	0	0	0	0	0	0
607a68c2150da9a0279215add39bd213	0	38	0	0	0	0	0	0	0	0	0	0	0	0	0
45d3dc59288a016c439a50b1efa94108	0	0	0	0	0	0	0	0	5	0	0	0	0	0	0
42c813ef63fcaca7907767b401e409bb	0	0	24	0	0	0	0	0	0	0	0	0	0	0	0
75c858199f6cbe4e6de9f6bc2867b9af	0	0	0	0	0	0	0	0	0	0	0	0	247	0	0
8f5d1d065473e8268c7c75741a31b3cc	0	3	0	0	0	0	0	0	0	0	0	0	0	0	0
eac3706b36aeb4b2a2504ac4f4ab47fe	0	0	46	0	0	0	0	0	0	0	0	0	0	0	0
8efe298617f3793eb93bd893c4d5b684	0	0	3	0	0	0	0	0	0	0	0	0	0	0	0
4f921e0f0509e3de365b5b27982e4346	0	11	0	0	0	0	0	0	0	0	0	0	0	0	0
c4bb9b65c000af5e9668c1cb0cb656e3	0	0	0	4	0	0	0	0	0	0	0	0	0	0	0
0633f87e44d261bcde32bc48f85b0d1d	0	0	0	0	0	0	0	0	3	0	0	0	0	0	0
6254c7e577e6f39f2dd0fe072d397ddd	0	0	17	0	0	0	0	0	0	0	0	0	0	0	0
1b861aa03d6c2aa57c63a9ea7789eedd	0	0	0	0	0	0	0	0	0	0	0	0	296	0	0
ed10f45628d55b26aa775e55e3db3d3f	0	0	20	0	0	0	0	0	0	0	0	0	0	0	0
557ad93c62b759d641ab4fd10e586dec	0	0	0	0	0	0	0	0	0	3	0	0	0	0	0
6746520376b37953b2d46cd564e457bf	0	0	0	0	0	0	3	0	0	0	0	0	0	0	0
8e8f6d3e4c5ccd507ed359c7d8d240d1	0	0	0	0	0	0	14	0	0	0	0	0	0	0	0
bed80f41f624bcc066f6ccd7774d6345	0	0	0	0	0	0	0	0	0	0	0	0	0	0	3
ae53c4490fbc735531f35dae8ade9069	0	25	0	0	0	0	0	0	0	0	0	0	0	0	0
000bc5cf4c96e38c0ce239d665383a1a	0	0	0	0	0	0	8	0	0	0	0	0	0	0	0
1b4aea43c6cbe0d1bfe95ff52012b2ca	0	0	5	0	0	0	0	0	0	0	0	0	0	0	0
81aed0872ad47bd677937b24d0ff8756	0	0	12	0	0	0	0	0	0	0	0	0	0	0	0
47594df12552b313d422a662a0161e1f	0	0	32	0	0	0	0	0	0	0	0	0	0	0	0
18e502f4ad1ca063ef52f1fd064c31e7	0	0	18	0	0	0	0	0	0	0	0	0	0	0	0
3b75e38d89f7eea9a0123dc94e976984	0	0	0	0	1	0	0	0	0	0	0	0	0	0	0
2c44e5e88ca15bde9fa795fc35eafe37	0	0	0	0	0	0	0	0	0	0	0	3	0	0	0
ea9af1975111ad6dbfe93f1b44a6c9c7	46	0	0	0	0	0	0	0	0	0	0	0	0	0	0
810590a680b20e41349a1c00424b12db	0	0	0	8	0	0	0	0	0	0	0	0	0	0	0
f16132a3b6d4e33df384a6308defc732	0	0	9	0	0	0	0	0	0	0	0	0	0	0	0
49a0eb2f508a230237c4b16ce2c5486c	0	10	0	0	0	0	0	0	0	0	0	0	0	0	0
8ca601b43b23b7db96e1940c5bb7421e	0	0	16	0	0	0	0	0	0	0	0	0	0	0	0
a898c4bcc96d5bff6450d9e3f174751d	0	0	0	0	0	1	0	0	0	0	0	0	0	0	0
e0082b043a1061dc20c4e8f469ca1f5d	1	0	0	0	0	0	0	0	0	0	0	0	0	0	0
29310fe6b9bd9f063c3c3e6a7b8f16f0	0	0	0	0	0	0	0	0	0	0	5	0	0	0	0
2b0795304927f9686833c1fed5dfe8c2	0	0	3	0	0	0	0	0	0	0	0	0	0	0	0
b5e49343168d00bc5ee66d9425bf75e5	70	0	0	0	0	0	0	0	0	0	0	0	0	0	0
0c828f30b6fdd09c14d1efbcadf9bc6d	0	0	0	0	0	0	0	0	0	0	0	0	0	0	5
073351738d0a64f9b2fd2de908444efd	0	0	4	0	0	0	0	0	0	0	0	0	0	0	0
229c727d3dd8bc5c6a08d616d6b25aae	0	0	0	0	0	0	0	0	0	0	0	0	0	0	4
13e619ca98e5bd54abdfb99256307180	0	0	21	0	0	0	0	0	0	0	0	0	0	0	0
0d77986a77aae9d1bb84eadc4f21a0fb	0	0	11	0	0	0	0	0	0	0	0	0	0	0	0
e9610b46f1b14efb825af04f7b0a2528	0	0	5	0	0	0	0	0	0	0	0	0	0	0	0
635d6830246dc184d4a11a9bbef010c8	0	0	0	0	0	1	0	0	0	0	0	0	0	0	0
f3da08b5c5b6660489874c41fb66ad68	0	0	0	0	24	0	0	0	0	0	0	0	0	0	0
75ae631f73b90ad01a5d7fa9207aa0db	0	0	0	1	0	0	0	0	0	0	0	0	0	0	0
a2f485a6c1de9d615156eeec0b7ecfd0	0	3	0	0	0	0	0	0	0	0	0	0	0	0	0
6f73b6ae212f8a02a7fbfcbcd006552d	0	0	0	0	0	0	0	0	0	0	0	0	0	9	0
3ab97464a0a8b0988b684c81536a726a	0	0	0	4	0	0	0	0	0	0	0	0	0	0	0
1428bb33a4df9dd9aa94c666edb800c3	36	0	0	0	0	0	0	0	0	0	0	0	0	0	0
57e817db49a5e78ee4c91f9dd2fe58f2	0	18	0	0	0	0	0	0	0	0	0	0	0	0	0
71ef6f7e3be5c5177ceafe8e76be1508	0	0	0	0	0	0	0	2	0	0	0	0	0	0	0
a22f7d82cbcfd32555aba266dac759d2	0	0	13	0	0	0	0	0	0	0	0	0	0	0	0
b988a64dd19f84680ef77752fc6ce9c9	0	0	0	0	9	0	0	0	0	0	0	0	0	0	0
2c752ccb058f8a6950757615e25bedb3	0	0	0	0	0	0	3	0	0	0	0	0	0	0	0
86f60110c0fed44fac8fd7ee0db3874f	0	0	0	0	0	0	0	0	0	0	0	0	0	14	0
b3490168ee3d5bae994a761e2df1ceb4	0	0	0	0	0	0	0	0	0	0	0	19	0	0	0
81e012053a696a7beb732f70c147207f	0	0	0	0	0	0	0	0	0	0	0	9	0	0	0
bad176357d9ff6b6ab05721a417e5d0e	4	0	0	0	0	0	0	0	0	0	0	0	0	0	0
23e0b33bfe09d454937ad63b6d5e718b	0	0	5	0	0	0	0	0	0	0	0	0	0	0	0
2f2025ca75389bfb01ab1f565f0abd28	0	12	0	0	0	0	0	0	0	0	0	0	0	0	0
a08ff3d8ddddfc5b885e17ec431022b0	0	0	11	0	0	0	0	0	0	0	0	0	0	0	0
40ae9245a0c0c6c7c77ae9d2a9fba6a8	0	0	17	0	0	0	0	0	0	0	0	0	0	0	0
ae05abe8c19c6121ac44888eecdf4110	0	0	4	0	0	0	0	0	0	0	0	4	0	0	0
e4ec1215cc443459736eabd7d615e75a	0	0	0	8	0	0	0	0	0	0	0	0	0	0	0
d799dd9007d87b6d006a82ecd595f8d3	0	0	0	3	0	0	0	0	0	0	0	0	0	0	0
c0d7597ede222e3b0b1f8a4a1f541bc0	0	0	0	2	0	0	0	0	0	0	0	0	0	0	0
da01f4a7f642982311344fc6ebf0bfb5	0	0	0	0	0	2	0	0	0	0	0	0	0	0	0
521da012b3d16b7512545dda43bd1608	0	0	0	9	0	0	0	0	0	0	0	0	0	0	0
a6e0457c20863f7090a1a77029c4814b	0	0	0	0	0	4	0	0	0	0	0	0	0	0	0
d6473d02c210c2685a21c776942e2bf2	0	27	0	0	0	0	0	0	0	0	0	0	0	0	0
58ff9398a81c85f65a77af00604c3198	0	0	0	0	0	0	0	0	0	2	0	0	0	0	0
858848ca8adb8c6171fec0fe069d316d	0	0	0	0	0	0	0	0	0	1	0	0	0	0	0
eb158eab16c05448fef082390d7fbc2f	0	15	0	0	0	0	0	0	0	0	0	0	0	0	0
6de77f16e7319a69c7954e5adfa2fe1f	0	18	0	0	0	0	0	0	0	0	0	0	0	0	0
eeef8efb8cec926a723ec6fd084dddaa	0	124	0	0	0	0	0	0	0	0	0	0	0	0	0
a7c9d0a8c8d2f37347a588322776f24a	0	0	29	0	0	0	0	0	0	0	0	0	0	0	0
7b929be02d6ea7e95fbdcc284d2f637c	12	0	0	0	0	0	0	0	0	0	0	0	0	0	0
12b7b8ba304864d3ee5d854befe7e79e	0	0	0	0	0	0	0	0	0	0	0	0	0	0	4
9f96f0f8eee630a66bf7d47c3aeeb886	0	0	0	0	0	0	0	0	0	0	0	60	0	0	0
1037f0211178c35709aeed26f19c67aa	0	13	0	0	0	0	0	0	0	0	0	0	0	0	0
c50196221fdb647c6445dc01aade6226	0	0	0	0	0	0	0	0	0	0	7	0	0	0	0
c79d6cd0c395774b235430a2c645a6db	0	0	0	0	0	0	0	0	0	0	10	0	0	0	0
0fa839d54c6e0fdb2d0d09c79ae6b705	1	21	0	0	0	0	0	0	0	0	0	0	0	0	0
57dbaa9d7de7dbd0edca9538365e59e1	0	0	0	0	0	0	0	0	0	0	0	0	0	0	2
7db33fd1f9941f37f755a389c5a95ddc	0	0	0	0	0	2	0	0	0	0	0	0	0	0	0
a54c3a20afaeb6522dcee5d9661c35d5	0	0	0	0	0	0	0	0	0	0	0	0	0	0	8
ce2c8e6961a173b78f8f41e0da0e3f8d	0	0	0	1	0	0	0	0	0	0	0	0	0	0	0
aab641110568852d7f58dfa08cb5d2a3	12	0	0	0	0	0	0	0	0	0	0	0	0	0	0
1645245e4a88967d3e6545813f2f84e0	3	0	0	0	0	0	0	0	0	0	0	0	0	0	0
17abfe9653bfd9beb5059926856ff65f	0	39	0	0	0	0	0	0	0	0	0	0	0	0	0
e2197277127fb7ef8ffe6084d1909b9c	0	0	0	0	0	0	0	0	0	0	0	0	0	14	0
9d68b1e6aa347351099e9c6c8810e893	0	0	0	0	0	0	0	0	0	0	0	1	0	0	0
17de6f578456a32889ff0413f9a666e9	0	0	3	0	0	0	0	0	0	0	0	0	0	0	0
c7b235136cca1865d901ee2af639963d	0	0	0	0	0	0	0	0	0	0	0	8	0	0	0
aa7f9f845b2c9093df117b65e887d3be	0	0	0	0	0	0	0	0	0	0	0	0	0	0	8
8e2eb5d03cebee59c38670d10768f6a6	0	0	0	0	0	0	0	2	0	0	0	0	0	0	0
c84802d47d41510a16250adbb37ac629	0	3	0	0	27	0	0	0	0	0	0	0	0	0	0
e3b351284322597523bb6c3c6bdcabea	0	0	3	0	0	0	0	0	0	0	0	0	0	0	0
746e09ddc854330cae30134fa605f544	0	0	0	0	0	0	0	0	0	1	0	0	0	0	0
fd086d4665ec10253ea768f808b95e57	0	0	3	0	0	0	0	0	0	0	0	0	0	0	0
7ae09dd4d375475475f016aeceafd88c	0	0	0	2	0	0	0	0	0	0	0	0	0	0	0
d8c025e5d4c7f195b69fbf0dc7a2bde7	9	0	4	0	0	0	0	0	0	0	0	0	0	0	0
d2b2439c2b7b8d3b31cea11782366565	0	0	0	0	0	0	0	0	0	0	0	7	0	0	0
4a287a44f1414f5981bfe272aa3d6ba0	0	0	0	0	0	0	0	0	0	0	0	9	0	0	0
88f743d731194065eb55d5d7e18d4d2b	0	6	0	0	0	0	0	0	0	0	0	0	0	0	0
7f3e24ca43c00f33e75c4c66df5be755	0	0	0	0	33	0	0	0	0	0	0	0	0	0	0
d3ea50d13e33255af9c0368046c5a2bb	8	0	15	0	0	0	0	0	0	0	1	0	0	0	0
f458905c72b91d2d45e95c08ff9ee326	0	0	0	0	0	0	0	0	0	2	0	0	0	0	0
770c1df3577ac838bdb25094f5a11674	0	0	0	0	0	0	0	0	0	0	0	0	0	3	0
9bba94086c391204c3b14c73599ccec6	0	4	0	0	0	0	0	0	0	0	0	0	0	0	0
6457f82f64bbfb5a1f8232c6d4ed7409	0	0	0	0	0	0	0	0	0	0	0	2	0	0	0
271a76af50d8f5f7cf08b7fd58b988a9	0	0	0	0	0	0	0	0	0	0	0	0	0	0	4
359dae91b58a69559d95ef9e39ae02ed	0	0	0	0	0	0	0	0	0	5	0	0	0	0	0
3b461362da36d4753e12549a321146bc	0	0	0	0	0	0	0	0	0	4	0	0	0	0	0
1ea2ae947a36bbb772e10f99aadf1d78	5	0	0	0	0	0	0	0	0	0	0	0	0	0	0
b5b68a13253dceb0039db067e659d688	10	0	0	0	0	0	0	0	0	0	0	0	0	0	0
40ca0ab096b8e56545a1c70ea4883abb	0	0	0	0	21	0	0	0	0	0	0	0	110	0	4
6f92a9060d5e46f7a7212b6ba2f16173	0	0	0	0	0	0	0	0	0	0	0	0	0	13	0
cf67c8ed7e7b73822235d13650fb8235	0	0	0	0	0	0	0	0	0	1	0	0	0	0	0
c5377cc43ee34977a81f4acb73507e3d	0	0	0	0	0	0	0	0	0	0	0	0	58	0	0
b6418bdab68cf7a66f6f36541991c938	0	0	0	0	0	0	0	0	0	0	0	0	0	0	2
21c67e5f5601ffa10cd8c3831cd714d0	0	0	0	0	0	0	0	0	0	0	0	8	0	0	0
886bafd9f7e5a73e10bec828e4d0aba1	0	0	0	0	0	0	0	0	0	2	0	0	0	0	0
09685faaa98b8cdebc046aa8fa20c36e	0	11	12	0	0	0	0	0	0	0	1	20	0	0	27
9917258b4fd714d7b4ae4dad88449610	0	0	0	0	0	0	0	0	0	0	0	0	1	0	0
ecd431e2c74764db950d1d26f33b4248	0	0	0	0	0	0	0	0	0	0	0	0	59	0	0
c1629ecfef80fc396098c4df5e122ec3	4	0	0	0	11	0	0	0	0	0	9	0	0	0	0
c15250ac8589f06a034884f07119c1ab	0	12	0	0	0	0	0	0	0	0	0	0	0	0	0
6a62b537b958b176137e6d64d246b7ad	0	0	0	0	0	0	0	0	0	1	0	0	0	0	0
a93d1df0dcab1b55b439dbb8107179f8	0	0	0	0	0	0	0	0	0	0	0	0	31	0	0
72ede6ed0c75cae3524c7450abe2d646	5	0	0	0	0	0	0	0	0	0	0	0	0	0	0
d40c205fdb4554cd41a22971b6d8ecc0	0	0	0	0	0	0	0	0	0	0	0	0	0	0	2
9a27e62d726f69358cf67e7f09be3904	0	0	0	0	0	0	0	0	0	0	0	0	0	1	0
b24c1f5d02d5afee68a9d02f60c7a160	0	0	0	0	0	0	0	0	0	1	0	0	0	0	0
3ff794f7905d4b3bce1d82254bc219f9	7	0	0	0	0	0	0	0	0	0	0	0	0	0	0
1ac183a1f97c8daf5ed4c18d706192be	0	0	0	0	1	0	0	0	0	0	0	0	0	0	0
35a157d1f476fce9c304ad08ef857b3d	0	0	0	0	0	0	0	0	0	0	0	11	0	0	0
17a767e4e1c2429a5379307ca8df8175	0	9	1	0	0	0	0	0	0	0	0	0	0	6	0
7ad936ff9b2faabf95cdefeb042d753d	0	0	0	0	1	0	0	0	0	3	0	0	0	0	0
d797d507e89b2716246b651132bb5c3f	0	16	0	0	0	0	0	0	0	0	0	0	0	0	0
0b0a2062b3f56f1465764c77fbe7ade3	0	63	0	0	0	0	0	0	0	0	0	0	0	0	0
283661159e495452567c67888afed230	0	20	0	0	0	0	0	0	0	0	0	0	0	0	0
6e44dc4f2dc4477384badeb7298d71a1	0	0	0	0	0	4	0	0	0	0	0	0	0	0	0
855eb7693c022135751647144f2bbad7	0	0	0	0	0	0	0	0	0	0	0	0	0	0	4
4e3efa028493f28451663a6abbb16b21	392	453	16	8	6	3	0	4	0	13	2	8	0	9	0
996108d7b04a1ce38287eb4516ee51a0	20	0	11	0	16	0	0	0	0	5	0	0	16	0	0
3145785e9de458639e9be4dccca61cb1	73	21	0	0	0	0	0	0	0	0	0	0	0	0	0
83860e9f9ec07f06335d2e006ceff56a	0	0	0	0	0	0	0	0	0	1	0	0	0	0	0
355dd43e820f07f46c5a6d2c35b3deec	0	0	0	0	0	0	0	3	0	0	0	0	0	0	0
1449dcc9bb9a68ca90b84bab2912f3ed	0	0	0	5	0	0	0	5	0	0	2	0	0	0	0
0a0c58b49f378224aae6ad1d94df6aef	18	14	0	0	0	2	0	8	2	3	0	0	0	0	0
008f25d3aa5e8541b193ee2b05adfef4	0	0	0	0	0	0	0	1	0	0	0	0	0	0	0
045531b708d0fef03f1b18af2efc2e8c	0	0	0	0	2	1	0	0	0	0	0	0	0	0	0
3f06a6e67584c7566d1fe35ee70c41be	0	0	0	0	0	0	0	0	0	0	0	3	0	0	0
d7164e25c15683da9a5cbcebbac9fdcc	0	0	0	2	0	0	0	0	0	0	0	0	0	0	0
209e3bac8f5b3df2c0bde88f7054e7bb	0	0	0	0	0	0	0	0	0	0	0	0	0	3	0
ecfce6b927e2826e54aa82292b3770e4	0	0	0	3	0	0	0	0	0	0	0	0	0	0	0
51fe9cfe4848d7dd28d20edea25aa868	0	0	0	0	0	0	0	0	1	0	0	0	0	0	0
af5ebdef511b6a71899b1edb409d0ff6	0	0	0	16	0	4	0	0	0	0	0	0	0	0	10
943d52605887d37b54e7d4648cb98ff2	0	0	0	0	0	0	0	0	0	3	0	0	0	0	0
787ec2c6da6b8b2969fd29b1e7be421e	0	0	0	0	0	1	0	0	0	0	0	0	0	0	0
768d02ef5d6fe469576c7c9849c7e220	0	9	0	0	0	0	0	0	0	0	0	0	0	0	0
506f6b4230b877049e09ccfbf6e0a19c	0	38	0	0	0	0	0	0	0	0	0	0	0	0	0
0a5e0e849886e959f4003a98e03a3e95	21	0	0	0	0	0	0	0	0	0	0	0	0	0	0
78d4fd4004c51f9a01b1c4895c305728	0	0	0	0	0	1	0	0	0	0	0	0	0	0	0
fef6da531c9bd63ce12d8828dd0ce97e	0	0	0	0	0	0	0	0	0	0	1	0	0	0	0
4274268e7a1173dddfb9c77e475f41d5	0	0	0	1	0	0	0	0	0	0	0	0	0	0	8
9d7ea4a0f8abdaa69a0d4f65d70eb94f	0	0	0	0	0	0	0	0	0	0	19	0	0	0	0
7318e14000c16dfbc9b30c3329c2b936	0	0	0	0	0	1	0	0	0	0	0	0	0	41	0
33790767a42fc23046ebffda9ccf8d67	0	0	0	6	0	0	0	0	0	0	0	0	0	68	34
100c984532228e053f972f70b2b6cc73	0	0	0	0	0	0	0	0	0	0	0	12	0	7	8
3f2abe0cd6db09d1488152a1af474c88	22	0	0	0	0	0	0	0	0	0	0	0	0	0	0
09045c147236400f08f1ed91f87d87b4	0	0	0	0	0	0	0	0	0	0	0	6	0	0	0
d4789148b61f1a0912f95bb32cf57659	0	0	0	0	0	0	0	0	0	0	0	0	0	0	1
a6015ee4a028288e6a23fed4d99e7c1a	0	0	0	0	0	0	0	0	0	0	0	0	0	5	0
0f872b57f5362644b8d4eec36140d96f	0	0	0	0	0	0	0	0	0	0	0	73	0	0	0
f013e6f7fe18c1cf23cd24460ef7b3b7	0	0	0	0	0	0	0	0	0	12	0	0	0	0	0
6e03cd286e7d2fd34e888b33a8999b1b	0	0	0	0	0	0	0	4	0	0	0	0	0	0	0
f7d486bbf048c0a77b10484eaa5d7d76	0	0	0	0	0	0	0	7	0	0	0	0	0	0	0
42d243f20e5c8db64d9390d3124d3394	0	0	0	0	0	5	0	0	0	0	0	0	0	0	0
35e06d70339e16218536e0e7a52c5bb9	0	0	5	0	0	0	0	0	0	0	0	0	0	0	0
0fc64f35f916511163582aa39b534b28	0	0	0	0	0	0	0	0	0	6	0	0	0	35	11
7d1e48da7587d905ab971bb63b92b0cd	0	0	0	0	0	0	0	0	0	0	0	0	206	0	0
7039a21e574fabd53c2be9cfbae9119d	2	0	0	0	0	0	0	0	0	0	0	0	0	0	0
a0283d12e870b5a7f895148031417ba3	10	0	0	0	0	0	0	0	0	0	0	0	0	0	0
596a01a7e74f2e84da272d0b83e534d6	0	0	0	0	0	0	0	0	0	0	0	172	0	0	0
1c39def4f16299a4b5d83d446f034f68	0	0	0	0	0	0	0	0	0	0	14	0	0	0	0
2888fb73b9c4cfd12d82fc2e669a44f5	0	0	0	0	9	0	0	0	0	0	0	0	0	0	0
8e9ea22d7c9f3eb1ef890f8cd915334d	0	0	0	0	0	10	0	0	0	0	0	0	0	0	0
102444ad0a90d9d08bf2399329cb6842	39	0	0	0	0	0	0	0	0	0	0	0	0	0	0
cd8cba4594beb1f3898f2935258d4776	0	0	0	0	0	0	0	0	0	0	0	18	0	0	0
8d147ff286a8125552aa2e2a96f9bbb7	0	0	0	4	0	0	0	0	0	0	0	0	0	0	0
7f746a2fa9925b0d1c786e3d0b093c18	4	0	0	0	0	0	0	0	0	0	0	0	0	0	0
c6bdf3e7e2eec0c1072b754749b9cebd	11	0	0	0	0	0	0	0	0	0	0	0	0	0	0
2feeabf699935a513a67731c7bfda00c	0	0	0	0	0	0	0	0	0	0	2	0	0	0	0
c1c19e250fa5b3b6884d81e9a1a61c7a	0	0	1	0	0	0	0	0	0	0	0	0	0	0	0
c0df55042885d1aa9774567d75a23763	0	0	0	0	0	0	0	0	0	0	0	58	0	0	0
506e375c0195ff3bf5a63f418c301990	0	0	0	0	0	0	0	0	4	0	0	0	0	0	0
6eb3ab06847b69bcbba0ea6a1cb2f227	21	0	0	0	0	0	0	0	0	0	0	0	0	0	0
480363a6336236511c1adce533848834	0	0	0	0	76	0	0	0	0	0	0	0	0	0	0
429a37fbf81c53f17c7b3e1c1279d987	0	0	0	11	0	0	0	0	0	0	0	0	0	0	0
b28fe7eb0a7d2a5003c5c066c1cba6ee	0	0	0	0	0	0	0	1	10	0	0	0	0	0	0
2b442f566b01272e820eb73c5f020bed	0	0	0	1	0	0	0	0	0	0	0	0	0	0	0
903277e2b0fa6796191b95ade7559494	0	26	0	0	0	0	0	0	0	0	0	0	0	0	0
bfb7921b27ac80399a02b44480f88c33	0	0	0	0	0	0	0	0	0	0	0	58	0	0	0
b3214e4a54a7d984b71b1edad04c4a86	40	0	0	0	0	0	0	0	0	0	0	33	0	0	0
5622007b5c622ff0106ea9c5d905ae63	27	0	0	0	0	0	0	0	0	0	0	0	0	0	0
112442ab15a4b30def6a7f8c348e4ac4	0	0	0	0	0	0	0	0	0	0	17	0	0	0	0
6798221ac890e590fe00cddaf0090feb	0	0	0	0	0	0	0	0	0	0	9	0	0	0	0
d020920e07e4e0dc8275ab838b07a1fa	0	0	0	0	0	0	0	0	0	1	0	0	0	0	0
6df9aaf82e12538746b98672b4f5f663	0	0	0	1	0	0	0	0	0	0	0	0	0	0	0
803f57b61526cf774ae65ceb1f330103	0	28	0	0	4	0	0	0	0	0	0	0	0	0	0
aa7c0a0a576557dfffbdc1105684cc12	0	16	0	0	0	0	0	0	0	0	0	0	0	0	0
6f3a45c01efe4a31ab1390991c372270	0	0	0	0	24	0	0	0	0	0	0	0	0	0	0
cb070798f68f37e76cb5c0f64a194cda	0	0	0	6	0	0	0	0	0	0	0	0	0	0	0
34b94965546a8ad6567b3d3d28df83e3	0	3	0	0	0	0	0	0	0	0	0	0	0	0	0
6f8eea74fbebb5ce1cfbcc07c0b56693	0	0	0	0	0	0	0	0	0	0	0	0	0	3	0
0e1901845ca094b454efe1d9367f12c0	0	0	0	0	0	3	0	0	0	0	0	0	0	0	0
3419815dfdee36721f0737571f1c257a	0	0	0	0	1	0	0	0	0	0	0	0	0	0	0
5418faf861f47fd0cfbf9e22584a2040	0	0	0	0	2	0	0	0	0	0	0	0	0	0	0
9b05aebbc7093bdf1f7bac6c8b47e781	0	14	0	0	0	0	0	0	0	0	0	0	0	0	0
6d7c3d2029cccaa95c1eff636abc85f4	0	0	0	0	4	0	0	0	0	0	0	0	0	0	0
f4183b8f5967937f08c29785fdd5d53e	0	0	0	1	0	0	0	0	0	0	0	0	0	0	0
0cf80f83de3695a0442d7c68cc25b2b1	0	0	0	0	0	0	0	0	1	0	0	0	0	0	0
278c00ffb171dcb685cfe0b37c6b792e	0	0	13	0	0	0	0	0	0	0	0	0	0	0	0
c09ea459868b1140b6e3a5aee4df37a5	0	38	0	0	0	0	0	0	0	0	0	0	0	0	0
482483af0cf5f96d01b7e1622c32615e	0	6	0	0	0	0	0	0	0	0	0	0	0	0	0
d773214add9690313a86935d9d44bb80	0	3	0	0	0	0	0	0	0	0	0	0	0	0	0
05967af95227e63a359b7831604e2958	0	0	0	0	0	0	0	0	5	0	0	0	0	0	0
685547649c91beee13831f7c95c54e0e	0	0	0	0	8	0	0	0	0	0	0	0	0	0	0
f024c1da32223560e38cb64e51e2c2c5	0	0	0	0	9	0	0	0	0	0	0	0	0	0	0
eae6dee12754b299b9639517a357f963	0	0	0	0	0	0	0	0	0	0	0	2	0	0	0
175cb10a614738d19660e877a4240209	0	0	0	3	0	0	0	0	0	0	0	0	0	0	0
e9e34577d34afd46470345928b4c5fe2	0	0	0	0	3	0	0	0	0	0	0	0	0	0	0
3af176f6123754309675d9f0dd105742	0	0	0	0	10	0	0	0	0	0	0	0	0	0	0
2885b476b9a6f705706d33af51b272df	0	0	0	0	0	0	0	0	0	0	0	0	0	0	6
494776861b976dd70bcbcc01424bf7c8	0	0	0	0	0	0	0	3	0	0	0	0	0	0	0
bc55f35b379e41ff6fac6a666e45d782	0	0	0	0	0	1	0	0	0	0	0	0	0	0	0
2774993a1ada2ec12dbcc5729f721c90	0	0	0	0	0	0	3	0	0	0	0	0	0	0	0
ef7f47bfe1e056c830cdc7d29f79fcdb	0	0	0	0	0	0	0	0	0	9	0	0	0	0	0
7d2916b82f52a8c8138a34049406b787	0	20	0	0	0	0	0	0	0	0	0	0	0	0	0
fb773a651575de9244cb0d5f45beccf3	0	41	0	0	0	0	6	0	0	0	0	0	0	0	0
803b2c622fcfa9aab3baffd38ef62650	0	0	0	3	0	0	0	0	0	0	0	0	0	0	0
29ae7a78f0aaf5aedf747c024dd8aa3e	0	0	0	0	0	0	0	0	0	0	0	0	5	0	0
cc11f3bfc65cbfc8827b6fea9fb5d404	0	0	0	0	0	0	0	3	2	0	0	0	0	0	0
484df303076b8bb4651a192556fd32a0	6	0	0	0	0	0	0	0	0	0	0	0	0	0	0
de1d971386c47ac94770f34817dc0162	0	0	0	0	0	2	0	0	0	0	0	0	0	0	0
866994920af37979abee3ee6a2477de3	0	0	0	1	0	0	0	0	0	0	0	0	0	0	0
ec0a185ae0eb886b64fda6ad3d9fee07	24	0	0	0	0	0	0	0	0	0	0	0	0	0	0
8d3650f687b34b5244a6257a3d3c834a	0	0	0	1	0	0	0	0	0	0	0	0	0	0	0
a7580ac373503fd3e40c8be411ee30d0	0	0	0	0	0	0	0	0	4	0	0	0	0	0	0
606c7781e3410a7c78cf17453e5f6a72	0	0	0	0	0	0	0	0	0	0	0	0	0	0	3
d2b8d2520acb6cb2307e0a573dd3923d	0	0	0	0	0	0	0	0	0	0	0	15	0	0	0
801aa199275156909080b3bacb6ad0fd	16	0	0	0	0	0	0	0	0	13	0	0	0	0	0
e42217a984f90ef4d8f090d10b46cb6d	0	0	0	0	0	2	0	2	0	8	0	0	0	0	0
e8bf41b19f52c52ed0199a39b24d6dc8	0	0	0	0	0	1	0	1	0	17	0	1	0	0	0
7f0f577576c575d603b6a6c4ab8c3fbd	0	0	0	0	0	0	0	0	0	0	0	29	0	0	0
f6a503ba1cf9853930a628d1afc0c4a5	0	0	0	0	0	5	0	0	0	26	0	0	0	0	5
f57e6165babefd955dfca961d2cfd0f5	0	0	0	0	0	0	0	0	0	12	0	0	0	0	0
826ed8db0695449a4dc8156ffd3f429b	0	0	0	0	0	0	0	0	0	0	0	0	0	0	1
d5d73514cac70192b811068b9e8ee791	0	0	0	0	0	14	0	0	0	0	0	0	0	0	25
104d397956b61f3c6f2269fc4b2969a4	0	115	0	0	0	0	0	0	0	0	0	0	0	0	0
85399829ee61490e06cd49350b3ae5b6	16	0	0	0	0	0	0	0	0	0	0	0	0	0	0
395938ec63838280f850e44d8a4349d7	0	0	0	12	0	0	0	0	0	0	0	0	0	0	0
e5cc16d08b28fbcd58ee44e029b06530	0	0	0	0	0	0	0	1	0	0	0	0	0	0	0
e700dcd549f1b6d80acf587f8ba485f0	0	0	2	0	0	0	0	0	0	0	0	0	0	0	0
8a1138882b6f2347b68f9c4ec15b66b5	0	0	0	0	0	0	0	0	0	0	13	0	0	0	0
734628401109ed79f2bb3cddc6d49ffa	0	0	0	0	0	0	0	0	0	0	7	0	0	0	0
d1c990a3e8557c88adad2a57e0129936	0	0	0	0	0	0	0	2	0	0	0	0	0	0	0
2baba66cc97d9c9de6ce0d9e5ac95032	0	0	0	0	0	0	0	0	0	0	0	0	46	0	0
4848cb605ebcf93231facfd30eb77cdc	0	0	0	0	0	0	0	0	0	0	0	0	0	0	10
6ef4cb7d1cdd204d6c90d54ac1dd01ea	0	0	17	0	0	0	0	0	0	0	0	0	0	0	0
b0eb236ff954d897fd86aa777f026efc	0	0	0	0	0	0	0	0	0	0	0	0	0	6	0
1c1293766ba8fd666d9e8a26013a23a5	0	0	0	8	0	0	0	3	0	6	15	0	0	0	40
0a4f417b293f0d69d601af4569859453	6	0	0	0	0	0	0	0	0	0	0	0	0	0	0
cc6a9499552e8d60a1e7078e8b706f61	29	0	0	0	0	0	0	0	0	0	0	0	0	0	0
108125d4bcd13942ee502e1cd2ba9491	0	0	0	0	0	0	0	0	0	0	17	0	0	0	0
e7a84f3c471e3b51804f6ac5a950f6cc	0	0	0	0	0	0	0	0	0	0	17	0	0	0	0
ee96167ac9249637ed2d4dc33d7c8f5a	0	0	0	13	0	0	0	0	0	0	0	0	0	0	0
ba3670ad98a68a145fe476a12950d81f	0	0	0	0	0	5	0	0	0	0	0	0	200	0	27
b4a1e514c66f6b995b2f05462173b2c7	0	0	0	0	0	0	0	0	0	1	0	0	0	0	0
935faa5c3dadcd98240ef886daab1817	0	105	0	0	0	0	0	0	0	0	0	0	0	0	0
5dff76fc2dd66e3399f85bdf444aa7e6	0	0	0	5	0	0	0	0	0	0	0	0	0	0	0
5fc8e1ed1461113366b07339c502dec3	0	0	0	0	0	0	0	19	0	0	0	0	0	0	0
ecd56c592fc31d99d5fabe26b90a740f	0	0	0	0	112	5	0	0	0	0	0	0	0	0	0
2ee91e11ba89c548ac7151ff00ba33e6	0	0	0	23	0	0	0	0	0	0	0	0	0	0	0
007f1fc229e7351ff156172577472e6a	0	0	0	0	0	1	0	0	0	0	0	0	0	0	0
e6764c7365ac9ccc1e7303e0a5a3854c	0	0	0	0	0	0	0	10	0	0	0	0	0	0	0
4e987f3f2519795a115553f330771d8f	57	0	0	0	0	0	0	0	0	0	0	0	0	0	0
ab434beee30c0785ebe6e18d97e3359e	0	0	0	0	0	0	0	0	0	0	0	44	0	0	0
a7f8fa41ae6ed6203869a5a716493cbc	0	0	0	0	0	0	0	1	0	0	0	0	0	0	0
46076361a0f3910a7fb5339c9be39f89	0	0	0	0	0	0	0	0	0	1	0	0	0	0	0
42729426986a8cf35adf7c8c56554262	0	0	0	0	0	0	0	3	0	0	0	0	0	0	0
a99d1f8828e79b32594a517313e9ef2c	0	0	0	0	0	0	0	0	3	0	0	0	0	0	0
59cf35f1c8db54e6807a88c3c99860be	0	0	0	4	0	0	0	1	1	0	1	0	0	0	7
58bdf0e563c932956a4f6ec720488e63	0	0	0	0	0	2	0	0	0	0	0	0	0	0	0
3f98378071b8b1ccd065dde60904b212	0	0	0	0	0	0	0	0	1	0	0	0	0	0	0
c3f7583d5547810349da31e1b9b20205	12	12	21	0	58	3	0	0	0	2	21	15	273	58	17
6353dc50e134307f4b669173b035a803	17	14	0	10	0	0	0	0	0	0	0	0	165	0	0
1b1e7cce769ecbb5a558e4412ac71e17	0	7	0	0	0	0	0	0	0	0	10	19	0	0	0
a88621704eaac7c8d210ac8c022567bb	0	0	0	0	0	0	0	0	0	2	0	0	7	9	0
03667955d4948be221ad0c918b680efa	49	0	0	0	7	0	0	0	0	0	10	0	217	0	0
a34d95a6b125d469c43ab6656055f21c	0	0	0	1	0	0	0	0	0	0	0	0	0	0	0
55d31a2d092b09c3feb80ac65704280e	0	16	0	0	0	0	0	0	0	0	0	0	0	0	0
231522c6a2f0a366b3a2cd0feb9789b9	0	0	0	0	0	0	0	0	0	0	0	0	1	0	0
fdf2df60c559d5abefa8aa40df153891	0	0	0	0	0	0	0	0	0	0	0	0	1	0	0
a60fc6fc8ca047c467472637d9c00b88	0	0	0	0	0	2	0	0	0	0	0	0	0	0	0
5de06aab31fe33899b19ec70f8d409d0	0	0	0	1	0	0	0	0	0	0	0	0	0	0	0
a7ab076793a87986005ef0d2dd2328f4	0	13	0	0	0	0	0	0	0	0	0	0	0	0	0
0b972b5794eef9208871e8dcdbb475b8	0	0	4	0	0	0	0	0	0	0	0	0	0	0	0
8e0ba7b6516a8d5f32ca01ee55d7f469	0	0	0	0	0	3	0	0	0	0	0	0	0	0	0
008ecb113a67970fadb015bea32a5323	0	0	0	0	0	2	0	0	0	0	0	0	0	0	0
ec30e6d019d518ab3c497b70583694bc	0	0	0	0	0	2	0	0	0	0	0	0	0	0	0
c67842fc0dd5b80334eef1f53633cb0b	1	0	0	0	0	0	0	0	0	0	0	0	0	0	0
791b93063bba723252aae84729c7bbcc	0	0	0	1	0	0	0	0	0	0	0	0	0	0	0
903b6bd0b0fcebb03a197f2ca0d44179	0	0	27	0	0	0	0	0	0	0	0	0	0	0	0
a8248a896be7a765248e067c1e7ba346	0	0	0	7	0	0	0	0	0	0	0	0	0	0	0
b74056605c75f8f9b89ca513324009c3	0	0	0	0	0	0	0	0	0	0	0	0	0	174	0
21753abc6236df3ed50a270318c15d72	0	0	0	0	0	0	0	0	0	7	0	0	0	0	0
ab6e30b11b3ededd181da0e0a0d7b7c7	45	0	0	5	0	0	0	0	0	0	0	0	0	0	0
cbee47947d85cf1847a5693809fea73a	0	0	0	0	0	0	0	0	0	0	0	0	0	2	0
c55ec2a96ccfc6f8c76fa154d38fba4e	0	0	59	0	0	0	0	0	0	0	0	0	0	421	0
951b6f5be7d4c8e9262b5f9d63ec19f0	0	0	0	0	0	0	0	0	0	0	0	0	0	33	0
3032858b881c66d9b760b263d53502b6	45	6	941	10	132	0	0	0	0	0	0	0	0	5886	13
4902734bf736da96763704856986c395	0	2	0	0	0	0	0	0	0	0	0	0	0	95	12
ec6f464b91babca325169a3e38a97ebb	0	0	0	0	0	0	0	0	0	0	0	0	0	53	0
40f175121ef07e68253e355b37222414	0	0	27	0	0	0	0	0	0	0	0	0	0	0	0
ad8d6af8cdaf266453b15d101f7fc20c	0	0	133	0	0	0	0	0	0	0	0	0	0	768	0
a80902039432514bf99ff21c0ca0809e	0	0	0	0	0	0	0	0	0	0	0	0	0	21	0
7b10bfd0a0c023ecdd6ba1c985c6133d	0	3	0	0	0	0	0	0	0	0	0	0	0	35	20
ba8619cd2eae01947e43966423141631	0	0	17	0	0	0	0	0	0	0	0	0	0	0	0
a20d752bcb8d206245ef81a9caf8e4d3	0	0	0	0	0	0	0	0	0	0	0	0	0	17	0
e002bbf0c898e9f2342455f4b8bc1cba	0	0	0	0	0	0	0	0	0	0	0	0	0	18	0
85c551ea3a2e1c306cdf3be3536ca3d8	76	0	138	0	0	1	0	0	1	11	0	0	0	472	0
c53dd4663b4c137d63dffad126130a27	80	0	1	0	0	0	0	0	0	0	0	0	0	55	0
2d705e2363fb71fbc7445c5f042e774a	0	0	0	0	0	0	1	0	0	0	0	0	0	0	0
0b24450b9fb7be69cd5991174f1d6ad3	0	0	0	0	0	0	0	0	2	0	0	0	0	0	0
0d94b3ea2a05dbde4d640ad9835a07b3	59	0	0	0	0	0	0	0	0	0	0	0	0	0	0
eecd123d30a34c67343600e420b41d46	0	0	0	0	0	0	0	0	1	0	0	0	0	0	0
f9598f5dfb20afc63cd3ceddcedb2f4d	0	0	0	0	0	0	0	0	0	0	0	0	0	0	5
044a71e9523563eccfcce7db386036a1	0	0	0	0	0	0	0	0	0	0	0	0	0	0	14
6f386f49ad7143231d670fd80b82bbae	73	0	0	0	0	0	0	0	0	0	0	0	0	0	0
ac28760d3a75ac63cd5f606fedff3f6a	25	0	0	0	0	0	0	0	0	0	0	0	0	0	0
7a43a4ba654d0aab4ea1638bfb4c2ed4	87	0	0	0	0	0	0	0	0	0	0	0	0	0	0
f71130e47de4c260bc5b577202cd9f66	223	0	0	0	0	0	0	0	0	0	0	0	0	0	0
a08100babf31aa26ebf377437b181a83	0	0	0	0	0	0	0	0	0	0	0	0	0	29	0
7ffcdd6302c1c343887643b81793b7e5	0	0	0	2	0	0	0	0	0	0	0	0	0	0	0
b8dd58d85fa088ccf44535618031dcb2	0	0	0	0	0	1	0	0	0	0	0	0	0	0	0
7db5ef9b30068595fc799c97482a376c	73	157	46	0	0	0	0	0	0	3	0	0	0	0	0
b390fa2fd4293319b031bcb2ca38791d	2	0	0	0	0	0	0	0	0	1	0	0	0	0	0
6064995bc301a7658156d8009046c28b	0	0	0	0	0	0	0	0	0	2	0	0	0	0	0
006eb3dc1d0a6210a1d78898ec45b967	0	0	0	1	0	0	0	0	0	0	0	0	0	0	0
7a1f6bd5c0fd89903066065b4045d737	0	0	0	0	0	0	0	0	0	2	0	0	0	0	0
2c4ab939926f054c5256a5df97235442	0	0	0	3	0	0	0	0	0	0	0	0	0	0	0
4d3e37d67a5b2fb72c7301f6c0336c31	0	0	0	0	0	0	0	0	1	0	0	0	0	0	0
f966f3932a029bc8a88b5b22b0a18eee	0	0	0	0	0	0	0	0	1	0	0	0	0	0	0
ddb0ecd274f1e31dcb698a8eeb77f5e9	0	0	0	0	0	0	0	0	0	2	0	0	0	0	0
60468f15059b08a16feb331ba2d3936f	0	0	0	0	0	0	0	0	0	0	0	0	0	64	0
91f3bc459d59c95d299740ad036727e9	0	0	0	9	0	0	0	0	0	0	0	0	0	0	0
6b1564a66428d067a6959a360615c8ae	0	0	0	0	0	0	0	0	0	0	0	0	0	0	23
afff58a5bfca03ea09fae159967eb7ab	0	0	0	0	0	1	0	0	0	0	0	0	0	0	0
a73d54ff5fd5c801ccd6ba1078046752	0	0	0	0	0	7	0	0	0	1	0	0	0	0	0
c6af9105809d8f9ecb5b622346d862e5	0	0	0	0	0	0	0	2	0	0	7	0	0	0	17
ae8038bd4bb343d75cc2df4ed5545fd3	43	0	0	0	0	0	0	0	0	0	0	0	0	0	0
e4566cb7e3d55f32a2140b94c329701e	0	0	0	0	0	0	0	0	0	0	0	0	0	0	8
e7c3460273d5c92b5dd4baccbad6c0ec	0	0	0	0	0	0	0	1	0	0	0	0	0	0	0
38036a4a680e4935395e331d24dd3d61	0	0	0	0	0	0	0	0	0	0	13	0	0	0	0
7c5f7a6ea7beec381e5cad30baa5d8d6	0	0	0	0	0	9	0	0	0	13	0	0	236	0	0
309fba158b3b57461088793d5d1f3cd1	0	0	0	0	0	0	0	0	0	2	0	0	0	0	0
ff12cb034888e7aad4f0e41762b63993	0	0	44	0	0	0	0	0	0	0	0	0	0	0	0
c5d5ce886f8c95b2d0360eafddb4fd0f	0	0	0	3	0	0	0	0	0	0	0	0	0	0	0
ec1e7e99a1bc03f370b375536d0b253f	0	0	0	71	0	6	0	0	0	1	35	0	0	0	0
46ef6892c2798d695d92f2d007a2aafb	0	0	0	5	0	0	0	0	0	0	0	0	0	0	0
c54c4240977a4c9469cb0e4e60b4d73a	0	0	0	0	0	0	0	0	0	0	28	0	0	0	0
6223f33b3ea7195e8ee7a745247a6f26	0	0	0	22	0	0	0	0	0	0	0	0	0	0	0
11922ca419df479f3da5ad44a19c52e2	0	0	0	120	0	0	0	0	0	0	0	0	0	0	0
23d5c408d8dd1f8d18a28a16bcbf7b61	0	0	0	0	0	0	0	0	2	0	0	0	0	0	0
6547865b28d0a9cec8fad22ad55b7bfd	0	0	9	0	0	0	0	0	0	0	0	0	0	0	0
a1dd49b67e4fb342c99e299272dbd618	0	0	0	0	0	1	0	0	0	0	0	0	0	0	0
5c1175660a69c94412381d7b251dc2ae	0	0	0	0	0	0	0	0	0	0	14	0	0	0	0
b8203cc74ed0c283a95a818c7132c302	0	0	0	0	0	19	0	0	0	0	0	0	0	0	0
646f0734ccc905aa639b1409d372ca65	0	0	0	9	0	0	0	0	0	0	0	0	0	0	0
ed6a3bfade27c0359823bbbcafe07341	0	0	0	0	0	4	0	0	0	0	0	0	0	0	0
646477db9dc6cd5c19a58686532960df	0	0	0	0	0	0	0	0	0	1	0	0	0	0	0
ba0da51f2d106bf008da6d0a5a3ffa25	0	0	0	0	0	0	0	0	1	0	0	0	0	0	0
528c372b9124d31f831afba2e63d925e	0	0	0	0	0	0	0	0	0	7	0	0	0	0	0
3eb06879a670bd5ede164a41ab525455	0	0	0	0	0	0	8	0	0	0	0	0	0	0	0
28182e0a9b757a530f263731e55cb8f0	0	0	0	0	0	0	9	0	0	0	0	0	0	0	0
ae9065585ef6be5c9d9947c71d83ade1	0	0	0	0	0	0	9	0	0	0	0	0	0	0	0
578e75ec5daf6f913fa4226decffecb6	0	0	0	0	0	0	0	0	1	0	0	0	0	0	0
9033f6267256435708d92cc84a6bcad9	0	0	0	0	0	0	0	0	1	0	0	0	0	0	0
84fe5a7b4cd0a4cd2b50cef0d6ad36c0	0	0	0	1	0	0	0	0	0	0	0	0	0	0	0
3f1f2f0056be0df3db25789eb25e6578	0	0	0	0	0	0	0	0	0	4	0	0	0	0	0
3d109931f4cc0f1bff557680b1d30436	0	20	0	0	0	0	0	0	0	0	0	0	0	0	0
a628ff1ae3b6e26d11691e3861cac042	0	0	0	0	0	0	0	0	2	0	0	0	0	0	0
5b031becc94554b88da8ee51f9bcdfc4	0	0	0	1	0	0	0	0	0	0	0	0	0	0	0
22489de107d016343dff096b6f4e923c	84	30	0	0	12	3	0	0	0	0	6	0	0	0	0
2cedbd55a020ef926e8393099ce18eb8	4	0	0	0	0	0	0	0	0	0	0	0	0	0	0
d8946f0debd4347f11a0c5c029130fd1	22	0	0	0	0	0	0	0	0	0	0	0	0	0	0
d559777ad7a181a6ab04f66c261bcf07	26	0	0	0	0	0	0	0	0	0	0	0	0	0	0
4509542f4603b70e52198e620777a54d	29	0	0	0	0	0	0	0	0	0	0	0	0	0	0
8a51e8d7d17a4e12f25859417d0a68e1	8	0	0	0	0	0	0	0	0	0	0	0	0	0	7
dcc2cc183cdf149a07e4f2f6e1250a69	16	0	0	0	0	0	0	0	0	0	0	0	0	0	0
80b39fb6f8e1334058a8aef777b1feaf	10	0	0	0	0	0	0	0	0	0	0	0	0	0	0
3a8bb31719b5b8c7796a3a3664d9f20b	26	0	0	0	0	0	0	0	0	0	0	0	0	0	0
472ab1864ad2759372088dcfcde57c05	15	0	0	0	0	0	0	0	0	0	0	0	0	0	0
2620837b29d55a871de02eae95d44437	0	0	0	0	0	0	0	0	0	8	0	0	0	0	0
ac211748ed2a0f29526c8c8385399b24	0	23	0	0	0	0	0	0	0	0	0	0	0	0	0
1558a3a5cb9266f7fe6ba85c56857881	5	0	0	0	0	0	0	0	0	0	0	0	0	0	0
a940c9d5b07e0962944df2a341049e0d	0	0	17	0	0	0	0	0	0	0	0	0	0	0	0
09a965058e2fb61e724f6f7641db3f6d	0	0	0	0	0	0	0	0	0	0	0	0	0	0	10
66be575b042d6f68572415a4728d3ef4	0	0	15	0	0	0	0	0	0	0	0	0	0	0	0
27d3280e1c0d2a5c49d3858d6b55804b	0	0	0	0	0	0	0	0	0	1	0	0	0	0	0
abfb42b86f127159390e970359f6e722	0	0	0	0	0	0	0	0	3	0	0	0	0	0	0
9eda09a677156853876fa319df3520ab	0	0	0	0	0	0	0	0	3	0	0	0	0	0	0
3898c2771d2635cbe0a7ebe948e30d89	18	0	0	0	0	0	0	0	0	0	0	0	0	0	0
a45137ebc0ebf9f61dccf513455e748d	0	6	0	0	0	0	0	0	0	0	0	0	0	0	0
4348ad28627406a2ad529bf2d8d5825d	1	0	0	0	0	0	0	0	0	0	0	24	0	2	0
c5e26fa0c3e1ee15d418bbe71296d484	0	0	0	0	0	0	0	0	0	0	9	0	0	0	0
6bd9e2ea054d9a5f9a2333f5241151cb	0	0	0	0	0	2	0	0	0	0	0	0	0	0	0
325977ed4e90b02f234ecb4c2daae583	1	0	0	0	0	0	0	0	0	0	0	0	0	0	0
990c83c45c5d2fb31854ca6d58240cfa	0	0	0	3	0	0	0	0	0	0	0	0	0	0	0
0a3d464833afa855dc67b365b368071d	0	0	0	1	0	0	0	0	0	0	0	0	0	0	0
8f3cd47973cc38ffc2cae736a3c583a5	0	0	0	0	0	0	0	0	0	0	0	22	0	0	0
5142559bee7f9c4891fb008222d4812e	0	0	42	0	0	0	0	0	0	0	0	0	0	0	0
a2046727d883c21308dd2445c350553f	6	22	8	7	2	6	4	0	5	0	6	0	175	0	11
8a33e9e2af50cd78609decd36d1fe0c7	9	1	6	15	16	2	0	0	0	13	0	0	22	0	0
e73a90c2c0587ba5b59956dc874a3987	0	0	1	2	0	0	0	0	0	0	0	0	0	0	0
d584c2d710dc1ee3db3ae8303ba1e5d1	0	0	6	0	0	0	0	0	0	0	0	0	0	0	0
b9c9b26eda9ad95fff565e32434c8bd8	0	0	0	0	0	5	0	0	0	7	0	0	0	0	0
f7518bab6b3ff740b6c4318944659c32	5	0	0	2	8	0	0	0	0	0	0	0	0	0	0
8a94c6f7fb54ad8189b7e7f996da6858	15	0	0	2	37	0	0	0	0	0	0	0	0	0	0
743579f0ca01fcca4d612b4aa600e3f2	0	0	0	6	0	0	0	0	0	0	0	0	0	0	0
2b4a7f6388f19c9688c71d5a1ba84233	0	0	0	0	0	2	10	2	4	10	0	0	0	0	0
46a4cd198c5f429337a9217e731605a5	0	0	0	0	0	1	4	5	1	4	0	0	0	0	0
33d13bcb368ca511730cd3f5acf6d5d7	0	0	0	0	0	0	0	0	1	2	0	0	0	0	0
49e24f90a708eddeb19e791329f1fd11	0	0	0	0	0	0	0	0	0	0	0	0	1	0	0
08d28c270343db308c002252fcc75a4f	0	0	0	0	0	0	0	0	0	0	0	9	0	0	0
172cd79bb7cf24a8d869cf0d6ae9b526	0	0	0	0	0	0	0	0	0	0	0	0	0	0	1
76e970c3088d886d17b521c27b1beaff	0	0	0	0	0	2	0	0	0	0	8	0	0	0	0
dc497e2de7db52d1efde52c7523f4f0f	0	0	28	0	0	0	0	0	0	0	0	0	0	0	0
5f0d4654a15341846276a7e6e7bb6c7e	17	0	0	0	15	0	0	0	1	0	0	0	0	5	0
e66ae2c85086de9f7735510327cf7f5e	41	0	0	0	40	0	0	0	0	0	0	0	0	0	0
0758b6a266b38dfb5ce90b11904d1408	0	0	43	0	0	0	0	0	0	0	0	0	0	0	0
a194936fd94795f81bcdf1825c4cee32	0	0	0	0	0	1	0	0	0	0	0	0	0	0	0
a3910504248881ce73f70825c5beb88f	0	0	4	0	0	0	0	0	0	0	0	0	0	0	0
0d838f69d8fab1cccc3e28ef721b3223	0	0	0	1	0	0	0	0	0	0	0	0	0	0	0
42deba955e0b674930de5e19e1aba1db	0	0	18	0	0	0	0	0	0	0	0	0	0	0	0
a56656a87be36ea806ea8e75b3140865	0	0	9	0	14	0	0	0	1	0	0	0	0	0	0
32ea0cf7e5bb6d9920e438125257864f	0	0	0	0	0	0	0	0	0	0	0	0	0	0	7
004c771e22d4e38979d4b22fb2f89e82	7	70	15	8	38	4	0	0	2	0	0	0	0	0	0
6c218f022d56457490f5ad34276e549f	39	0	0	0	0	0	0	0	0	0	0	0	0	0	0
5bfb936b8cbf20066c60410791519abc	21	6	14	1	8	4	0	0	0	9	0	0	0	0	0
ca18440bad47d965dc1f1ae6d0758043	13	0	0	0	0	0	0	0	0	0	0	0	0	0	0
61650c3eeeb374c1998d426556cdf4d2	0	0	0	0	0	0	0	0	0	0	0	0	0	17	0
bbebe356ea0caa36137cf47d321b9d13	0	0	23	0	0	0	0	0	0	0	0	0	16	19	0
386a954fd80dbd0c3988563911e1666c	0	0	8	0	0	0	0	0	0	0	0	0	0	7	0
5c4e5e5115e3fb9e4b392967046b8076	0	28	0	0	0	0	0	0	0	0	0	0	0	0	0
a363c27ba754324408dd40f454447487	0	10	0	0	53	0	0	0	0	0	0	0	34	0	3
3df003bfd11c9ba90babf5871043a38a	0	28	0	0	0	0	0	0	0	0	0	0	0	0	0
397e6dd2462839ac9be5f253684670c6	49	0	0	0	0	0	0	0	0	0	0	0	0	0	0
d1145e3cc4280856493921e552c340b3	6	0	0	0	0	0	0	0	0	0	0	0	0	0	0
82fde0934d90857b85c618852f29f94c	75	0	0	0	0	0	0	0	0	0	0	0	0	0	0
b658e2f871d34972f88d61d134e4063c	0	0	0	0	14	0	0	0	0	0	0	0	0	0	0
59094f42561ecf49b6d327230e45674e	31	0	0	0	0	0	0	0	0	0	0	0	0	0	0
6c1717e0c0058d58b628f6f8a533780f	0	0	0	0	0	0	0	0	0	0	0	0	0	0	12
5675beed1e65304d00b9ae5b70856b4e	6	0	0	0	0	0	0	0	0	0	0	0	0	0	0
2fae9286b97e40a826d893116dac3029	0	0	57	0	0	0	0	0	0	0	0	0	26	70	0
66e1ac0a1a8dabd8cbbcafe0771cdf8e	35	0	29	0	0	0	0	0	0	0	0	0	0	32	0
3c7858fd656b8fba23a51c03e42865cf	0	0	31	0	0	0	0	0	0	0	0	0	0	134	0
369208209bb8650128c7d8359ce5e001	0	0	0	0	0	1	0	0	0	0	0	0	0	0	0
dffbdbda598b4eb1233b2a7bd214c976	3	0	0	0	0	0	0	0	0	0	0	0	0	0	0
3d5939f19b538507fb095bd191b4a890	8	0	0	0	0	0	0	0	0	0	0	0	0	0	0
903b5dbfbbbd36a2e72272278fbaa4c2	0	0	0	0	0	0	0	0	0	3	0	0	0	0	0
bdbd03294828c830cb24844b93b451e7	0	0	0	0	0	0	0	0	0	2	0	0	0	0	0
67e8d5bd13c6b02863fb9616d3ba7d53	18	0	0	0	0	0	0	0	0	0	0	0	0	0	0
04d4e99d16e4c451c4e510723434e2ac	16	0	0	0	0	0	0	0	0	0	0	0	0	0	0
e85f4b396002a79575cb62fda4c7c37a	2	0	0	0	0	0	0	0	0	0	0	0	2	0	0
aeed9d1aff4d70513bd127b9f4ee7bf2	0	0	0	0	0	0	0	0	0	5	0	0	0	0	0
6c69faf1974f8e91cc0a7aefda2bf0f7	0	0	0	0	7	0	0	0	0	2	0	0	0	0	0
b107b1489831b61ab53527fc74c33da0	16	0	0	0	0	0	0	0	0	0	0	0	0	0	0
bfa899f5288c7f4456895cb8fa2ccc0a	58	0	0	0	0	0	0	0	0	0	0	0	0	0	0
97b4c1ac6b947fe50f8c34c54335095b	16	0	0	0	0	0	0	0	0	0	0	0	0	0	0
488a09d2dff3e9994a7ce724be54178c	4	0	0	0	0	0	0	0	0	0	0	0	0	0	0
94e12bc4ff343b030df8f8650a1ee096	0	0	0	0	0	0	0	0	0	0	0	4	0	0	0
a021b729c88bcfac5eb66fe5d44a3b68	99	0	0	0	0	0	0	0	0	0	0	0	0	0	0
c6785b3579e8fcb892a25ff2c36a5660	91	0	0	0	0	0	0	0	0	0	0	0	0	0	0
8a8bec31b51cbff97e32945921b0b34a	0	0	0	0	0	0	0	0	0	0	0	6	0	0	0
ac609297c4a872925437f0d84111c051	40	0	0	0	0	0	0	0	0	0	0	0	0	0	0
dafe328c9d37eacf6017ae63413b83cc	10	0	0	0	0	0	0	0	0	0	0	0	0	0	0
643174e81d0902cb6abed3ae0bba10ce	0	0	0	0	0	2	0	0	0	0	0	0	0	0	0
995f7b5e6fdbdbe93c20a7ed7da6fc4b	0	2	0	0	0	0	0	0	0	0	0	0	0	0	0
7f967bad6cf14214b41d95bb8898addc	0	0	0	0	0	0	0	0	0	0	0	0	19	0	0
43df26305ed66d0f5b6342666974ce87	0	0	36	0	0	0	0	0	0	0	1	0	0	79	0
4ce58ae822954a8d30c29882019f2ebe	0	0	50	0	0	0	0	0	0	0	0	0	0	40	0
3d2c9374c276e18df4787f860e7d8fdf	6	0	0	3	0	0	0	0	0	0	0	0	0	13	0
50674f23cdbdc0aa55ecccae4c7ad667	0	0	0	0	0	0	0	0	0	0	0	18	0	0	0
e893c240f4317c6e32a4f9c13515e016	0	0	0	0	0	0	0	0	0	0	0	0	0	5	0
5d69a17373f4233bfaa0ae0ba50ebfbf	0	0	68	0	21	0	0	0	0	0	3	0	0	132	0
b2740177b785bfc0a5bc2adfe39ed41c	0	0	0	0	0	0	0	0	0	0	0	0	0	6	0
39aab33af446a0c98aad61f0f10a69a5	0	0	148	0	0	0	0	0	0	0	0	22	0	325	0
db585be3ea832886e1d7a678d30a146c	7	0	0	0	0	0	0	0	0	0	0	0	0	0	0
7fee46c6c53c551c62130585cf7534e3	19	0	101	0	0	0	0	0	0	0	0	37	59	463	12
bac04df52baf973f4e2b5d5edeef0176	5	2	90	0	0	0	0	0	0	0	0	1	0	194	0
2ba0f831a9cbe7f4f9a26dcd4197cd7c	5	0	50	0	35	0	0	0	0	0	0	0	0	145	0
0c2bf1480bbf5aab14ad2376eec41b62	0	8	0	0	0	0	0	0	0	0	0	0	0	0	0
edd54a9ead986d6561b22af7a9e39600	0	0	6	0	0	0	0	0	0	0	0	0	0	0	0
1e962066100dc3d92747af09b2a39061	39	0	0	0	0	0	0	0	0	0	0	0	0	0	0
60d4a6f870b91f0decc4ad5848894ed2	0	0	0	0	0	0	0	0	0	0	0	0	0	13	0
f12ef79ccd4fc3b47d56df3b768f8be7	0	0	0	0	0	0	0	0	0	0	0	0	0	17	0
e71d6a74640927c0dd91b71f855aabff	0	0	0	0	0	0	0	0	0	0	0	0	0	5	0
9019cfaaeaab712d5dff3215030c328d	8	7	0	0	0	0	0	0	0	0	0	0	0	25	0
0059ef107a9f85365baefbd032d63c80	9	0	0	0	0	0	0	0	0	0	0	0	0	0	0
08bf8891f24effdb4c1295b795ce2150	0	0	2	0	0	0	0	0	0	0	0	0	0	0	0
74b95efa4ad8ba974362ec3c4577cfdc	0	0	0	0	0	0	0	0	0	0	0	0	0	0	6
be80251687bb6ad29d4103c0500fd790	0	0	1	3	0	0	0	0	0	0	0	0	0	23	0
8e3d0ce1562f0a9fedd310d8bcda6e5e	0	0	0	0	0	0	0	0	0	0	0	0	0	24	0
f2571487e2915ebcea99da55d8299b81	0	0	0	0	1	0	0	0	0	0	0	0	0	0	0
08fc39385a1024a1f093fadd518212fb	40	0	3	0	0	3	0	0	0	0	0	0	0	0	0
e9a5f0c5303f5cf3c36c28decc1a4695	0	0	9	0	0	0	0	0	0	0	0	0	0	0	0
f1320df43f7c7c77306b891f987a53f9	0	0	0	0	37	0	0	0	0	0	0	0	0	0	0
bc5015bcb667aff691aea36616e3fafc	0	0	11	0	0	0	0	0	0	0	0	20	0	0	0
9346009df0fc1f7083de8684e58b0cb0	26	0	0	0	0	0	0	0	0	0	0	1	0	0	0
f79a2e3faf95c4f5f1e30d6bccbb61f2	3	0	0	0	0	0	0	0	0	0	0	0	0	0	0
79128554366f7dfac5b45036580475eb	0	0	0	0	0	0	0	0	0	0	6	0	0	0	0
d44f728a1144b888773b2749324508d5	36	0	0	0	0	0	0	0	0	5	0	5	0	0	0
152dd30062f38192bf83d1686c6ebcf3	0	14	0	0	0	0	0	0	0	0	0	0	0	0	0
f51905708e621adcb74d6b4fb92914b8	25	0	0	0	0	0	0	0	0	0	0	0	0	16	0
6a6316aa4c41b58ec353f1352a3c6ad6	12	0	0	0	0	0	0	0	1	0	0	0	0	0	0
1419125a214f1d66069fd085608bba0c	0	0	0	0	26	0	0	0	0	0	0	0	0	0	0
412743fbd0ab8df909b75e634a834379	10	0	0	0	9	0	0	0	0	0	0	0	0	0	0
74155f6fd6f480264a6125f30f726aff	20	0	0	0	0	0	0	0	3	0	0	0	0	0	0
8964e197f95abd4ffb6ae179d273a768	18	0	0	0	0	0	0	0	0	0	0	0	0	0	0
53294b24b0ffafd92bf15e21ac2f96b8	55	0	0	0	0	0	0	0	0	0	0	0	0	0	0
dc75103804a0e5aee6c1d61a3eaa46f7	19	0	0	0	0	0	0	0	0	0	0	0	0	0	0
f6fe045be75bc22b7f86e76d68cb7cbb	36	0	0	0	0	0	0	0	0	0	0	0	0	0	0
7e28188d9a5ba06b37d5be56ea796945	0	0	18	0	0	0	0	0	0	0	0	0	0	0	0
d9fcaae80322f1f667405721d791e5d9	0	0	21	0	0	0	0	0	0	0	0	0	0	0	0
dc299160c5992b975096c8ec36e2dbbf	0	0	0	0	0	0	0	0	0	0	0	0	0	0	12
a081b71ded8b197ba88f1a6ad9906243	0	0	0	0	0	0	0	0	0	0	0	0	127	0	0
b43ffc2a13daed482df6c59b106c10cc	0	0	0	0	0	0	0	0	0	0	0	0	9	0	0
a273661843e81bc74f8bd745bea30687	0	0	0	0	0	0	0	0	1	0	0	0	0	0	0
f8a3387135f181750a602c7fbe391002	0	0	0	0	0	0	0	0	1	0	0	0	0	0	0
7795c602618e213195f53108f292273e	0	0	0	0	0	0	0	0	0	1	0	0	0	0	0
8193b73a806b86f24002350c5349359f	0	0	0	0	0	0	0	2	0	0	0	0	0	0	0
dc9d6241eb750a695155a25bd4203083	0	0	0	0	0	0	0	0	1	0	0	0	0	0	0
ce2c4cc4689f4bda49f4ef3938a7bfbb	47	0	13	0	0	0	0	0	0	0	0	0	0	0	0
58307a2e10dae8e07cbc8cef73db5fc4	33	0	0	0	5	0	0	0	0	0	0	0	0	33	0
09bbbc571c6fbf79b9a68c43e25fc8c2	37	0	0	0	0	0	0	0	0	0	0	0	0	20	0
03a6c30efe3866534be53c6b60818e1d	0	0	12	0	0	0	0	0	0	0	0	0	0	0	0
7b0bab77eff3a8f53e1c35580ba03393	67	0	0	0	0	0	0	0	0	0	0	0	0	0	0
8a4dd1e46b589640b8d4a2a2702838da	38	0	0	0	0	0	0	0	0	0	0	0	0	0	0
519ba0bf8237068cb4b86ab1d8bdf355	41	0	0	0	0	0	0	0	0	0	0	0	0	0	0
20deaeee01c8d9338eaaf250315c4ad4	0	32	0	0	0	0	0	0	0	0	0	0	0	0	0
61d15f45cf415769ebe4dc5dc3305118	0	0	0	0	0	2	0	0	0	0	0	0	0	0	0
d6d21ccd0dc0f75dd653f95bc410e384	5	0	0	0	0	0	0	0	0	0	0	0	0	0	0
464953627e0695a0bc3788ad49a2a15f	0	0	0	0	0	0	0	0	0	4	0	0	0	0	0
32051a0002cf809752af03d6e1fe7560	0	0	0	0	0	0	0	0	1	0	0	0	0	0	0
0eb56ebbbc882ada617cb02be9f93625	0	0	0	0	0	0	1	0	0	0	0	0	0	0	0
dee02d2841779b180b6f2609426b5ce4	0	0	0	0	0	2	0	0	0	0	0	0	0	0	0
49d83b831e75eae65e5ccf5b873ee6b2	0	0	0	0	0	0	0	3	0	0	0	0	0	0	0
74a233a20dd92af4406c9b0564513788	0	0	0	0	0	0	0	0	0	2	0	0	0	0	0
a31191b5d2a657baa0a692b9982aa80f	0	0	0	0	0	0	0	0	1	0	0	0	0	0	0
0e0c4c729dcf15fff1af3c15e4968776	0	0	0	0	0	0	12	0	0	0	0	0	0	0	0
07e089bbec8135ec34618fe6bdc561af	0	0	0	0	0	0	0	0	0	0	0	26	0	0	0
7e547206c1a23c38dfe36db1a23f0039	0	0	0	0	0	0	0	0	0	0	3	0	0	0	0
7896920577ac597c78fe2d3f46b680c5	0	0	0	10	0	0	0	0	0	0	0	0	0	0	0
b94a75544d6524f289be574b620deef3	0	0	0	0	0	0	0	0	0	3	0	0	0	0	0
3daf9c25cb9cb7c53f49b6881d9d6752	0	0	0	0	0	0	0	0	3	0	0	0	0	0	0
9b68d9f18ce7540e798ed2fc767e9ebe	0	0	0	205	135	28	0	30	0	0	0	0	0	0	0
0c95c1b02d799253412a7fd74c93f210	0	0	0	0	38	0	0	0	0	0	0	0	0	0	0
b81ba9a6f395074f547f8664d9f4a2e7	0	0	0	0	0	1	0	0	0	0	0	0	0	0	0
8a41eaa3d3d531ff8a8e2c425e21de2e	72	0	0	0	0	0	0	0	0	0	0	0	0	0	0
60d7b81237e1ab496f900e8f0d7f3594	0	6	0	0	0	0	0	0	0	0	0	0	0	0	0
713c724e2748383d314855cdd6728721	0	13	0	0	0	0	0	0	0	0	0	0	0	0	0
08d2b02903bd5643360f2606ea3ab72e	0	95	0	0	0	0	0	0	0	0	0	0	0	0	0
5ff053bd217c15a223b9d00aabdad1f7	0	0	0	0	0	0	0	0	46	0	0	0	0	0	0
8b79e771c10bc567701a1eed853b7704	0	0	0	0	0	2	0	0	0	0	0	0	0	0	0
1b24823f395ef73b7beaf89057551718	0	0	0	0	0	0	0	0	0	0	0	0	0	15	0
371c18b544356b3b512790273febb13f	0	0	0	0	0	0	25	0	13	56	0	0	0	0	0
c7ec48a49f9c6ca960fef1e797762c0b	0	0	10	0	0	0	0	0	0	0	0	0	0	0	0
8ad224f7c226cc64e009b8828e9d8459	0	0	0	0	33	0	0	0	0	0	0	0	0	0	0
9a5363a4d39fdc2cba9b879d9f2493f0	0	0	0	0	0	0	0	0	0	0	14	0	0	0	0
9fa944431a7fe8cc5205864c23986d20	0	0	0	0	0	0	2	0	0	0	0	0	0	0	0
f126d4f35cf86ebb7e8e757dccae0cc1	0	0	0	0	0	0	0	1	0	0	0	0	0	0	0
c72c91085f30e968d2ee550e347c9263	0	0	0	0	0	0	0	1	0	0	0	0	0	0	0
d81b836641bc7835fba003619fc04040	0	0	0	0	0	0	0	0	2	0	0	0	0	0	0
342aa791c14b125bfda4ada9adbb58c1	0	0	21	0	0	0	188	0	0	0	0	0	0	0	0
34459fc63495322e61da62ae7a07b26d	240	29	1853	74	3760	170	316	400	713	803	49	0	0	99	0
878a244405ea7154802441c84bb24f0b	0	0	0	0	0	0	0	0	3	0	0	0	0	0	0
d84de7a15a76459c1559296fb8e95453	0	0	0	0	0	0	0	0	3	0	0	0	0	0	0
2e64d63595e68fabc8cfdb2d2bb57806	0	0	0	0	0	0	30	0	0	0	0	0	0	0	0
cc139fc1e1fa860b6ea3b0256b66d9ff	0	0	0	0	0	0	11	0	0	0	0	0	0	0	0
3ff5e5ff4bfc12dd7e4f4bd92eb4d9b3	0	0	0	0	0	0	0	0	7	0	0	0	0	0	0
860d73a0add266292d2c813f8144344e	0	0	0	0	0	0	0	0	3	0	0	0	0	0	0
4724caf4938589a1a5051946957d207e	0	0	0	0	20	0	0	0	0	0	0	0	0	0	0
5ca48b06f83d067ce4ac17c5479c93a5	0	0	0	0	36	0	0	0	0	0	0	0	0	0	0
8da493ac20e12c44e7299701db653622	0	0	0	0	0	0	0	0	0	0	8	0	0	0	0
7b7ecede2186a0698428a8bf1b19d15e	0	0	241	0	0	0	0	1094	0	0	0	0	0	0	0
f46fb6292d81be7c7c6ec08773df10f1	0	0	7	0	0	0	0	0	0	0	0	0	0	0	0
f16ab662d2b0bf615d19be2ed272a80a	0	0	0	0	0	0	0	2	0	0	0	0	0	0	0
657154912b5dfef1a1799e889beb2f9f	0	0	0	0	0	0	0	0	0	0	0	0	146	0	0
cf974073fc6b0d98f73b6b305150b25f	0	0	0	0	0	0	0	0	0	0	1	0	0	0	0
c49799baf4bbb7472e26b9519c6caec6	0	0	0	0	0	0	0	6	0	0	0	0	0	0	0
938350384e456b8f858edaef1567db1f	0	0	0	0	0	0	0	3	0	0	0	0	0	0	0
e2aaefc363523a96f3eee35dd44495c5	0	0	0	0	0	0	0	1	0	0	0	0	0	0	0
fde358373eea677d490fea2afe336b74	0	0	0	0	0	0	0	3	0	0	0	0	0	0	0
860ae142553509f6a2653d15734a28d7	223	0	0	7	18	36	0	30	20	0	0	0	0	0	0
daa236d07daee8ab07dd0557ab35afbb	0	0	0	13	0	0	0	0	0	0	0	0	0	0	0
32859ff174a04004e75453943c139b78	0	0	0	0	0	4	0	0	0	0	0	0	0	0	0
9c6fbc1ba6b2ccd068c8ed1566ef22e4	0	0	0	0	0	0	0	0	0	0	41	0	0	0	0
019c0c1ce38460367e2db6f4341cea88	0	0	0	37	0	0	0	0	0	0	0	0	0	0	0
d3760a2950c8fe0f44d6d435ad47d239	0	0	0	0	0	0	0	0	0	1	0	0	0	0	0
b6ee09e4f5f99a7670c692c0d23f2a6c	0	0	53	0	0	12	0	10	0	107	0	0	0	0	0
9f5fef5521b85a0d31368b9a4d980070	0	0	0	0	0	0	0	0	0	9	0	0	0	0	0
052037704a7c0ab58a5077a8b3c9723e	25	0	21	42	75	14	12	0	10	182	0	0	0	0	0
e3ce381ce0d809cf2a39e1c94ff2be59	0	0	0	0	76	6	0	0	0	0	0	0	0	0	0
572b719f5eccfc2fd9e050efa0093a92	0	0	49	0	312	106	68	116	15	225	259	0	0	0	72
d7833a30281166c8a52c5cfb106709f8	0	0	1954	0	0	0	0	0	0	0	974	0	0	0	0
20f23d7897302ce6ed49f10dc04f049c	0	0	0	0	0	0	2	0	0	0	0	0	0	0	0
7d71b37e3382fe46d9d1ca5bade06e48	0	0	0	0	0	3	0	0	0	0	0	0	0	0	0
156d66e441bb96d2c533961e4ceafa07	0	0	0	0	0	0	0	0	0	1	0	0	0	0	0
bd929567073ffc04dec025b2963eddbc	0	0	0	0	0	1	0	0	0	2	0	0	0	0	0
4398b42b47a1d5123703d6f68b3770a7	0	0	0	0	0	0	0	0	0	0	1	0	0	0	0
44812eae419a04276b3e0e514bf27d21	0	0	0	0	0	0	0	0	0	2	0	0	0	0	0
c2907cc7892c51b5128e11ef2beacf0f	0	0	0	0	0	0	0	0	0	0	26	0	0	0	0
44591f50a62b89b2cbe1350552223f3d	9	0	0	0	0	0	0	0	0	0	0	0	0	0	0
ad99630bcab6adef7d57844b4db77b5e	0	0	0	0	0	0	0	0	0	0	19	0	0	0	0
6259f461424db1e0a7f1bd9c0f280f8c	0	0	0	7	0	0	0	0	0	0	0	0	0	0	0
d088d98e9f392853b417ec659d6ab7cd	0	0	3	0	0	0	0	0	0	0	0	0	0	0	0
65b97af795d3f2c23181caaa6f1df63a	0	0	0	3	0	0	0	0	0	0	0	0	0	0	0
c034972c0d96e06c4410b7b28897ea18	676	0	275	853	456	244	171	63	43	1334	1491	0	0	0	32
202fc353a577f7061ecde9d4b4ac0605	0	0	0	0	0	0	0	0	0	0	50	0	0	0	0
8cf12ea08deba6810cead55413cf597e	0	429	0	0	0	0	0	0	0	0	0	0	0	0	0
abc0a6bc0c456a038a92c88c8d13173c	0	99	0	0	0	0	0	0	0	0	0	0	0	0	0
dc5602db63c8f79ba55d2489686359ba	0	104	0	0	0	0	0	0	0	0	0	0	0	0	0
a2497d308d5f5af928071c8705a984f9	0	238	0	0	0	0	0	0	0	0	0	0	0	0	0
1e91992e2d0cacdb7910568eb08cafbc	0	0	0	0	0	0	0	0	1	0	0	0	0	0	0
1692bfc870cf1a6ea6caea4d0fe27cdb	0	0	0	39	0	0	0	13	3	413	24	0	0	0	53
71d2817ba92a44a8aa2b4a3691326d66	0	0	0	21	0	0	0	0	0	0	0	0	0	0	0
df2f9f864c5173d11eb19a71004577a2	0	0	0	19	0	8	4	0	0	0	0	0	0	0	0
c23b526ceee8d57b8f9bee8d5ddddf93	0	0	0	0	0	0	0	0	0	0	0	32	0	0	0
59aa685512d34cef10333de07c670e17	0	0	0	0	0	0	0	0	0	25	0	0	0	0	0
e300ebd9964f749691b909c09126d17f	0	0	0	21	0	0	0	0	0	0	0	0	0	0	0
32a911c8209eb75c7ce1a6a16730fafa	84	0	617	0	0	9	99	51	27	72	0	0	0	0	0
b66798d30d58c0df38a3e6fb3b17ff12	0	0	298	0	0	112	17	3	24	130	217	0	0	0	0
8abec341c92ebb23dade8a96e6d8973d	0	0	0	0	0	0	0	0	0	0	0	0	0	0	77
2c4f07b8aea8608eba93b289c6aa7ac0	0	0	0	0	0	0	0	5	0	0	0	0	0	57	0
0e479314b73da1c89c165cb9f216717d	0	0	0	0	0	2	9	0	0	0	0	0	0	0	0
c92d3a114a46620642e66319afbaf365	0	0	0	0	0	0	0	0	0	0	7	0	0	0	0
c0a92288b09535ff63efee5a624365eb	0	0	0	0	0	0	0	14	24	0	0	0	0	0	0
fe232308df052b2d39d4e21a5402d174	45	0	76	116	446	38	52	101	31	258	32	0	0	0	0
b9ef9b20ec8a891a382d40a4b8add33b	0	0	0	0	0	5	0	0	0	0	0	0	0	0	0
ca3fd2c37247bc830f1ce2fab9bff19c	0	0	0	0	0	0	0	0	0	10	0	1170	0	0	0
f4c3f630df6f666379393fa961c359bf	0	0	0	17	0	0	0	0	0	10	0	0	0	0	0
577fca1a202cb2ba59e782708ba041e5	0	0	0	0	0	7	0	0	0	0	0	0	0	0	0
78ce90089dee484237042205d3eefe85	0	0	0	0	0	0	0	0	0	22	0	0	0	0	0
d602df40f700ad35de3358c46f0a510b	0	0	0	0	0	0	0	1	1	9	0	0	0	0	0
09a8b30555c3a33db7bd8705a7ad6f40	0	0	0	0	44	0	0	0	0	0	0	0	0	0	0
e7014c777e1b9ab3686d3ec1af41c7e3	0	7	0	0	0	0	0	0	0	0	0	0	0	0	0
36ef5a483029e6ee9a3bdba45be3108c	0	773	0	9	0	0	0	1	0	0	0	0	0	0	0
26bbfcf86de1a3b7dec56bd02c485ef4	0	14	0	0	0	0	0	0	0	0	0	0	0	0	0
4bcdcc6b64a5ab99ae9bb5c5a8d61ece	0	6	0	0	0	0	0	0	0	0	0	0	0	0	0
b122e7aa02ababde7920967626255d8d	0	0	0	14	0	0	0	0	0	0	0	0	0	0	0
107d3779d15f3f909d1db0e4696d7d99	0	0	49	22	0	0	4	0	6	0	56	0	0	0	0
75056044a2ee82434ac4521f7f7c5bb0	0	0	0	21	0	0	0	0	0	0	0	0	0	0	0
155b2b5e93d5f7ec9c2431fc52cd8825	0	0	37	0	0	0	0	0	0	0	0	0	0	0	0
5876be1e49344a2562f011077e95b9c5	0	0	8	0	0	0	0	0	0	0	0	0	0	0	0
21fc43ae5b145eb559e3532e49aebb01	0	0	10	0	0	0	0	0	0	0	0	0	0	0	0
a297f86c40b384e65f8c24052e5172ef	0	0	0	0	0	0	0	0	0	8	0	0	0	0	0
70f14c6f8a7ee83bdb9368e3f84b7b72	0	0	0	0	0	14	0	0	0	0	0	0	0	0	0
32f02d77fdda0370dfa378a71a1eb3b9	0	0	0	0	0	0	0	0	0	0	0	0	0	0	37
68e648cbbfe4b0fc7f715ade7d3d4583	0	0	0	0	0	0	0	0	0	0	0	0	0	0	11
43dfd42df7501b59cd1a5aa1ec949455	0	18	0	0	0	0	0	0	0	0	0	0	0	0	0
0d0e60a1498ae34a06eafc2366b93c52	0	17	0	0	0	0	0	0	0	0	0	0	0	0	0
e05c0bf388a002e74c4cc4cf82534332	0	0	0	0	0	0	0	0	0	0	0	0	12	0	0
673ba0854922a65ab047905d5d28fb29	0	12	0	0	0	0	0	0	0	0	0	0	0	0	0
2c58f7a5edc2dd61d6886ccc4e208103	0	0	0	0	0	0	0	0	0	0	0	0	0	40	0
b9e179f9a33a526e04a6c8bb458b743c	0	0	0	0	17	0	0	0	0	0	0	0	0	0	0
5774781639e30b2ce869b793c922bc00	0	57	0	0	0	0	0	0	0	0	0	0	0	139	0
43844eebf3cabb989c9978f999e70861	0	0	0	0	17	0	0	0	0	0	0	0	0	0	0
cc989d88eb566a2fcdd484f3ba299e12	0	33	0	0	0	0	0	0	0	0	0	0	0	0	0
2e8ce7d990f2f7f99c463a1a2d6e474e	0	41	0	29	0	0	0	0	0	0	0	0	0	0	0
290c4d218d873823cc9330f5ac481717	0	0	17	0	0	0	0	0	0	0	0	0	0	0	0
7ebcdaa6368c918b1886c9eec1aca071	0	0	15	0	0	0	0	0	0	7	0	0	0	0	0
44f0325c8025d9390b41e1558d3db574	0	22	0	0	0	0	0	0	0	0	0	0	0	0	0
bd1276c16650de6335b178d172c755b9	0	69	0	0	0	0	0	0	0	0	0	0	0	0	0
fcf6a7f6aee758dfdb5d7e47085a52ef	0	0	0	0	0	2	0	0	0	0	0	0	0	0	0
cc14c607214b6f1dc303d64686150a7f	0	0	0	0	0	0	0	1	0	0	0	0	0	0	0
ea7ac8a9c9abd6f37116de1eee698ac7	0	0	0	0	0	0	0	0	0	0	0	0	23	0	0
196c4ee63d6acbc0bf6b1a090802b421	0	0	37	0	0	0	0	0	0	0	0	0	0	0	0
2914629ba3018dc64176929afc657f33	0	0	0	0	0	0	0	0	0	5	0	0	0	0	0
c6e7212c3fc4f463fef84274b84ef486	0	0	59	0	0	0	0	0	0	0	0	0	0	0	0
dd7aa8a55db3e08eaf4a85e128afb1e9	0	0	0	0	0	2	0	0	0	0	0	0	0	0	0
09649e28f9804bb2f16f191978fe4cc8	0	7	0	0	0	0	0	0	0	0	0	0	0	0	0
215b89f4b58078b8776acd3fa9d6e05e	12	0	0	0	19	0	0	0	0	0	0	0	0	0	0
077fd0d50bba8595c6333eab185eb0c2	0	0	0	0	0	0	0	0	0	0	0	0	0	0	65
927b09ba26d116ccdd8253da5319d649	0	0	0	0	0	0	0	0	0	0	0	0	0	0	13
7dda20103aabcf2a928be171c680f4c5	0	0	0	0	0	0	0	0	0	0	0	0	0	0	13
0111307a2dff924539f1ead1d5bd4f5a	0	10	0	0	0	0	0	0	0	0	0	0	0	0	0
a7a883384c9efdd065246187b5c823eb	2	0	0	0	0	0	0	0	0	0	0	0	0	0	0
b6f29ac54931c8f28eca56a01026853c	0	0	0	0	0	0	0	0	0	7	0	0	0	0	0
b72ab1837ac99c74f30e52074f27e2c1	0	0	0	0	0	0	0	0	0	0	0	0	53	0	0
919b03d8ba1a526445e1a0c2c24c5987	0	0	0	0	0	0	22	0	0	0	0	0	0	0	0
d6730b805fa6e5eafcfbe9912ca36d9b	0	0	0	0	0	0	0	0	0	0	3	0	0	0	0
40312defbc03563b7d11d1db00d82841	0	0	0	0	0	0	24	0	0	0	0	0	0	0	0
3f6af8e9a5defaad2cca04392761ad7b	0	0	0	0	0	0	1	0	0	0	0	0	0	0	0
0b4c4ca9632d29eff3e7f427696ecdfe	0	0	0	0	0	0	1	0	0	0	0	0	0	0	0
3de90e4b0612c8fe541497f0c82a0542	0	0	0	0	0	0	13	0	0	0	0	0	0	0	0
05e012394d707e9775a0e65d5d4f8c60	0	0	0	0	0	0	11	0	0	0	0	0	0	0	0
b62134cf62d69cbf50787bf0193c0cc8	0	0	0	0	0	2	0	0	0	0	0	0	0	0	0
a7f74ae3425c82bff54acd01a5c4c567	0	0	0	0	0	0	0	0	0	26	0	0	0	0	0
6ea2f476d8e6808b6124ba6cb1e3e3af	0	0	0	0	0	0	0	0	0	0	0	17	0	0	0
1ccc29aa87e88524edfadcf40ca48218	0	1	0	0	0	0	0	0	0	0	0	0	0	0	0
ff5a853d3e413b253e1fe63efcc67930	19	0	0	0	0	0	0	0	0	0	0	0	0	0	0
99cf26c601cdac3745875f453962660f	0	0	0	0	0	0	0	0	0	0	0	0	0	32	0
4923064c42017344a5f4bfc76effca6b	0	0	0	0	0	0	0	3	0	0	0	0	0	0	0
9d1d209c6b591711c3ba4c86a2e8d491	0	0	30	0	0	0	0	0	0	0	0	0	0	0	0
480826a5473d6817a0db13cbdd72c751	0	0	0	0	0	0	0	0	0	0	0	523	0	0	0
4d1c978d2c76272bdb8bbf0313e5a0d5	0	0	0	0	0	0	0	0	0	0	0	0	0	36	0
24c394662783fb46978fc21d57d796ce	0	0	0	0	0	0	0	0	0	0	0	0	0	0	27
a9aef5612f48098f30589dc012f5e8eb	0	0	0	0	0	0	84	0	0	0	0	0	0	0	0
8eb7fe09f67eaca8cb1bfe365fd9d773	0	0	0	0	0	0	47	0	0	0	0	0	0	0	0
41c3e701ab1a169a49efef8954704eb7	0	0	0	0	0	0	18	0	0	0	0	0	0	0	0
536d3f3aa5a8af1ec15fe175a6bd38d0	0	0	33	0	0	0	0	0	0	0	0	0	0	0	0
408d47f19dd4505948d498dcfa0da83b	0	0	0	0	0	5	0	0	0	0	0	0	0	0	0
3762a7ebb9170b0352ad76aea9471cbd	0	0	0	0	0	0	2	0	0	0	0	0	0	0	0
8af7fd80b86d9b25fd84d809812337c4	0	0	0	0	0	0	0	0	0	0	0	22	0	0	0
f6e2d3d93a1dd67f0bdbdfedddbcbecf	0	0	0	0	0	0	0	0	0	0	0	28	0	0	0
284969da430bbc23ab64534401f1ccc9	0	0	0	0	0	0	0	2	0	0	0	0	0	0	0
a42d9d0c3f350983bf79d47947364f01	20	0	0	8	0	0	0	1	0	0	0	0	0	0	0
61e7a7c7ca1d435dccd9e68adef35b29	0	0	0	0	0	0	0	0	0	0	0	0	0	211	0
4b2cc4cb6ddb14758ea0a91851539b91	0	0	0	0	0	0	0	0	0	0	0	7	0	0	0
b6427bbb8f2855795224a60887b7c6cc	0	0	0	0	0	0	0	0	0	0	0	144	0	0	0
dbeb0efa10d7dbd1a3cb3a4ba2caf5a1	0	0	0	4	0	0	0	0	0	0	0	0	0	0	0
82812038af01452659065221cd50ba93	0	0	0	0	0	0	0	0	0	0	15	0	0	0	0
452aa13205c449d4f4fc47835e0c54b4	0	0	0	0	0	0	0	0	0	0	0	83	0	0	0
c7fef55018958ef02cc2eab795579693	0	0	0	0	4	0	0	0	0	0	0	0	0	0	0
77aa3ee205ac073a473bc30467905bf6	0	0	0	0	0	0	0	0	0	0	0	0	7	0	0
0cb7fc96e89094ad69e16466b0570cbf	0	0	0	0	0	0	0	0	0	0	0	0	238	0	0
f9e711ead1e9ba30de148a314d73473c	0	0	0	0	0	0	0	0	0	5	0	0	0	0	0
7758040d8f63a3146feed88a0c65c6a7	0	0	0	0	0	0	0	0	0	5	0	0	0	0	0
72307fa0659488407bc4560d90753bd0	0	0	0	0	0	0	0	0	0	0	0	52	0	0	0
0c3227a8f85cb44b2b8612342c136284	0	0	0	0	0	0	0	0	0	9	0	0	0	0	0
6432771040419cb0ae3b526d1f865fc5	0	0	0	0	0	0	0	0	0	0	46	0	0	0	0
9abf7f334a19fa9078d696130148425b	0	0	0	4	0	0	0	0	0	0	0	0	0	0	0
7e0e2205e331bfcb68a4d334444f8396	0	0	0	0	0	0	0	0	0	0	0	0	0	70	0
d6c9bff1aea9f8fe491d29d94c54eebd	3	0	0	0	0	0	0	0	0	0	0	0	387	0	0
e5eef912462d5f7bb3a0cb8cbc5379c2	0	0	0	0	0	0	0	0	0	0	0	0	54	0	0
5a0d190e579c84f5333443719fccc75e	44	0	0	0	0	0	0	0	13	0	0	0	0	0	12
4252edb7952cf05896d6da992012aa31	1	0	36	0	0	0	0	5	0	0	0	0	0	0	0
78118dfc777ef170052f147a3a6a71ce	0	0	0	0	0	0	0	0	0	15	0	0	0	0	0
1b266a84b126ff37caa3ec95aaad14c9	0	0	0	0	0	0	0	0	0	10	20	0	0	0	0
013d9b38d69532e8fa67578fe4584bc1	0	0	0	0	0	0	0	0	0	3	0	0	0	0	0
9394d8b25323db8467523bc2c688c74c	0	23	0	0	0	0	0	0	0	0	0	0	0	0	0
55f74a97da3910865a52318ddd924ea1	0	0	0	27	0	0	0	0	0	0	0	0	0	0	0
f47c64ae50db6e6693a9f03797952459	0	0	0	0	0	6	0	0	0	0	0	0	0	0	0
1253bf98005fd62600d49a0ebfbdb565	0	0	0	12	0	0	0	0	0	0	0	0	0	0	0
6ab04886da3fac5ee3b74eedbd1a5b7e	0	0	0	0	0	0	1	0	0	0	0	0	0	0	0
912921e46e811fe7a288f03f4d7f6a4d	0	0	0	0	0	0	0	0	0	0	0	61	0	0	0
77512f815cfd013daa6c1db9ad439f2a	0	0	0	0	0	0	2	0	0	0	0	0	0	0	0
6ebda25d5d0d385e945d6a3735b728e9	0	0	0	0	0	0	1	0	0	0	0	0	0	0	0
6f614e7de314a94f32c90dc3fb92fa03	0	0	0	0	0	0	0	0	2	0	0	0	0	0	0
85a229417e97c9d769d658eaefc3cbe5	0	0	0	0	0	0	5	0	0	0	0	0	0	0	0
e3cff19f3c753a02e6cc1d158ca68d04	0	0	0	0	0	0	0	0	0	0	0	0	0	0	69
45beb62044457c913e1a01c822bcc724	0	0	0	0	0	4	0	0	0	0	0	0	0	0	0
76d104e7ace2e5eeb51fbae432ae6226	0	0	0	0	0	0	17	0	0	0	0	0	0	0	0
9816218aef94a95f9398e6afa1dd0241	0	0	0	0	0	0	10	0	0	0	0	0	0	0	0
1a2e72c20dce36dd1f6015fb766988b6	0	0	0	0	0	0	2	0	0	0	0	0	0	0	0
4173fd65e66d757662ca24ec083835e3	0	0	0	0	0	0	0	0	0	0	0	115	0	0	0
bf6c63930d9a6d89b371c12f43065740	0	0	0	0	0	0	0	0	0	5	0	0	0	0	0
5ece0757f6b16568c829217785aed761	0	0	0	0	0	0	0	0	0	0	0	0	0	17	0
5d0636107c994b92d4b1b7912881cecf	0	0	33	0	0	0	0	0	0	0	0	0	0	0	0
9c5d575e5fee654878201516f41d2f54	0	0	0	0	0	0	0	0	0	0	0	0	0	0	4
6ae701c634d6e6b7d64c45cd089f2d39	0	24	0	0	0	0	0	0	0	0	0	0	0	0	0
fe8127d9a0d3d40750ba422ac2eace89	0	0	0	0	0	0	2	0	0	0	0	0	0	0	0
fa53cd57147c68d48e23497a8179f0b6	0	0	0	0	97	0	0	0	0	0	0	0	0	0	0
0c2edba2f09975db9490920435f9d374	0	0	19	0	0	0	0	0	0	0	0	0	0	0	0
476a4e8ac52b8c3295dad926c85c6892	0	17	0	0	0	0	0	0	0	0	0	0	0	0	0
6c960402b62a8ff51636486430c98fa3	38	0	0	0	0	0	0	0	0	0	0	0	0	0	0
b6fda28a4ef3c53056b08e1ac0191809	0	0	0	14	0	0	0	0	0	0	0	0	0	0	0
6e3914b9ccb2ddea7796487b68ad659b	0	0	0	0	0	0	0	0	0	0	0	0	0	39	0
493bb23002270d0edb74d2ac3d831776	0	0	0	0	13	0	0	0	0	0	0	0	0	0	0
cf92bc7d1c812afc95410195d0c86638	0	0	0	0	0	0	0	0	0	0	0	113	0	0	0
cea83770e0f1657a9e45aa8628876998	0	0	83	0	0	0	0	0	0	0	0	0	0	0	0
fbd5b02d8c81499c1bc6d8c5aa93cd29	0	0	26	0	0	0	0	0	0	0	0	0	0	0	0
e10ef8c67ab8b2c1880715183ab8fd30	0	0	0	0	0	0	30	0	0	0	0	0	0	0	0
3a7761de3a76e2720fc3c9996546cf5b	0	0	0	0	0	0	11	0	0	0	0	0	0	0	0
7c23bd503eadc94e60893afdf592358e	0	0	0	0	0	0	0	0	0	21	0	0	0	0	0
52a26e115c560f3e9fde5e4c4b97484e	0	0	0	0	0	0	0	0	0	5	0	0	0	0	0
148f06115cbf179708e8af5489391e92	0	0	0	0	0	1	0	0	0	0	0	0	0	0	0
dba188903db7284f696619c7224b32b2	0	0	0	10	0	0	0	0	0	0	0	0	0	0	0
32562200e947ab59dda19a2b883e7ddf	0	0	0	0	0	0	55	0	0	0	0	0	0	0	0
7d4df2af1cdf0fca371a487821a6b15d	10	0	0	0	0	0	0	0	0	0	0	0	0	0	0
6e54e34a6150c84263054e640310610a	0	0	12	0	0	0	0	0	0	0	0	0	0	0	0
d535c2d29fe6b39219e144d8278a3f28	0	0	0	0	0	0	4	0	0	0	0	0	0	0	0
9f974d3e6b52106a48ba18d8d8af26aa	0	0	0	0	0	0	0	0	0	0	0	36	0	0	0
4d9836fcc9a257db5f4541538b09e5ce	0	0	5	0	0	0	0	0	0	0	0	0	0	0	0
f8a148c9a659d901d997ec7d64d0cb82	0	0	16	0	0	0	0	0	0	0	0	0	0	0	0
8810824b04ee3afd23b88d46ebbc4942	0	0	0	0	0	0	0	0	0	0	0	267	0	0	0
4d007707367237627d360bf08817c01e	0	0	0	0	0	0	0	0	0	1	0	0	0	0	0
1a59b1dfead6f21e5f0f0711e80014d2	0	100	0	0	0	0	0	0	0	0	0	0	0	0	0
f0c94458d61b7f7973da3fd49feeb332	0	21	0	0	0	0	0	0	0	0	0	0	0	0	0
db5304a4813d463b1154c4c52246e3a3	0	0	0	0	0	0	0	0	0	14	0	0	0	0	0
edd1812fa630ac63054527acf75bbed5	0	0	0	0	0	0	0	0	0	5	0	0	0	0	0
1e63259d74149f8d0c8303c4a4f75366	40	37	27	0	0	0	0	0	0	0	0	0	0	59	0
2a11a88cb88c9b54510075c3d8ee861d	0	22	15	0	0	0	0	0	0	19	0	0	0	0	43
21ddc8f3a82de378c1e577eb69d6e1d0	0	0	0	0	0	0	0	0	0	5	0	0	0	0	0
4f79f97aa5d48321f7f9abdd6f746fc3	0	0	0	15	0	0	0	0	0	0	0	0	0	0	0
ebeb7b2b372741f965ad871873a36691	0	16	0	0	0	0	0	0	0	0	0	0	0	0	0
1e957f8292c7b3e63b8b27071e797209	0	12	0	0	0	0	0	0	0	0	0	0	0	0	0
ad64aa11860aa68d688a0407d51a8d36	0	0	0	0	0	0	0	0	0	0	0	72	0	0	0
0ff84a66e7e19a8fa34681d4f160c2dc	0	0	0	0	0	0	0	0	0	0	0	0	0	0	52
fcc21773f27b56c7fdc41ab5eec4408b	0	0	0	0	0	0	0	0	0	0	17	0	0	0	0
3243405adf93cf3d2025eee0dadea688	0	16	0	0	0	0	0	0	0	0	0	0	0	0	0
f83cc649b239cf7b939e81284f5b1229	6	0	0	0	0	0	0	0	0	0	0	0	0	0	0
89cfcbef33efcd8590a498ff9e68fce7	0	0	0	0	0	0	0	0	0	6	0	0	0	0	0
b2fcaf4f96f46dbe76470f6a93a7a00e	0	0	0	11	0	0	0	0	0	0	0	0	0	0	0
cb1037ff6744c6b8f49f50b7b8dc4b36	0	0	0	0	0	4	0	0	0	16	0	0	0	33	0
3940099f5e60ee271da2307995a23b73	32	0	0	0	0	0	0	0	0	0	0	0	0	0	0
fd0f26cd4f9ce900ca1dd4bb387815e8	0	0	0	0	0	0	0	0	0	0	0	0	0	0	30
36c0bf38575f694cf8c0e15efdffecd3	0	31	0	0	0	0	0	0	0	0	0	0	0	0	0
26548d9f350fbf05a7bbf4c660c1ca71	0	63	0	0	0	0	0	0	0	0	0	0	0	0	0
1b3b3ef45796983168e16579578b76e7	0	0	15	0	0	0	0	0	0	0	0	0	0	0	0
c8fc1ead0a62def03e60e3b193498d76	0	0	0	4	0	0	0	0	0	0	0	0	0	0	0
94fba6de70d687be8a2d7bb69a0555e2	0	7	0	0	0	0	0	0	0	0	0	0	0	0	0
500dd911d516898042ef10bdfd8be877	0	0	0	0	0	0	70	0	0	0	0	0	0	0	0
cbffe5a1faeb9fb5a35dcde93f7e1549	0	0	0	0	32	0	0	0	0	0	0	0	0	0	0
7586d4cc9634bac710fa4756676b1c89	0	0	0	0	0	0	0	0	0	0	27	0	0	0	0
671e04007fe80d75507353a7f9d6a76a	0	0	12	0	0	0	0	0	0	0	0	0	0	0	0
a45d4aed4ed5fcfb8f1c583f272f2a30	0	0	0	0	0	0	0	0	0	0	0	103	0	0	0
1caeaa293edcee0000acfca78eb6d5e3	0	0	21	0	0	0	0	0	0	0	0	0	0	0	0
6b78f9fdf04683ca2bedff588fa6a2d2	0	46	0	0	0	0	0	0	0	0	0	0	0	0	0
98d2aad32562a078c1ee18587ce75706	0	0	28	0	0	0	0	0	0	0	0	0	0	0	0
c8632f59b27bca7883e007d85804ffe9	0	0	0	0	0	0	0	0	0	5	0	0	0	0	0
259022202a9ac4b54b21a5ece9940382	0	0	0	0	0	0	0	1	0	0	0	0	0	0	0
0fa4fde458b159b61562208bc0fffe4c	59	0	0	0	0	0	0	0	0	0	0	0	0	0	0
f18dfd573aafff0d8142f78d0dbfb501	0	0	0	0	0	0	0	0	0	0	2	0	0	0	0
cc5db14b97730743bb24e57cb1fe1850	0	0	0	0	0	0	0	0	1	0	0	0	0	0	0
496906e67672bb157204205c512ba75c	0	0	0	0	0	1	0	0	0	0	0	0	0	0	0
52b91c63fe36ba79ad5efe3772123f68	0	0	298	0	0	0	0	0	0	0	0	0	0	0	0
f11f8a59c22e8a09c7cfdd4378e29f99	0	0	0	0	0	0	0	0	2	0	0	0	0	0	0
95976360fcb80656264507607e3acc79	0	0	0	0	0	0	0	0	0	2	0	0	0	0	0
9aaba29a5e59f87690fe2baf95e0c562	0	0	0	0	0	2	0	0	0	0	0	0	0	0	0
1ae8f1771d68ae3444fa0a6b439193af	0	0	0	0	0	0	0	0	0	7	0	0	0	0	0
add988892ef4ff2017cd028f5577b383	0	0	0	0	0	0	0	0	0	0	0	0	0	0	22
0d293d7097442d00c9d55bcae588d23e	0	0	0	0	0	0	0	0	0	0	0	0	0	0	30
742d16cc5d49d8489d0819f098301d06	0	0	0	0	0	0	0	0	0	0	0	0	0	0	23
5aeb4ff7569e6c451fe3b464ee779dbf	0	0	0	0	0	0	0	3	0	0	0	0	0	0	0
ac6a8e86c9a4b4bcdb1f0b717df0e20e	0	0	0	0	0	0	2	0	0	0	0	0	0	0	0
b71c06264648959fc9ce55647e294390	0	0	0	0	0	6	0	0	0	0	0	0	0	0	0
e3c29292628d43ba3d62bea8a111a9df	0	20	0	0	0	0	0	0	0	0	0	0	0	0	0
71ef32587e1dd06050a010e1cb0953da	0	0	0	0	0	0	0	0	0	0	0	33	0	0	0
fbdd1951b1604911dc2a8f2e34974373	0	0	16	0	7	0	0	0	0	0	0	0	0	0	0
1564f33e5870366454da41227ca59a10	0	0	0	0	0	1	0	0	0	0	0	0	0	0	0
38a302e922b41992d14967e3a68641c8	0	0	0	0	0	0	0	0	0	3	0	0	0	0	0
08da96e582ac49f618d2c3651c000dbc	0	0	9	0	0	0	0	0	0	0	0	0	0	0	0
37db86e107558356e40b4c70b88be89f	0	7	0	0	0	0	0	0	0	8	0	0	0	0	0
06830f3e3e4c4df68de2581fe8c1ed48	0	0	0	0	0	0	0	0	0	7	0	0	0	0	0
39076ea7460b4866646bb961831e3170	0	0	0	0	0	0	46	0	0	0	0	0	0	0	0
5a0ae2ebcb9cb4d5f83883f9dfd05fd0	0	0	0	0	0	0	38	0	0	0	0	0	0	0	0
9b572db94b1a9f85dc6e24ad204dcb7b	0	0	0	0	0	6	0	0	0	0	0	0	0	0	0
e27f10d045c92fcc84948b76332d5e4c	0	0	0	0	0	3	0	0	0	0	0	0	0	0	0
2646cfacb76f009f8cacf997ba4580ab	0	0	0	0	0	0	0	0	0	0	0	22	0	0	0
19b157486514825c5dbf32703b7a1458	0	0	0	0	0	0	0	0	3	0	0	0	0	0	0
0cf8cab38314cd7071c3fdaa2077a559	0	0	0	0	0	0	0	0	0	0	0	0	0	0	3
a59ee0c05a55ecb2b40f9cc4a4618779	0	19	0	0	0	0	0	0	0	0	0	0	0	0	0
3629ed4a4560eafb5253817f39ef7392	0	0	0	0	8	0	0	0	0	0	0	0	0	0	0
c43fa212b511c4aecfbc36f5991333ef	0	0	0	0	0	7	0	0	0	0	0	0	0	0	0
f6906302137ccd8000934c2670f3de3b	0	0	0	0	0	0	0	0	0	6	0	0	0	0	0
dc62871c6aee6174dfed98cbb7687006	0	0	0	0	0	0	0	0	0	10	0	0	0	0	0
e866aac92bc7ca7543fb81cf0f8025aa	0	0	3	0	0	0	0	0	0	0	0	0	0	0	0
0a5f3d699dbc81566fe2059a8eb9b18c	0	0	0	0	0	0	0	0	0	0	0	165	0	0	0
122f4248384b6af6ff9dc4c47540372b	0	0	0	0	0	0	0	0	0	0	0	0	0	39	0
c17bf2d4bea010f0b8831c1f79a6b682	0	0	0	0	0	0	0	0	0	0	0	0	0	135	0
4f8176e7fbff4b05c531b0fb155c6e0f	0	0	0	0	0	0	0	0	0	0	0	0	0	104	0
16cd96bdd971fdc3e98a1384bfc5a583	0	0	0	0	0	0	0	0	0	0	0	0	0	270	0
2e5cc516b8ee2ba84d6b404f17c8f405	0	0	0	0	0	0	0	0	2	0	0	0	0	0	0
5dd021b09acfa3199dbd77133ece0f1a	0	0	0	0	0	0	0	0	0	0	11	0	0	0	0
87df0ed6c5d9cbf8256633f65f7b8bb0	0	0	0	0	0	0	0	0	1	0	0	0	0	0	0
cfd700d6f422cbc2e231656e4621a3bc	0	0	16	0	0	0	0	0	0	0	0	0	0	0	0
564d45e18e3bfefa3e580ec43e3fbb52	0	0	0	0	0	0	0	0	0	14	0	0	0	0	0
c9c473d89fcaa795a3e47240316f1a8c	0	0	15	0	0	0	0	0	0	0	0	0	0	0	0
c17cea3ac5db7cfb230a41974e012a6c	0	0	5	0	0	0	0	0	0	0	0	0	0	0	0
78ce915235729ff43b15728640d3f1a5	0	0	10	0	0	0	0	0	0	0	0	0	0	0	0
99b3d43bf586e3da2f231ca1210a94b9	0	0	0	0	0	0	0	0	0	0	2	0	0	0	0
bcb9a526857b4307516e7ddac4dcc44e	0	0	0	0	0	2	0	0	0	0	0	0	0	0	0
b39be2794c064d467d3942de3beb5c3c	0	10	0	0	0	0	0	0	0	0	0	0	0	0	0
9ca10202513252c3b34d7753646ee1b7	0	157	0	0	0	0	0	0	0	0	0	0	0	0	0
ffced1c8125d6ab6d431d4fb4b6975da	0	0	0	0	0	0	0	0	0	0	3	0	0	0	0
e27310ed51aa3e35a9a066a111538c20	0	0	0	0	0	0	0	0	0	0	0	0	0	0	27
db28daadb364bc7b6dde925c200ec91b	0	0	0	0	0	0	0	0	0	0	0	0	0	6	0
e38e3bbe606cd910229cfbd04237a554	0	0	11	0	0	0	0	0	0	0	0	0	0	0	0
e19786028dd4fd5bbb35b267140f714d	0	0	15	0	0	0	0	0	0	0	0	0	0	0	0
59f4bc6433392a29c7a4872468004a77	0	10	0	0	0	0	0	0	0	0	0	0	0	0	0
bab94ce6f68a9cebec93d3595c1270e5	0	38	12	0	0	0	14	0	0	0	0	0	0	0	0
e58a1933e3f4a776070470b4b7ca05ca	0	0	0	0	0	2	0	0	0	0	0	0	0	0	0
21dd005e5e17745fa94fe9d2a631a481	0	0	14	0	0	0	0	0	0	0	0	0	0	0	0
f924028023b02c9a9f7ee9eca6ab61fa	0	0	0	0	0	0	0	0	0	7	0	0	0	0	0
41c4535d27fcbe5b8f70bc08e1dc5615	0	0	0	0	0	0	0	0	0	0	0	0	0	9	0
3907759a68f6e1318391d6e71e082c66	0	0	0	0	0	0	0	0	2	0	0	0	0	0	0
92bfebce3f3c0f59eada495fe23b9f2a	3	0	0	0	0	0	0	0	0	0	0	0	0	0	0
04705c2b7c9725da9457d139a138cfc9	0	3	0	0	0	0	0	0	0	4	0	0	0	0	0
e57ec2afd44f236ea3ffc6fa934ef9b0	0	0	37	0	0	0	0	0	0	0	0	0	0	0	0
2c76ee5fc3be380398a25309bf0b25e5	0	0	0	0	0	0	0	0	0	0	0	0	0	1	16
3c4e84ba5e21913195440edc8959e320	8	0	0	0	0	0	0	0	0	0	0	0	0	0	0
bdee0555f8befc6b2a48c364b9f4ed34	0	0	0	0	0	2	0	0	0	0	0	0	0	0	0
10de41ce32d2e509eb6a7dad738c4972	0	0	0	0	7	0	0	0	0	0	0	0	0	0	0
85557d6aceb61c01e345a6ec49721066	0	0	0	13	0	0	0	0	0	0	0	0	0	0	0
001bbdf76e5ef8b55f0a18b7dd561486	0	0	12	0	0	0	0	0	0	0	0	0	0	0	0
f2baa5d30d734e9d42b51614c68090a6	0	0	0	1	0	0	0	0	0	0	0	0	0	0	0
a0c21e8469ac9988d426d3fd1ab999fd	0	0	3	0	0	0	0	0	0	0	0	0	0	0	0
29370c0daa7be9292a57103a10d0cac9	0	0	0	0	0	0	0	0	0	0	0	4	0	0	0
c7dad4d6c4c4939a750297ef10d73ab3	14	0	0	0	0	0	0	0	0	0	0	0	0	0	0
8848b7c97fc76c93a790781417da1624	1	0	0	0	0	0	0	0	0	0	0	0	0	0	0
1f8bc2fe7569e0e0e5f723fefcb065b3	8	0	0	0	0	0	0	0	0	0	0	0	0	0	0
61fba67fffaa8d286fe2890a6c18106b	0	0	0	0	0	0	0	0	0	1	0	0	0	0	0
21e5786cac705e6efbaf0cc4e236db55	0	0	0	0	25	0	0	0	0	0	0	0	0	0	0
11c2206abf596a5ac45494491f6bfef0	0	0	18	0	0	0	0	0	0	0	0	0	0	0	0
f881ece023c613f8aa0364f464b2cbf6	0	0	0	0	0	0	0	0	0	0	0	0	0	6	0
84e0e03684620f6d8349ad64f6512047	0	0	32	0	0	0	0	0	0	0	0	0	0	0	0
f8c2985c493718812ba7516662c00770	0	0	0	0	0	0	0	0	0	3	0	0	0	0	0
0a71cda21ef9e12157b46de09ddf9c8c	0	0	0	0	0	6	0	0	0	0	0	0	0	0	0
9ac0ca8b9cfc1552f7f42afdf6b85805	0	0	41	0	0	0	0	0	0	0	0	0	0	0	0
2824e53b5e61384a96f1d6fbce81a610	0	0	0	0	0	3	0	0	0	0	0	0	0	0	0
c495102e7d0e5c868c825eeed758f4fa	0	0	0	0	0	2	0	0	0	0	0	0	0	0	0
e596988116ec1e9b1566f88be579484c	0	0	0	0	0	1	0	0	0	0	0	0	0	0	0
c0d50675191b3044ef2db5f97939bfa9	0	0	0	0	32	0	0	0	0	0	0	0	0	0	0
40cb860a56418298183430582ec2a5e2	0	0	0	0	0	0	0	0	0	6	0	0	0	0	0
54de2f4eb7b40e93f8e969b68314d4f5	0	0	0	0	0	2	0	0	0	0	0	0	0	0	0
a9da3b754736cee3d29ae391a5ffa1a7	0	0	0	0	0	0	0	0	0	4	0	0	0	0	0
8925ed94566454fece2c2158bbdf5dee	0	2	0	0	0	0	0	0	0	0	0	0	0	0	0
6cc169a0c12f53c74aa6d5ff3b71ac9d	0	0	0	0	1	0	0	0	0	0	0	0	0	0	0
d16f8667f024117c4237730a9cac0d6a	0	0	0	0	0	0	0	0	0	0	0	0	0	0	3
3b08b035450355f7bebbf54e9c98db54	11	0	0	0	0	0	0	0	0	0	0	0	0	0	0
05af0eb0a229bd255cd525ab6eb494e4	0	1	0	0	0	0	0	0	0	0	0	0	0	0	0
2925b6f6f892dbf95d6009cc00945e10	0	0	7	0	0	0	0	0	0	0	0	0	0	0	0
e0d538022bad3126ad4d46770ecc0739	0	0	0	0	0	0	0	0	0	0	0	4	0	0	0
fb62f2fac50da03e4648f0819ffb0072	0	0	0	0	89	0	0	0	0	0	0	0	0	0	0
68d1867de2b9f8736bd46f3265a8883d	0	0	0	0	0	6	0	0	0	0	0	0	0	0	0
f917a883924ac15511236bbca4c9bc02	0	0	0	0	5	0	0	0	0	0	0	0	0	0	0
b38f755b38feaef36f36684275b53e12	0	0	0	0	0	3	0	0	0	0	0	0	0	0	0
58c9575a852b0c3cc142ce231b84323f	15	0	0	0	0	0	0	0	0	0	0	0	0	0	0
9d56ed1dc6b97b43db0effd57e823215	36	0	0	0	0	0	0	0	0	0	0	0	0	0	0
780d07d48f265f779f8e8cfeeb920739	0	0	0	0	0	0	0	1	0	0	0	0	0	0	0
4df4f9e59f8b78e95471aabfa9c92155	32	0	0	0	0	0	0	0	0	0	0	0	0	0	0
84c65a96ba2a04758552b501ef367def	0	0	0	3	0	0	0	0	0	0	0	0	0	0	0
056d639a1727bf16e4681c4de9791217	0	0	0	0	0	0	0	0	12	0	0	0	0	0	0
1dbffd1c5f7bed2887c83772b9600d84	0	0	0	1	0	0	0	0	0	0	0	0	0	0	0
269f3abd7aa293f714d9830de04eaf51	14	0	0	0	0	0	0	0	0	0	0	0	0	0	0
8669aaf7ddeca649487f903e418d1918	0	0	0	0	0	0	0	0	0	0	2	0	0	0	0
76b57e362fcb088fc4ec79d6280ba7ed	0	0	0	0	4	0	0	0	0	0	0	0	0	0	0
c336f171fac50f63ca0ab0ae62b41f25	28	0	0	0	0	0	0	0	0	0	0	0	0	0	0
5823c8facda8570bc19c244a5a10f5e2	0	0	0	0	0	0	0	0	0	6	0	0	0	0	0
4852409b0e2cf542c00f0a47b7efebda	0	0	0	10	0	0	0	0	0	0	0	0	0	0	0
67edbc3a7fbc4800138f4ab4dad01825	0	0	0	0	0	3	0	0	0	0	0	0	0	0	0
b990be0abce2db9d6b2b5c047ea46ceb	0	0	0	0	0	0	0	0	0	0	0	0	0	0	2
2eee2bf5c938279930332162fe48b1d3	0	0	0	0	0	0	0	2	0	0	0	0	0	0	0
93becf12a89e5af70aeaec686dbebc97	0	0	0	0	0	0	0	0	0	1	0	0	0	0	0
a667f12b597138d74f385d59facb7eae	0	0	0	2	0	0	0	0	0	0	0	0	0	0	0
c7bb9bb9a8a1f43af9359fdd306cff2c	0	0	0	0	0	0	0	0	1	0	0	0	0	0	0
d478948995c4e5e0e3ff769525eb0f72	0	0	0	0	0	0	0	0	0	0	0	11	0	0	0
d3663f3e532517d151d6b23b68c7a75b	0	0	0	4	0	0	0	0	0	0	0	0	0	0	0
a0732a908de8be478b03b45d923629df	0	0	0	2	0	0	0	0	0	0	0	0	0	0	0
fe6e032e304a03cfa26ab5ebf4f515cf	9	0	0	0	0	0	0	0	0	0	0	0	0	0	0
ee25e07aae5c488d1cf68f3d4489e5c6	0	0	0	2	0	0	0	0	0	0	0	0	0	0	0
f5f86967a115b9d2e031afc77d51dc3f	0	0	0	0	0	0	0	0	0	5	0	0	0	0	0
cca3dec7ff3b7c8ffcd6d03295e7d97c	0	0	0	0	0	0	2	0	0	0	0	0	0	0	0
1db5202df3f6aa4577370d77ccff1eb7	0	0	0	0	0	4	0	0	0	0	0	0	0	0	0
589aa8be2b3ddf9cc6d5fcd9d9c59c21	0	0	0	0	0	0	0	0	0	1	0	0	0	0	0
c32799a8cb387099e83dfffc87681c48	0	0	0	0	0	0	0	0	0	0	0	0	2	0	0
1d9aae599964da868bdcae08d257febf	0	0	0	0	0	0	0	0	4	0	0	0	0	0	0
b44dcd6842a0f6607205d3461e5650b9	0	0	0	0	0	0	0	0	0	0	0	0	7	0	0
8cdc22e5b3474df3ab130e43c0d66893	0	0	0	0	0	0	0	0	0	0	0	406	0	0	0
589a19b49e1a4945906a27370265cf66	0	0	0	0	0	0	0	0	0	0	0	13	0	0	0
0a41360501ce11b18cbc921c524cad99	0	0	0	6	0	0	0	0	0	0	0	0	0	0	0
9afa9210a2d1f9b34fb2488b1d267351	0	0	0	0	0	0	0	0	0	0	0	0	0	0	1
cfb8b5cae7d6c0606a840d7d891c2b6e	0	0	0	0	0	0	0	2	0	0	0	0	0	0	0
762fb5e760a0fd54b9ef02a17bd226dc	0	0	15	0	0	0	0	0	0	0	0	0	0	0	0
9b898f3cb4a44020777f77623aa39579	0	0	17	0	0	0	0	0	0	0	0	0	0	0	0
adeafc82dd39be05b400f1aa8223ca43	0	0	0	0	0	1	0	0	0	0	0	0	0	0	0
6d5d922e75321920a72e5bc20c1500de	0	0	0	0	0	0	0	0	0	0	0	0	0	1	0
ef924a615803d7cd0705cde65491cbd9	0	0	1	0	0	0	0	0	0	0	0	0	0	0	0
8a5325ea37a8eb4f5f936c56714bcdf2	1	0	0	0	0	0	0	0	0	0	0	0	0	0	0
2e566cddb608a4b71ae7016832232cf3	0	0	0	0	1	0	0	0	0	0	0	0	0	0	0
107a01c76ed53696d8456291c6a7e109	11	0	0	0	0	0	0	0	0	0	0	0	0	0	0
fa8891ee9b9f35add2563d2318070eb3	3	0	0	0	0	0	0	0	0	0	0	0	0	0	0
faffc2acfac40955fa132d68b4d9431a	0	0	0	0	0	0	0	0	0	0	0	2	0	0	0
5d81402e241f333f3fdd6237dd1d9e45	0	0	0	0	14	0	0	0	0	0	0	0	0	0	0
bf828dc40a2d53295facbbe40b2bab6e	4	0	0	0	0	0	0	0	0	0	0	0	0	0	0
444a84d30c7f5be4431af5d5eb89e297	4	0	0	0	0	0	0	0	0	0	0	0	0	0	0
21b684abc6451d658a6b8b0dbe90e94d	0	11	0	0	0	0	0	0	0	0	0	0	0	0	0
c8b36110b34fbb0b4cd5ee4f14ce8552	0	0	0	0	0	0	0	0	0	0	0	0	0	0	1
4a30ab398935d219018ec14c3828179c	0	3	0	0	0	0	0	0	0	0	0	0	0	0	0
7882b99b7282b3db230a408dbdb12108	0	0	0	0	0	0	0	0	0	0	0	7	0	0	0
d8d91fd0a04d5ffc231786828405d549	1	0	0	0	0	0	0	0	0	0	0	0	0	0	0
797bbf4083a12af35bfff45b826d6f1d	0	0	0	0	0	0	0	0	0	1	0	0	0	0	0
49053af8c37ad20a3a3bfe4f6334dee4	0	10	0	0	0	0	0	0	0	0	0	0	0	0	0
f5a9ae39bead00397b4a4d5274ad9121	0	0	0	0	0	1	0	0	0	0	0	0	0	0	0
f3f8ed2e706fc3996879e0e24a33585a	0	0	0	1	0	0	0	0	0	0	0	0	0	0	0
d29e32ef5b735214220fda2c5039fdaa	0	0	0	0	0	0	0	0	0	2	0	0	0	0	0
e2e2f49bb1895ac3a311e1c64f9d381e	0	0	0	0	0	0	0	0	0	1	0	0	0	0	0
c23cca591bd307fe671f519b071d4d27	0	0	0	3	0	0	0	0	0	0	0	0	0	0	0
5958036e03f4e73f8a521582bd236713	0	0	0	0	0	4	0	6	0	0	6	0	0	0	0
b67db82d4c37fd0f0cb080216ca9aec3	4	0	0	0	0	0	0	0	0	0	0	33	0	0	0
204345e73e72f1caafb75037d03d1f73	26	0	7	4	0	0	0	1	0	0	4	0	0	7	0
549113adfbd9b21371f6da93f3437377	0	0	11	0	0	0	0	0	0	0	0	0	0	0	0
7923e33d989f4a7a92e67a87296df64c	16	0	0	0	0	0	0	0	0	0	0	0	0	0	0
bfef2bc986269688083b9b9c285b7be7	0	0	0	0	0	0	4	0	0	0	0	0	0	0	0
5c6dcd55e1ccb6c8e743319acce419b6	0	0	0	0	0	8	0	0	0	0	0	0	0	0	0
94f85d47f8b565d199eb00f40fe2b843	22	30	7	0	17	0	0	0	0	0	0	0	1	0	0
7f276712879ed0b3aae81ddff13c7b71	0	63	0	0	0	0	0	0	0	0	0	0	0	0	0
25a93591f68022a2f1f6562734d903c3	0	8	0	0	0	0	0	0	0	0	0	0	0	0	0
2ec8cf65bc53b7e936f1283d49eb8a92	0	38	0	0	0	0	0	0	0	0	0	0	0	0	0
73e6caf8eaeec27aa12190e91f5ad50d	0	0	0	0	0	0	0	0	0	0	0	0	0	0	8
5151fed8028850f416b2314cd6d72f85	0	0	0	0	0	0	0	0	0	0	0	23	0	0	0
b4168b23011aa185ac21aebf881e88ad	0	2	0	0	0	0	0	0	0	0	0	0	0	0	0
456c5fcf285c9f9f828392c9f600565a	0	13	0	0	0	0	0	0	0	0	0	0	0	0	0
33c18f36e379ac34eb7c8bad6802f442	0	2	0	0	0	0	0	0	0	0	0	0	0	0	0
b7b6666404b589db59be1c8dae2aefa8	0	0	2	0	0	0	0	0	0	0	0	0	0	0	0
bfee1dc514cfb95e1c9706bc544b06da	0	0	9	0	0	0	0	0	0	0	0	0	0	0	0
05a9a01f6b8d08a2930aee5ad46f7cf0	0	0	17	0	0	0	0	0	0	0	0	0	0	0	0
0acff71f0e41cc43497844bd6dfcfc2a	0	0	19	0	0	0	0	0	0	0	0	0	0	0	0
c6b3d1e1be146ace8f5e0488a26c166f	0	0	0	0	0	0	0	0	1	0	0	0	0	0	0
660776dae84c92cabb5994c2a61f8f80	0	16	0	0	0	0	0	0	0	0	0	0	0	0	0
004f68fc9dbdef71fbb10d61411b2f8e	0	0	0	3	0	0	0	0	0	0	0	0	0	0	0
4ffeee82ed3f153875004f2199ae22cf	0	0	0	1	0	0	0	0	0	0	0	0	0	0	0
5c8897be33f9ac301d3e450e6e137c57	0	0	0	0	0	0	0	0	3	0	0	0	0	0	0
eb473e5246503ca298fe8d3de5b98750	0	0	0	0	0	1	0	0	0	0	0	0	0	0	0
3f53a3cdb3d17c6c62442b5e77790136	0	0	0	0	12	0	0	0	0	0	0	0	0	0	0
57579c1f76e1dbdc0a71f5452d958ed6	0	0	0	0	16	0	0	0	0	0	0	0	0	0	0
d989dc4d31f25b7349fa3de95352ec6b	0	0	0	0	0	0	0	0	0	0	0	0	0	0	1
c83b2c82ed1e2b32bda601cca32b5ae8	0	3	0	0	0	0	0	0	0	0	0	0	0	0	0
24fe5ac467f33b06bcb6999ac5a6fd54	0	23	0	0	0	0	0	0	0	0	0	0	0	0	0
7029962e35d9f27dc91f5e7a70c6fe9f	0	14	0	0	0	0	0	0	0	0	0	0	0	0	0
aa64b71efe27c07c516ff4928d2c9c26	0	0	0	0	0	0	0	0	0	0	0	0	0	0	19
9ceee06f2ac89f589f8eb0a646462185	0	0	2	0	0	0	0	0	0	0	0	0	0	0	0
22211b7a4440ed35a50fada1f35a4232	0	0	0	0	0	0	0	0	0	0	0	0	0	0	14
ccd0f6e96cae3b192a0803deaadd2a11	0	0	0	0	0	0	0	0	0	0	0	0	0	0	2
5f9374653b52f557248b9329dcf01a78	0	0	0	0	0	0	0	0	0	0	0	0	10	0	0
42c4596715e2ed80874d3aecbdfa778c	0	0	11	0	0	0	0	0	0	0	0	0	0	0	0
8e6b00de5cb3c523baadc6c2db440429	69	70	16	0	124	13	0	9	6	19	0	0	0	33	15
70f4bd94e8d58ef9ce2a05afee248ca7	0	0	0	0	0	0	0	0	0	0	0	36	0	0	0
7a56b3d9105823f6fae3b641623e36bd	0	8	0	0	0	0	0	0	0	0	0	0	0	0	0
4a1ca21234ea85140b5f110e83327b17	243	94	105	13	92	41	23	14	16	22	41	14	22	41	36
e3586017970b21431c3db2206c73d5d6	0	0	0	8	0	38	29	31	28	49	17	0	0	17	17
50fc7b4c0cd69972b2f76a7dee4d04bc	27	11	0	7	19	40	97	44	52	45	28	6	0	0	6
67677fc68d86c3b442b1c332e387228b	0	0	0	0	0	0	0	0	0	1	0	0	0	0	0
d939887f07c631fed7550168b99f28dc	0	0	0	0	0	0	4	0	0	0	0	0	0	0	0
41850bb1189ada5f82545718d19bfbbc	0	0	0	0	0	0	0	1	0	0	0	0	0	0	0
b5e3e70609a2b9cf5b94f83584c4aec2	0	0	0	0	0	0	0	0	0	0	0	0	0	0	1
9600e550f6ebcacf416923c0ef21206c	0	0	0	0	0	0	0	0	0	1	0	0	0	0	0
5bcd6627d086771386ffeaa7a23ece39	0	5	0	0	0	0	0	0	0	0	0	0	0	0	0
d8b3bd6f08f90079becfd5af5fbd0951	1	0	0	0	0	0	0	0	0	0	0	0	0	0	0
b837dd62e7fbae6df0f46b821b09a7cf	0	0	0	0	0	0	0	0	0	4	0	0	0	0	0
c4a624b6f733d0a23ec7ac9a9643fe35	0	0	3	0	0	0	0	0	0	0	0	0	0	0	0
3392a869cafcf196219f2a12c5a73b6a	0	0	0	0	0	0	0	0	0	0	0	0	0	3	0
27725e6b513eb9f88fd70ef084c1c895	11	0	0	0	0	0	0	0	0	0	0	0	0	0	0
615088aa0f7698eb0933c85cadfc436e	0	0	0	0	7	0	0	0	0	0	0	0	0	0	0
b804d918fb72ffd1dce477ce0f105530	0	0	0	0	0	0	0	0	0	0	0	0	0	7	0
5d6399b98f348c9cb8679634f73a1380	0	0	0	0	1	0	0	0	0	0	0	0	0	0	0
3f16bc51c80eb37aa480a79ef91ec488	0	102	0	0	0	18	0	0	0	0	0	0	0	0	0
634744f9fe6b5351b701f5130e8b5306	0	0	0	0	0	0	0	0	2	0	0	0	0	0	0
65aed5ce29d7cf70e21fa92debcf197b	0	0	0	0	0	0	0	3	0	0	0	0	0	0	0
24cda4c61e09c8ef060df75d853b906c	0	0	0	0	0	0	0	0	0	3	0	0	0	0	0
343548b1a0240a8b3bab0eb02c95e600	0	0	0	6	5	0	0	1	0	0	0	0	0	0	0
70f42b01c788ea27ba61cfe178e989d2	0	0	0	0	0	0	0	0	0	16	0	0	0	0	0
b2a3a0f5898ade0b920bd21f07e4371a	0	2	0	0	0	0	0	0	0	0	0	0	0	0	0
d3c619f6ba9e316348fed154d62eb877	0	0	0	0	6	0	0	0	0	0	0	0	0	0	0
c316a8024eebaed3038e490881a6c8ac	25	0	0	0	0	0	0	0	0	0	0	0	0	0	0
ef2b0d2ea54050c44fd9f52575061f4b	0	2	0	0	0	0	0	0	0	0	0	0	0	0	0
6d9d78073af3a4f56b09e2c85d1d2a90	0	17	0	0	0	0	0	0	0	0	0	0	0	0	0
00803c6997147562e3cb109656e9a792	0	17	0	0	0	0	0	0	0	5	0	0	0	0	0
4ff8fd381efefcc134dbde54b0d75cac	0	0	0	0	0	0	0	0	0	0	4	0	0	0	0
3fb4ca2228e19c2eda32f877cfae52b5	0	13	0	0	0	0	0	0	0	0	0	0	0	0	0
df22e5acf00df8ea8143450be5b3505c	0	0	0	2	0	0	0	0	0	0	0	0	0	0	0
6a584392d45d759478ce23234c08f55c	0	0	0	0	0	0	0	0	0	2	0	0	0	0	0
63d32136c275bb37f5dba72b8e337c8a	5	0	16	0	5	0	0	0	0	0	13	4	0	4	0
339aae9260e680d7b48b3f6495e0b0ea	0	0	0	0	0	1	0	0	0	0	0	0	0	0	0
834ff8ba392fa1535be12ffd73bce613	0	8	0	0	0	0	0	0	0	0	0	0	0	0	0
8a89cad79931f692bb582f394769ff4e	0	10	0	0	0	0	0	0	0	0	0	0	0	0	0
c28d8fb242a4f09964bb17a1003c402f	12	0	0	0	0	0	0	0	0	0	0	0	0	0	0
91ece053e1987cf06441b258ab8cfcf5	0	18	0	0	0	0	0	0	0	0	0	0	0	0	0
9d03ea54ec3251f0f90c2a08f9c88b62	0	0	0	0	0	0	0	0	0	0	0	0	0	0	7
63c88d4ca0118f9f3e9e876603bef2b5	0	0	0	0	0	1	0	0	0	0	0	0	0	0	0
450e70828d9a02474a5c278addb29c63	0	0	20	6	0	0	0	0	0	0	0	0	0	0	0
4cd1255273aeac0c385e72bf132d5dd7	0	0	0	0	0	0	0	0	0	0	0	7	0	0	0
4c95d636d6b291171ef128548d62b0eb	0	0	4	0	0	0	0	0	0	0	0	0	0	0	0
52c86bcefb6106b93525022f4133cb7c	0	15	0	0	0	0	0	0	0	0	0	0	0	0	0
95c1aaca720d583ade512ad3b736d8f9	0	6	0	0	0	0	0	0	0	0	0	0	0	0	0
92887ba1d3b326ef80a541a1166969f2	0	9	0	0	0	0	0	0	0	0	0	0	0	0	0
da70d2c022691f59b7a9904d2fc907b4	0	5	0	0	0	0	0	0	0	0	0	0	0	0	0
a459cf32a034dfe88a1e328477558c01	0	15	0	0	0	0	0	0	0	0	0	0	0	0	0
ce58bc1b40d89b7151092541f9040a26	0	16	0	0	0	0	0	0	0	0	0	0	0	0	0
c018f889cc45e5ea5d3d43f7e682e636	0	0	0	0	0	0	0	0	0	0	0	0	0	0	3
dfa2dc3ea3799a6068cfd70f62115b8d	2	0	0	0	0	0	0	0	0	0	0	0	0	0	0
1cb62d352df6d482fea50a3630b86e70	0	0	0	0	0	0	0	0	0	0	0	0	0	7	0
80e94b537953bb9f31334ae0daa324c1	0	0	0	0	0	0	0	0	0	0	1	0	0	0	0
cab7a83e2e6946774ade805d1dc9f858	0	0	0	0	4	0	0	0	0	0	0	0	0	0	0
4a76c1d01ce5c5b4a808001fc1cf52b0	0	0	0	0	8	0	0	0	0	0	0	0	0	0	0
f68ab51e3efaa035adca2c49c77241de	14	0	0	3	32	0	0	3	0	0	0	0	0	0	0
9e0697839204379b2a779c86cab15a36	0	0	0	0	0	0	0	0	0	0	3	0	0	0	0
af02b69a360bc3f6251c8bcfa04f7ef2	0	0	0	0	0	0	4	0	0	0	0	0	0	0	0
36fc3337a90bf476af9537cba26889b1	0	0	0	0	0	3	0	0	0	3	0	0	0	0	0
afff70a46a4ac174c692d02d78c5fdfa	0	0	0	0	45	15	0	0	0	11	2	0	0	0	0
60719b575d6e9802d9cfc09aa9606c67	0	0	6	0	0	0	0	0	0	0	0	0	0	0	0
5826258df49f995b7708aed52d70f466	8	0	0	0	0	0	0	0	0	0	0	0	0	0	0
4e21f2e0098a2c27381884da8ffc7c58	0	0	0	10	0	0	0	0	0	0	0	0	0	0	0
3ed003c468eeb4cb3ae23fcd80dd6d2d	0	0	10	0	0	0	0	0	0	0	0	0	0	0	0
317d0fcec216f609e4df4375bccd29a2	0	0	0	0	16	2	0	0	0	2	0	0	0	0	0
ee942a97c1bd18f63f253b99ca2c0c5c	0	9	0	0	0	0	0	0	0	0	0	0	0	0	0
bc6635a0e2ea9979cd84de6c5dbf8744	0	3	0	0	0	0	0	0	0	0	0	0	0	0	0
09a488fefbff843bb803355e4211a329	0	0	0	2	0	0	0	0	0	0	0	0	0	0	0
a4fedd6db581d33d3c205e2c64fac3e0	0	0	0	0	0	0	0	0	0	0	0	16	0	0	0
edb8d75f4df2fa35941965d3b75edd7b	0	0	0	0	0	0	0	0	0	3	0	0	0	0	0
e352baa26eab9235826c83e1100115c3	0	0	0	0	0	1	0	0	0	0	0	0	0	0	0
fe659b502febd6709393b432017d3f2e	0	0	0	2	0	0	0	0	0	0	0	0	0	0	0
2510fc86dedd768ab58db06701931115	0	0	0	0	0	0	0	1	0	0	0	0	0	0	0
b821111d04dc75849445dd68bafbf9fb	0	1	0	0	0	0	0	0	0	0	0	0	0	0	0
188f30fcdb0cbfd417f91b3eada8f87f	0	0	3	0	0	0	0	0	0	0	0	0	0	0	0
7f9dc68225bc75e51f453d705f24e468	0	0	0	0	0	0	0	0	0	0	0	0	0	1	0
ec1ef934a7888a6a7737092a8cd10b5d	0	0	0	0	0	0	0	0	0	0	0	0	157	0	0
898a54ae94bad4e4a61c3b06e2c52be8	0	0	0	0	0	0	0	0	0	0	0	0	0	0	5
6c4035a380f8e306647753c85f6d43ec	0	0	0	2	0	0	0	0	0	0	0	0	0	0	0
99fbb4e5999b0b323180b0745ceb3a3d	10	0	0	0	0	0	0	0	0	0	0	0	0	0	0
22058d006909ce21abf1462a08d0d48b	0	0	0	0	0	1	0	0	0	0	0	0	0	0	0
3bf0341ea793a0e73ae7bf25d25053c5	0	0	0	0	0	0	0	0	0	0	0	10	0	0	0
96cc7dedb99fe26eb18259167207efc8	0	0	8	0	0	0	0	0	0	0	0	0	0	0	0
482342a911580c0229d9851212780906	0	0	0	0	0	0	0	0	0	2	0	0	0	0	0
5cfc3813a3b98a7122e87aea95e4d3c4	18	0	0	0	0	0	0	0	0	0	0	0	0	0	0
cc16c4b89eca212953ee6e74b9ff40be	0	0	0	0	0	0	0	0	0	0	2	0	0	0	0
5ba75f3f1e0d4ecd52165733f575cb48	0	0	0	0	0	0	0	0	0	0	2	0	0	0	0
e5bf53d676fb5a0b5b98c2fe50c10df0	0	0	0	0	0	0	0	0	0	1	0	0	0	0	0
756f7a181432365f26172057273bcb71	0	0	0	0	0	0	0	0	0	0	0	0	31	0	0
6743fe21bd76b7edf031c11ca7c370f2	0	0	0	0	0	0	0	0	0	0	0	0	0	11	0
b76a6413a9edefe36c3889c59d46b4d7	0	0	0	0	0	0	0	0	0	0	4	0	0	0	0
3244cf6574c7dea48767dee6fdc7d460	6	0	0	0	0	0	0	0	0	0	0	0	0	0	0
975273076b7facd1b98579d4f58352dd	0	0	0	0	0	0	0	1	0	0	0	0	0	0	0
25456ce59f4cfd2308bfe32b4df2e88c	0	0	0	0	0	0	0	0	0	0	0	0	0	0	13
a9d2847b699706930b7bd006f957a490	0	0	0	0	8	0	0	0	0	0	0	0	0	0	0
d958b1ba6f7c1ae93f5745d5da728b33	0	3	0	0	0	0	0	0	0	0	0	0	0	0	0
d2d311a24ade7b3ecb6e836065516009	0	0	0	0	13	0	0	0	0	0	0	0	0	0	0
72dc2663e59f3a5048517e4579d224be	0	0	0	0	0	1	0	0	0	0	0	0	0	0	0
2a548de715b5d8f7a89b145ff2297c52	0	0	0	0	0	0	0	0	0	0	0	0	0	0	9
659a8fb4580ff8d99e07788f83939b45	0	0	3	0	0	0	0	0	0	0	0	0	0	0	0
a6423b70ad32918ca540b8b250b0a5da	0	0	0	0	0	0	0	0	0	1	0	0	0	0	0
ccf61cc055d476562765753fd5d98f1d	0	0	4	0	0	0	0	0	0	0	0	0	0	0	0
9814a37343ee7c541c594e8c3e6e5e0e	0	3	0	0	0	0	0	0	0	0	0	0	0	0	0
9e217c68b2a7e36db6288ff385f44b61	0	3	0	0	0	0	0	0	0	0	0	0	0	0	0
904f0e2e3e9ce8f4aa1b82c8fb49447f	0	18	0	0	0	0	0	0	0	0	0	0	0	0	0
69d893ab9c2bcf1e159c874195b8977e	0	0	0	0	0	0	0	0	0	0	0	0	0	0	7
c7d64149a81e8876de4d0eff483f5f25	0	12	0	0	0	0	0	0	0	0	0	0	0	0	0
6ec72d34513f277f298255a617ca4893	0	0	5	0	0	0	0	0	0	0	0	0	0	0	0
7221e8a6573e087a43845a4e9efa8fb3	0	28	0	0	0	0	0	0	0	0	0	0	0	0	0
f6acb5e40bf048632d48b1c6118ef3ef	17	0	12	0	0	0	0	0	0	0	0	0	0	0	0
535fbd72002f07cf4e07761e12bd0b43	0	0	0	0	0	0	0	0	0	0	6	0	0	0	0
8ce77402de8b2c32f3b32b3c39fed9fd	40	0	5	0	0	0	0	0	0	0	0	0	0	0	2
20bd1799201e42d5d9b139112a4716a4	0	0	0	2	0	0	0	0	0	0	0	0	0	0	0
246671c437d830ad07e1b4925e4a75b8	7	0	0	3	0	0	0	0	0	0	3	0	0	0	0
af4d9fe728bd74eb18cf5403fc463a0f	33	0	0	0	0	0	0	0	0	0	0	0	0	0	0
6ac4fc2c7bedc60007457bf1270374df	0	0	0	0	0	0	0	4	0	0	0	0	0	0	0
e189a39c8e229b96a770e99b44ef04b8	0	0	0	0	0	0	0	0	0	0	0	11	0	0	0
e6a06cac96d8228683208c2c4afedbf7	0	0	0	0	0	0	0	0	0	0	0	43	0	0	0
1cc8cd1b56d3caa009b4acd01f8aa683	10	0	0	0	0	0	0	0	0	0	0	0	0	0	0
b2380b5863ab4412abd7cf436c37424e	0	0	0	1	0	0	0	0	0	0	0	0	0	0	0
1a73fccf15dc0518dcd2c4184826533f	0	0	1	4	0	0	0	0	0	0	0	0	0	0	0
8a70dc96f61d3307792668929d8a27ae	0	0	1	0	0	0	0	0	0	0	0	0	0	0	0
74d366a4ca1aae83142429a5822fdf93	0	0	0	0	0	0	0	0	1	0	0	0	0	0	0
e46e830aae7a5a676fc2681ae3b207a8	0	0	0	0	10	0	0	0	0	0	0	0	0	0	0
317e493573aca98614e4d256ad79bf7f	9	0	0	0	0	0	0	0	0	0	0	0	0	0	0
e28be8d9d209ee0c6f97b47e109c95f6	0	0	0	0	0	1	0	0	0	0	0	0	0	0	0
fdb07fd3c2571ae55b404fa162ccf9b0	0	25	0	0	0	0	0	0	0	0	0	0	0	0	0
1bdf15ae27c270cbdf15ca38417163b0	0	0	0	2	0	0	0	0	0	0	0	0	0	0	0
849b6d9ab25b2fc2592f7bd1cc1e0087	0	0	0	0	8	0	0	0	0	0	0	0	0	0	0
441c10db6f19048e0f3133f20bb693f9	0	0	0	0	0	2	0	0	0	0	0	0	0	0	0
7eea97fc413cbdb04749dcfb87acaa7c	0	0	0	0	0	0	0	0	0	0	0	0	0	0	30
3326d4d8b7e185287f2364d00b307529	9	0	0	0	0	0	0	0	0	0	0	0	0	0	0
dcfc25869946b1756acfb16e7893c7c1	0	0	0	0	0	0	0	0	0	7	0	0	0	0	0
dbcba46add77eb499fdd0c02bf66d255	0	0	0	0	0	0	0	0	0	0	0	0	0	0	1
6ee014034de7c8cae61f58a7e34a5cef	0	0	0	0	0	2	0	0	0	0	0	0	0	0	0
753ff3fff842015d929a7a6b6a02c0b2	16	0	0	0	0	0	0	0	0	0	0	0	0	0	0
636c6f5733b934a126f39e39b1441f2b	0	0	3	0	0	0	0	0	0	0	0	0	0	0	0
19fa1d569ea8a82bd74508733324c760	0	0	0	0	0	0	0	0	0	1	0	0	0	0	0
566398204b4ebde8ddee5cd0d4883f27	0	6	0	0	0	0	0	0	0	0	0	0	0	0	0
6e08b8f27233a92f50dc195cd0f7543f	0	0	0	0	0	0	0	0	0	0	0	0	0	0	13
bc4ff7ed475c2203ad41758513e7d75e	0	0	0	0	0	0	0	0	0	0	0	0	0	0	1
a419cb6cf70351634b8ad8452629a44a	0	0	0	6	0	0	0	0	0	0	0	0	0	0	0
5b4369ecb359165987ceef98463b3a53	5	0	0	0	0	0	0	0	0	0	0	0	0	0	0
0481848011c9a7e38515d933914728ae	5	0	0	0	0	0	0	0	0	0	0	0	0	0	0
fca36a9198f9e8761944a9f13b6f5274	0	0	0	0	0	0	0	0	0	0	2	0	0	0	0
fcce6f8ef537cabf0ab2fee7aceb9afe	0	0	2	0	0	0	0	0	0	0	0	0	0	0	0
6e1f2ce19a2075c88d7b52a89130953e	0	0	0	0	11	0	0	0	0	0	0	0	0	0	0
6810f6af056d90e908f30753a34896aa	0	5	0	0	0	0	0	0	0	0	0	0	0	0	0
11e90cd6e3418afa85ab2f00e35f0fdf	0	0	0	0	0	0	0	0	0	0	0	0	0	0	5
b0a5f15169f5bf2294cf4a18ea717b6f	0	0	0	0	0	0	0	0	5	0	0	0	0	0	0
229911f462e9df7ab519b0b3a2643ff7	0	0	2	0	0	0	0	0	0	0	0	0	0	0	0
257543e35cbdc12e40e349c8cd8487fd	0	0	9	0	0	0	0	0	0	0	0	0	0	0	0
40537d2202d57acb6754404aadc05a2a	0	0	0	0	0	0	0	0	0	0	0	1	0	0	0
612dc1e36d11b1af21e04dd24bb4eb19	0	14	0	0	0	0	0	0	0	0	0	0	0	0	0
fa5371c7744243bd9856f0242f914423	0	0	0	0	0	0	0	0	0	0	0	11	0	0	0
da58fbcafd1db28becfba6c8eb5da818	0	5	0	0	0	0	0	0	0	0	0	0	0	0	0
b87f754c94f454d43312922cfe3901a0	0	0	0	0	22	0	0	0	0	0	0	0	0	0	0
65b619e7bad24276667ca26c0fea8dbf	0	0	0	0	0	0	0	0	0	0	0	0	86	0	0
b2529a11ed606c6d136058216ef84fd9	0	0	0	0	0	0	0	0	0	0	0	0	0	0	22
4ea183454c8b619e58450afbdb45ad9b	0	0	0	0	0	0	0	0	0	0	2	0	0	0	0
48e28b7e45ba839794ea0d5622bbeb78	0	0	0	0	0	0	0	0	0	0	7	0	0	0	0
9202b0f943e75270e30d7f5fcea771c7	0	0	0	0	0	0	1	0	0	0	0	0	0	0	0
18ba1ecfab00c284dfe63537670c1db3	0	0	0	0	0	0	0	0	2	0	0	0	0	0	0
520c3eca266f35ce40f9e6b4b1b41ce8	0	0	0	0	0	0	1	0	0	0	0	0	0	0	0
b0632546253d6e2e36267ef6aa16b0fe	0	0	0	0	0	0	1	0	0	0	0	0	0	0	0
2f1e74d3f6772adb776fa00ca7eceb19	0	0	0	1	0	0	0	0	0	0	0	0	0	7	0
a2fcb62c046fa61fb9dd0a306936b358	0	0	0	7	0	0	0	0	0	0	0	0	0	0	0
9aad3348c874b852ab4d672e88c3d7fd	0	0	0	2	0	0	0	0	0	0	0	0	0	0	0
940336ba766a6957775164b1676ec7ee	0	0	0	0	0	0	0	9	0	0	0	0	0	0	0
c44ff8475e66993afcab28829585ef81	0	0	0	0	0	0	0	0	0	0	2	0	0	0	0
f9a2de1287fa21ad8691e460c6a1ffff	0	0	0	0	0	0	0	2	0	0	0	0	0	0	0
5b4f211c0f1848177ab7a1b1ed638b5c	0	0	0	0	0	0	0	0	0	0	2	0	0	0	0
df03be75ee4f94708420986b4439723b	0	0	0	5	0	0	0	0	0	0	9	0	0	0	0
214481299acb744c4de07216bcd0bb40	0	0	0	0	0	0	0	1	0	0	0	0	0	0	0
d0a3d1ed0e004a43a17a7cc937087977	11	6	7	0	0	6	0	0	1	2	0	0	0	0	0
65932ad55a83e05f0b5cdbe5ed79905d	0	0	0	0	25	0	0	0	0	0	0	0	0	0	0
7d98f3467a98483205be0cf0df34c4cd	88	8	26	41	229	24	0	30	5	213	51	19	2264	57	27
ba7528d70712eee67f7fcffa455d50e3	0	0	0	0	0	0	0	1	0	0	0	6	0	0	0
bf0315917e3d0f827010f4e40dfa7389	0	0	0	1	0	0	0	0	0	0	0	0	0	0	0
8f7967f5a9c78b672cc76d478dbda27a	0	0	0	0	0	0	0	0	0	0	0	7	0	0	0
54671eb05cc0ae4f8b4e5c516e40f614	0	0	0	4	0	0	0	0	0	0	0	0	0	0	0
7222456d652b98b74f0715098a93569d	11	0	7	0	0	0	0	0	0	0	0	0	0	0	0
dd9629676408f1f442e5247f285db829	0	0	0	0	0	0	0	1	0	0	0	0	0	0	0
9510ae1097460499dd16da861b2b245c	8	0	1	0	0	0	0	0	0	0	0	0	0	0	0
ebc1e965e710b7db6482338eea562b92	0	0	0	4	0	0	0	0	0	0	0	0	0	0	0
69da5705361edbe3999481358212f986	0	0	4	0	0	0	0	2	0	0	0	0	0	0	0
37a5792ff8ea7b8f13aae51d30fb45e6	13	0	0	0	0	0	0	0	0	0	0	0	0	0	0
48d1b7f5e96487b18627cb50723325bb	0	0	0	0	0	0	0	0	0	0	23	0	0	0	0
cad1e84cf8a14fb431bcd61a2e415833	0	0	0	0	0	1	0	0	0	0	0	35	0	0	0
eb0449b7c0af55bd50459923f3dff0ae	0	0	1	0	0	0	0	0	0	0	0	0	0	0	0
8a93e163b0c5ba9b67597703dee2a42e	10	0	0	0	0	0	0	0	0	0	0	0	0	0	0
ab2662bd3c0e749e29731ae55c1937a0	0	0	0	0	0	3	0	0	0	0	0	0	0	0	0
9b1ea625504a70478a198c2304a74e6c	0	0	0	0	0	0	0	0	0	0	0	8	0	0	0
6a2328e21f3e3d3b571e36fb842e7c94	0	0	0	0	0	0	0	0	0	0	0	0	0	0	2
ac6fdb2389e37361a430a273b3d80bb3	6	0	0	0	0	0	0	0	0	0	0	0	0	0	0
d00f8b60a745b9dedb2176630e06ffb9	0	0	0	0	0	0	0	1	0	0	0	0	0	0	0
f98ed15bc1cc5ed0d895ef531e3b2cf9	0	0	0	0	0	0	0	0	0	1	0	0	0	0	0
59db06b7332dd2b185706c144880e574	0	15	7	0	0	0	0	0	0	0	0	0	0	0	0
4b1996564b7205c8ba56182f5c5a89e4	0	0	4	0	0	0	0	0	0	0	0	0	0	0	0
9ccfb6a692f328e042df0ca0935b80cf	0	0	0	0	27	0	0	0	0	0	0	0	0	0	0
af6f25d23c61cfc467bd24e102e7f860	0	0	0	0	0	0	0	0	0	0	0	0	0	3	0
99dcb7d515475dcb1dddd9305d2a8672	0	0	35	0	0	0	0	0	0	0	0	0	0	0	1
6c0b44c896e9c44ef1915c93e58a7291	0	12	0	0	0	0	0	0	0	0	0	0	0	0	0
87acb7178c178114e8a1c661a10fd13e	4	0	0	0	0	0	0	0	0	0	0	0	0	0	0
bf9d127895262156ce485aa4d4ebb361	0	0	12	0	0	0	0	0	0	0	1	0	0	0	0
3ee647a5c259cbec413a2dcaa6b2340e	0	0	0	0	0	0	0	0	0	4	0	0	0	0	0
090dc04b15c56b52de5e81278bd86eda	0	0	0	0	0	1	0	0	0	0	0	0	0	0	0
29f17f9da4784f9eb86317385fdeed93	0	0	1	0	0	0	0	0	0	6	0	0	0	0	0
9cb96e785ef760348518a7e328545478	0	0	0	0	0	0	0	0	0	0	0	0	0	0	7
c7ce821bd1c408d6bb8fbad09de12ba6	0	0	0	2	0	0	0	0	0	0	0	0	0	0	0
50296e41cd837e2f914a5d487bf18e23	0	0	0	1	0	0	0	0	0	0	0	0	0	0	0
b5309f39015c0c04b29a4f40c46482b5	0	0	13	0	0	0	0	0	0	0	0	0	0	0	0
0aeb359798de1b411b80ef5f0d41f4fc	0	13	0	0	0	0	0	0	0	0	0	0	0	0	0
9002c62f73cc2362cb134bfaed4d3003	4	0	0	0	0	0	0	0	0	0	0	0	0	0	0
c54822cf001f554e5a6903ebe313dd6c	0	0	0	0	0	1	0	0	0	0	0	0	0	0	0
df4e37cb57ef34093be2fb217bbc3901	0	0	0	0	3	0	0	0	0	0	0	0	0	0	0
5af25acc5c7a3eac7ee0ccecac13c878	0	4	0	0	0	0	0	0	0	0	0	0	0	0	0
d81b6c1975c641e9c10703055e4383c8	0	0	0	0	0	2	0	0	0	2	0	0	0	0	0
5a3e898ac260a91a2a288731baa36a40	0	2	2	0	0	1	0	0	0	0	0	0	0	0	5
02858c67c6c050adf4960e65f3e32cfe	0	0	0	0	0	0	0	0	0	0	0	0	0	5	0
0702882e82b5c408397e1c4ba1881827	0	0	0	0	0	0	0	0	0	1	0	0	0	0	0
27f02609d17272a9382666c7eda98477	1	0	0	0	0	0	0	0	0	0	0	0	0	0	0
11030854b3fb7a8d60e1994adf0e88f2	0	8	1	0	0	0	0	1	0	0	0	0	0	0	0
62b69b94813719308d5005a2677a88fd	0	0	0	0	0	0	0	0	0	0	0	0	0	0	1
f43631b13f1b32efb4ce46593030f740	0	12	0	0	0	2	0	0	0	0	0	0	0	0	0
98f4921cdec5f1029a995d26d1a72385	0	0	0	0	0	0	0	0	0	0	0	10	0	0	0
f56fc85b823f0b741b1431c967dc2b6b	21	0	1	0	0	0	0	0	0	0	0	0	0	0	8
106d9693c46f4cdad4078579010160be	2	0	0	0	0	0	0	0	0	0	0	0	0	0	0
4086241e8c4d5693c29018e0752ebf7c	0	16	0	0	0	0	0	0	0	0	0	0	0	0	0
6f90185c43b0d91d968798b7fa314de0	1	0	0	0	0	0	0	0	0	4	0	0	0	0	0
609941bbfc76c1aeb9a7df540f101071	0	0	0	0	0	0	0	0	0	0	0	0	0	0	3
b4082bb8fcffad612f8453acb8789c31	0	0	0	4	0	0	0	0	0	0	3	0	0	0	0
cdf6ceae3b8998f14612c39830374364	12	0	0	0	0	0	0	0	0	0	0	0	0	0	0
f4c88f474979adbedf698ec2727ebcd1	0	0	0	0	6	0	0	0	0	0	0	0	0	0	0
fdd3763ed0e971e02f27819d278e4d56	6	0	0	0	0	0	0	0	0	0	0	0	0	0	0
e8ce959dcdb669c45fa760629f1d6de7	0	6	0	0	0	0	0	0	0	0	0	0	0	0	0
573a8586c90199567d83f7f35b816857	0	32	0	0	0	0	0	0	0	0	0	0	0	0	0
0ffe62ceafd284e2c4dd5ac14b1662a1	0	0	0	0	0	0	0	0	0	0	7	0	0	0	0
c40c2b2411869bc9a7cd95dd75873718	0	0	0	0	0	0	0	0	0	3	0	0	0	0	0
5193c1b3e02fdf0d46f5fbf3a0fc8bcc	0	0	0	0	2	0	0	0	0	0	3	0	0	0	0
68f0a1ea598925c5fef21f4b500e9ec6	0	14	0	0	0	0	0	0	0	0	0	0	0	0	0
98be9d3486da333b642dc869e99b031a	0	0	8	0	0	0	0	0	0	0	0	0	0	0	0
ab8b3c6a8f01cd5b943439e2dcae1446	0	0	12	0	0	0	0	0	0	0	0	0	0	0	0
f8ff6b3534a4d78c2862482831871b45	2	0	0	0	0	0	0	0	0	0	0	0	0	0	0
cc49bd6ab32a22c2fcc5e016914508ea	0	4	0	0	0	0	0	0	0	0	0	0	0	0	0
c6158981322751c030e34d19cf86c6df	0	0	0	0	0	0	0	0	0	6	0	0	0	0	0
7816fec6f28e190f18d145487fc0e327	0	0	0	0	0	0	0	0	0	0	0	0	0	0	2
3c7b0e649328a781924957640cf4ca17	14	0	0	0	0	0	0	0	0	0	0	0	0	0	0
b2fba7cb8fe8a014d270a5b5ab8236a4	59	71	28	11	0	33	10	12	0	18	158	5	0	76	19
a583f44902ce8362136072dbd64b426b	0	0	0	0	23	0	0	0	0	0	0	0	0	0	0
658c0c756ff3f9ccec753b7ffedec38b	0	0	0	0	0	0	0	0	0	0	9	0	0	0	0
6b5b7f58e737a21210dba3b18b02f5e4	0	0	14	0	0	0	0	0	0	0	0	0	0	0	0
f75b9cf77d079ae78f0f36a269f13f2e	13	0	0	0	0	0	0	0	0	0	0	0	0	0	0
104dfa76824e144ae7cffd66240c3a80	0	0	0	0	0	0	0	0	0	0	0	31	0	0	0
6df0de9780581bc026e05d40d6d82174	0	0	0	0	0	0	0	0	0	0	0	0	13	0	0
f00f61b132fd4932a339191f7cf9d4af	0	0	0	0	5	0	0	0	0	0	0	0	0	0	0
699dc24fd8f2593e66fc0aca8fd5704b	0	0	0	0	0	0	0	1	0	0	0	0	0	0	0
2dc88c42ed0c37ce0fbca8784b96b27d	0	0	0	0	0	0	0	1	0	0	0	0	0	0	0
fadd4e52789a9b8173e61bba359a74d3	0	0	0	0	0	0	0	0	2	0	0	0	0	0	0
17a6a057a60fbf9eeaa4388a7c9b1eca	0	0	0	0	0	0	0	0	1	0	0	0	0	0	1
bfda17c11d03675552b0d88e5654c715	0	0	2	0	0	0	0	3	6	0	4	0	0	0	9
f6cb958f847001b8132293f1b3c48952	14	1	136	5	0	0	0	0	0	0	22	0	0	0	20
3b83688970ad6c0b98cea651d9f62353	0	0	0	0	0	1	3	1	4	4	0	0	0	0	0
94479efbec17d6b454943cb111393f71	0	0	0	0	0	0	0	0	0	0	1	0	0	0	0
3f268c06dd1e9650708a15c6ef1c1d28	0	0	0	0	0	3	0	1	1	0	0	0	0	0	0
d6fb158886b6cf38aedfe23644f841a6	0	0	0	1	0	0	0	0	0	0	0	0	0	0	0
18e508fcf706e5417eee41a70fda678b	0	0	0	2	0	0	0	0	0	4	0	0	0	0	0
6f70d275b0940cdc9433af3d1684eab5	0	0	1	0	0	1	0	0	0	0	0	0	0	0	1
bddb9fd5eebec0c3b8d9919f10d9013e	0	0	0	0	0	0	0	0	4	0	0	0	0	0	0
3147f783711e433f33ab90e95c4ca391	0	0	0	0	0	0	0	5	0	0	0	0	0	0	0
0ff7ec0b1314e922d9e38504f4f086c0	0	0	0	0	0	3	0	0	4	4	0	0	0	0	0
6510f487731b1710ea1647e9acde14e5	0	0	0	0	0	2	0	0	0	0	0	0	0	0	0
fd65225cf819af61d4ecc8711796b30e	0	0	0	0	0	1	0	0	0	0	0	0	0	0	0
5b69abbad9d590bacb17279ad46d9587	0	0	0	0	0	0	0	1	0	0	0	0	0	0	0
eae5b11039aa8cffbb797d6efd98559b	0	0	0	0	0	2	2	2	2	0	0	0	0	0	2
ee269bec7decc33f1e2042ce5fd4e874	0	0	0	4	0	0	0	0	0	0	0	0	0	0	0
c0ac9adbfbe180144d289914b792b0dd	0	0	0	0	0	0	8	1	1	0	0	0	0	0	2
0ad7a2fbdcb0890ac411e0bfffe9ff7c	0	0	0	0	0	1	0	0	0	0	0	0	0	0	0
ff2ecf9a62c8ca569ff919487dec807c	0	0	0	1	0	0	0	0	0	0	0	0	0	0	0
d1422067a42df96f9cc59f4ffa97e659	0	0	0	6	0	25	26	25	6	20	47	0	0	0	0
73be3d5c6b69bcc9b1692c3f9a614d2a	0	0	0	0	0	0	0	1	0	0	0	0	0	0	0
7a09227bcb62d4330ba004e183048dee	0	0	0	0	0	11	0	0	8	5	0	0	0	0	0
b8a49e46c507d2fe7986a030bb593e17	0	0	0	0	23	0	0	0	0	0	0	0	0	0	0
cb356254c2b6be3ec276e78e522865dc	57	34	4	4	0	11	0	0	1	11	2	0	0	6	5
42c2c5880b837a37c0ebab75e17d2afb	0	0	0	0	0	0	0	0	0	0	3	0	0	0	0
c1e70882c56037a2be250ba4b6d10669	0	0	0	0	0	0	0	0	0	0	0	0	126	0	0
0bdd425b21b17406c69e92b7de8ebee9	0	0	0	0	0	7	0	10	13	0	7	0	0	0	4
44622d14bbed3776c7c799225618ad2a	0	0	0	0	0	0	0	0	0	0	7	0	0	0	0
23ee03335caee537d11c7629db5d1db1	0	0	0	0	0	30	79	48	35	37	53	0	0	0	0
f625e62734aa11d9ec6efb7814f82eaa	0	0	0	24	0	50	0	36	0	28	98	0	0	10	19
c7e674fdf1a99d4d19761a008de2fe3d	0	0	0	0	0	0	0	0	17	0	0	0	0	0	0
e65535f20ef02e2b14380e938afca32d	0	0	0	0	0	9	0	0	0	14	0	0	0	0	0
5959aebe901ff1b8465fab5198b2a80c	0	0	0	0	0	0	0	5	0	0	0	0	0	0	0
d3ee4f603bfd67bf149f7cf958dc0207	14	0	0	14	9	36	0	69	24	102	14	0	32	0	0
afb556050851480013a34dc63993e436	0	0	9	0	0	0	0	12	11	0	9	0	0	0	17
580407850026c2adf03926092c56e76b	0	0	0	17	0	0	0	0	0	0	0	0	0	0	0
de7451f054d2867333381bcda26214e5	0	0	0	0	0	5	0	0	0	0	0	0	0	0	0
8c52a487d165e950e0062ba6b1c67cbe	0	0	0	0	0	2	0	0	0	0	0	0	0	0	0
2732316441db3829232e556ffb2be919	0	0	0	0	0	0	0	0	0	0	1	0	0	0	0
ffb9e0e75570e2984c99f8069b9e37f2	0	0	0	0	0	0	0	0	0	5	0	0	0	0	0
0f1cff1dd9686799e3a5149087ac4dfe	0	0	0	0	0	5	0	4	9	0	0	0	0	0	0
db9ec2ba4e39d519650dd70878fc28d6	0	0	0	0	0	3	0	0	5	0	0	0	0	0	0
7941b90a4f78f02d89049bbd75e9e27b	3	0	0	6	0	5	0	2	0	0	14	0	16	10	9
e640bf034c1652fbca1fe3db1a14bcfe	0	0	0	0	0	0	0	0	3	0	0	0	0	0	0
6e91f40d58fe4b0704e1b672dabbd2df	0	0	0	4	0	0	0	0	0	0	0	0	0	0	0
ea9cf413cc98aff8573afa2d16bc6994	0	0	0	0	0	3	0	0	0	0	0	0	0	0	0
2a3acc1fcd09015d05354a82d1bbdfb2	0	0	0	0	0	3	0	0	0	0	0	0	0	0	0
e33744078e32d69e6acb4e174a35381e	0	0	0	0	0	2	0	0	0	0	0	0	0	0	0
af4a19668b6340cf80650879650d37ed	0	0	0	0	0	0	0	0	0	0	0	0	0	0	1
87d48a4e57f214eb8ca0f439b62be8c7	0	0	0	0	0	0	0	0	0	0	9	0	0	0	0
df48fee66bfd28d3d48a950578b78fbe	0	0	0	0	0	0	0	10	0	0	0	0	0	0	0
493a097f54626babb03cfc4e9ae41375	0	0	0	0	0	0	0	0	0	2	0	0	0	0	0
4d34ec31f17290e1ae4aae6b476a252e	0	0	0	0	0	0	23	0	0	0	0	0	0	0	0
7f3fad0f328647312bf4ef0c9c34d92c	0	0	0	0	0	0	0	0	5	0	0	0	0	0	0
57ec89eb1d081205f802b758077d3cf7	0	0	0	1	0	0	0	0	0	0	0	0	0	0	0
3df382dfae8a4c88802e58cbdfe0f6fc	0	0	0	0	0	0	0	0	0	0	2	0	0	0	0
3fd3c8d274c12f856be25e85c470cdf7	0	0	0	0	0	2	0	0	0	0	0	0	0	0	0
ad5a64a640a2491265295eb9ca133c43	0	0	0	0	0	0	0	0	0	0	0	0	0	0	4
a339c6803fb4a4c1118ff2ca741128ea	0	0	0	0	0	0	0	0	0	0	2	0	0	0	0
74242e5b754ab7bf92cf299e7ae65a33	0	0	0	0	0	0	0	0	3	0	0	0	0	0	0
738c204d5acf03b0371d229dada5e547	14	7	0	3	0	5	8	12	0	10	7	0	0	0	0
d0b7370538e1cb3c7f449954ee6a0327	0	0	0	0	0	0	0	1	0	0	0	0	0	0	0
44c5b3789598dcfdc558199686559c35	0	0	0	0	0	0	0	0	6	0	0	0	0	0	0
041f5b890004567b1263ce7a131aca5d	0	0	0	3	0	0	0	0	0	0	0	0	0	0	0
a71ee39647933c69e963dba8c4fe3ff7	0	0	0	0	0	0	2	0	0	0	0	0	0	0	0
280bbe7cb075b0a48876fd8b915aabd8	0	0	0	0	0	0	0	0	0	3	0	0	0	0	0
b822992d7afa153cffcbfc9bad334f80	0	0	0	0	0	0	0	0	0	2	0	0	0	0	0
c4f1ed8d3dda32b194c75bfa79390f27	0	0	0	0	0	0	0	1	0	0	0	0	0	0	0
d8820b966d30fdc4f6213f46286b7ae3	0	0	0	0	0	1	0	0	0	0	0	0	0	0	0
14c8d17194a4603de794c935de44da5e	0	0	0	3	0	0	0	0	0	0	0	0	0	0	0
25d70e8f21b2872d06ba84d336123caf	0	0	0	0	0	0	0	1	4	0	0	0	0	0	0
03a7d80061961775352782f53fc4fc3c	0	0	0	0	0	0	0	0	2	0	0	0	0	0	0
591c7b2a4c963f939d2512e0b63e7dc2	0	0	0	0	0	0	0	0	0	0	0	0	0	0	2
29392bb58b81f990d52133c89dbcf64b	0	0	0	0	0	0	0	3	11	0	0	0	0	0	0
9944bcee8de38541683c263aa97edf62	0	0	0	0	0	0	12	0	0	0	0	0	0	0	0
1403d2d9c6c7fac9b4ad31e8bee138b3	0	0	0	0	0	0	0	4	0	0	0	0	0	0	0
61ba799943d2ef980fabc461201f32d1	0	0	0	0	0	0	0	0	0	8	0	0	0	0	0
40013e6146629d595191f2687e3c7ec0	0	0	0	0	0	0	0	7	15	0	0	0	0	0	0
847acc1ea79e213462bf69d9f94922a7	5	0	0	0	0	0	0	7	9	5	14	5	20	6	5
443710122220eccb07e4f441c945fc12	0	0	0	6	0	0	0	0	0	0	0	0	0	0	0
dc548130f37263016e30621f285bff57	3	0	0	0	0	0	0	0	0	0	0	9	9	0	0
d3b5f182f3a0585f19e3fecee058519f	0	0	0	0	0	0	0	22	0	0	0	0	0	0	0
14d2a67879ec2101988814f685dfae7c	0	3	0	0	0	0	0	0	0	0	0	0	0	0	0
bd189be9638be8d3d9b0ed9e8d0df309	0	0	0	0	0	0	0	0	0	14	0	0	0	0	0
93a32a82460640d5479543f6ae87f4ce	0	0	0	0	0	0	0	0	2	0	0	0	0	0	0
62086d08b6dd5d0eca782aad06f8be42	0	0	0	0	0	4	0	0	0	0	17	0	0	0	23
06aa6e3feb5746d9f9cac179ac7c3ac5	0	0	0	3	0	0	0	0	0	0	0	0	0	0	8
250ffb36c666d8ec9610e499e1bc3e13	0	0	0	0	0	0	0	0	3	0	0	0	0	0	0
3b6db0732c5daf3f6f3e5071cb76eb04	0	0	0	1	0	0	0	0	0	0	0	0	0	0	0
24b99ba036b6f2ac7d47848d1e2d7115	0	0	0	0	0	0	0	0	0	0	0	0	0	0	8
a6095e6e82ea42d5ca78e55dafda1678	1	0	0	0	0	8	0	11	7	50	0	9	0	0	0
ab2fc5f0d65ec124f9aa7bf46aaf69c9	0	0	0	0	0	8	0	0	0	0	0	0	0	0	0
93c42a2464c3d7cd7d2267825ecbb5e8	0	0	0	4	0	0	0	0	0	0	0	0	0	0	0
f42c46c0f7aa9746a8901196324b2a96	0	0	0	2	0	0	0	0	0	0	0	0	0	0	0
7079ad0318ed5a7eb15208fa8508948f	0	0	0	0	0	0	0	7	0	0	0	0	0	0	0
dd897adde13044ff8114c3480e156ce3	0	0	0	0	0	0	0	0	6	0	0	0	0	0	0
4b643954308fab3e822c2952bba0868a	0	0	0	0	0	9	0	0	0	0	0	0	0	0	0
9690e97bfc45d8e2ab230007d0954ae4	0	0	0	0	0	0	11	0	0	0	0	0	0	0	0
6d38a6bffd38697792220cc006a2b52b	0	0	0	0	0	0	0	0	0	4	0	0	0	0	0
9846dc8cacf12f181c72fd608293a23d	0	0	0	0	0	0	0	0	4	0	0	0	0	0	0
c91ecea832e7e563c740ef8eeb846843	0	0	0	0	0	2	0	1	0	0	0	0	0	0	0
a6dc05f22f1cb278904952de874ac4b6	0	0	0	4	0	0	0	0	0	0	0	0	0	0	0
1616b1db6e7f36147c7cf2739106378a	0	0	0	0	0	0	0	3	0	0	0	0	0	0	0
633edf38d16513f659b91aaf8470ca47	0	0	0	0	0	0	0	0	0	0	3	0	0	0	0
947697e32320923472ec0b873db10e0b	0	0	0	0	3	0	0	0	0	0	0	0	0	0	0
cf1dfdf5221f2a1f882b85126509c158	3	0	0	0	0	9	174	7	0	0	0	0	0	0	10
c9895f4ce093a48ecf8faa795f8b56b0	0	0	0	0	0	0	0	0	10	0	0	0	0	0	0
4030c8f7e2733d167f67115e17d3716d	0	0	0	0	0	0	0	0	3	0	0	0	0	0	0
ecf478b86f9741aa0d6b570b9c1025f6	0	0	0	0	0	0	0	0	0	1	0	0	0	0	0
f3f0d7390a6a525f1314a48521509b13	0	0	0	0	0	0	0	0	0	7	0	0	0	0	0
b54f634a813faba09b465bf216252645	0	0	0	2	0	0	0	2	0	0	0	0	0	0	0
097a443649b1cae74c0ff8a6276d38ed	0	0	0	0	0	2	0	0	0	0	0	0	0	0	0
5562a27b0519046cacbb21fd515fac93	0	0	0	0	0	0	0	5	0	0	0	0	0	0	0
31a0394f158fc337b50213ef7098c952	0	0	0	0	0	0	0	0	2	0	0	0	0	0	0
6b54a7ab724590c846eeef3b1f9dce2d	0	0	0	0	0	0	0	0	3	0	0	0	0	0	0
1cdf92edcdb36112a3f704d57199868d	0	0	0	0	0	0	0	0	0	7	0	0	0	0	0
9b47526d6bf4db37de51ff0b0c80f76c	0	0	0	0	0	2	0	0	0	0	0	0	0	0	0
7b09d4352e4fd1a05693a2684f5c49d0	0	0	0	0	0	0	0	2	0	0	0	0	0	0	0
239fa55a652b9eaf33f601b1d3fe059f	0	0	0	1	0	0	0	0	0	0	0	0	0	0	0
2e147de5024141f1a73c6ee4bfbda5ca	0	0	0	0	0	3	0	0	0	0	0	0	0	0	0
36b9fd278ddd5e0f70a6f1b90696fc70	0	0	0	0	0	0	0	0	1	0	0	0	0	0	0
9ff92d67769bff474df606c26ad62bd7	0	0	0	0	0	0	0	0	0	2	0	0	0	0	0
50529e37341647bbd25bc40137936a3d	0	0	0	0	0	1	0	0	0	0	0	0	0	0	0
ebb3492f1d0e506c41c8367e215d12ee	0	0	0	0	0	0	0	0	2	0	0	0	0	0	0
b1b2329e9abcc1582accdf892c79f322	0	0	0	0	0	3	0	0	0	0	0	0	0	0	0
6ffc33579a0f0b5dfc2e65cffaef9f85	0	0	0	0	0	0	0	0	1	0	0	0	0	0	0
486d7e4f5513ed19b8411dee3531ee3e	0	0	0	0	0	19	0	0	0	0	0	0	0	0	0
8903b27a340195bd0fb310bbf4d6b17f	9	0	0	0	0	0	0	9	29	0	0	0	0	0	0
4423b62f3d7c433165d41ff1b1b45636	0	0	0	14	0	23	0	0	0	35	15	0	0	0	0
4be0b105c1052e76f79feb852187c9b6	0	0	0	0	0	25	0	0	0	27	0	0	0	0	0
d323fb9826ed5964dc2fcbb2f2974e3d	0	0	0	0	0	0	0	0	0	0	10	0	0	0	0
f6449999332d1da9a42120249b7a6c94	0	0	0	0	0	0	0	0	5	0	0	0	0	0	0
15794dc73dcda518ddb771ad0403f8cd	0	0	0	0	0	2	0	0	0	0	3	0	0	0	0
692878a5e68eb127490787ba9a6b1f9e	0	0	0	0	0	0	60	0	0	0	0	0	0	0	0
bb18496985e233e1c489f36e6932f7cd	0	0	0	0	0	24	0	0	18	16	0	0	0	0	0
5aab72f6a8fc6dea43fb5042e09a9712	0	0	0	10	0	0	0	0	0	0	0	0	0	0	0
af6e24362ab690a7399f28b1cbad59fc	0	0	0	0	0	0	0	11	0	0	0	0	0	0	0
af722d156286b4e73d3d3da25e661b43	0	0	0	0	0	0	0	0	3	0	0	0	0	0	0
b498e00c3ba316be45d5584efd30d829	31	19	7	6	9	39	131	33	42	47	27	0	0	0	16
d00b04d27caef0e7374cb59aaed09db9	4	0	0	0	0	0	0	0	0	0	2	0	0	0	3
4540d871cdd577d65624d1ca652c9eb3	0	0	0	0	0	0	0	0	5	0	0	0	0	0	0
0b014ca48e89fa37d724ac7ba29a7401	3	0	0	0	0	0	0	0	8	0	7	0	0	0	7
15676f50daec7ca80d49928b6b750dc8	0	0	0	11	0	0	0	0	0	0	0	0	0	0	0
db2797a88e988a90c085c48e1a19564d	0	0	0	0	0	0	0	0	0	9	0	0	0	0	0
f31f8a7aca2bd0a359be935ac937ebff	0	0	0	19	0	28	0	21	0	18	0	0	0	0	0
62855f44c6f435629c08c7773e4c7778	0	0	0	0	0	0	0	0	0	0	0	0	0	0	22
b6d63b73ea1f559fe5cee1ae183bf5c2	0	0	0	0	0	37	105	38	46	51	47	15	0	0	46
f4284c6f8e8e3b384e500b7d842cccc8	0	0	0	0	0	0	0	0	0	0	0	0	0	0	5
6dcbed0841b589f4911f2dac3bf87173	0	0	0	0	0	0	0	0	0	0	0	0	96	0	0
a25c547e221c1d255beef197602a008f	0	0	0	0	0	40	25	8	15	0	0	0	0	0	0
84f7a08bce92e9285fafc0a187242c0c	0	0	0	0	0	0	0	0	0	0	0	0	0	46	0
d18a4e18723e9a8e0cc548df4e5ccd40	0	0	0	0	0	0	0	0	0	0	0	0	0	0	20
de8efa6dfb964c43ec63250a9dd9422b	0	0	11	0	0	0	0	0	0	0	0	0	0	0	0
b364413504634fb21645688bddbe828c	14	0	0	0	0	0	0	0	0	0	0	0	0	0	0
4201e1b71964a420a3d9fb34104b1b34	621	543	0	0	0	60	0	0	183	649	0	0	0	0	0
584ed73db6b70ca82d4877c890e52527	0	0	0	0	0	0	0	0	35	0	0	0	0	0	0
5d5deeb84086974d24647284f35e7071	0	0	0	0	0	0	0	0	0	2	0	0	0	0	0
2625532e9de891605f12701ec6ab63ae	0	0	0	0	0	0	0	2	0	0	0	0	0	0	0
25b275ee53597000fab30cb4b31d0f12	0	0	0	0	0	0	1	0	0	0	0	0	0	0	0
b9f3f8061c2e79416d0414f17061d7fe	0	0	0	0	0	0	0	0	0	0	0	41	0	0	0
25e2168e8f437a4726d1a93aa838af8c	0	0	0	0	0	0	0	0	0	0	32	0	0	0	0
386a8cdb9d02f3a5ed3b0107da86257d	0	0	0	0	35	0	0	0	0	0	0	0	0	0	0
5c78bdf13a2468ade88e53e9286da03f	0	0	0	0	6	0	0	0	0	0	0	0	0	0	0
1fddd4f310e27405e6aebfa4a05dd5d3	0	0	0	0	0	0	0	0	0	0	38	0	0	0	0
b8c2285ccafde972cc670b111f4b55c5	0	0	0	0	25	0	0	0	0	0	0	0	53	0	49
7088ca947190b20df3dfb050cb4adfa8	0	0	0	0	0	0	0	0	0	0	22	0	0	0	0
5e701425b0d49d158993c3b6e25b511f	0	0	0	0	0	3	0	0	0	0	0	0	0	0	0
c1e48d8e44206fcbdf1700673d602c36	0	0	40	0	0	0	0	0	0	0	0	0	0	0	0
81c3034a6921d5b6dd310806e63bb558	14	0	0	0	0	0	0	0	0	0	0	0	0	0	0
4b6d962179ed0b3dc0260cbf12dd86ad	0	0	0	0	0	0	0	0	0	0	0	0	59	0	0
29e613fdff03402844b04cc6037113f2	0	0	0	0	13	0	0	0	0	0	0	0	0	0	0
b1599b92c45ef6027d08924d72d8e672	0	0	0	0	0	0	0	0	0	0	0	0	0	0	7
fd52f98541f165a83477a13fc761046f	0	0	0	0	0	0	0	0	0	0	0	24	0	0	0
3da2027f7e67d504e2b0306f1988268b	2795	2345	2024	3345	2771	3426	3539	3151	3674	2419	1250	950	1128	535	1329
0e4262808baf5eab2cd8f92b64cef6ad	0	0	0	0	0	0	0	0	0	0	0	0	0	0	6
b7df009419d014f49573aab011c447fb	1413	1151	989	1729	1435	1832	1664	1537	1810	1231	659	684	568	360	841
d9bea4cbc12b68b35be7515f523ddc07	0	0	0	0	0	0	0	0	0	0	0	0	0	28	0
16ac9e0a629acdda509a3db3081c8323	0	0	0	0	0	0	0	0	0	0	0	0	6	0	0
19bf7c18fab9436e43470c282f57ff11	0	0	0	0	0	0	0	0	0	0	0	0	0	0	24
449876bfe88c9f2acd9af34a6512e44b	0	0	0	0	0	0	0	0	0	0	29	26	0	0	28
aba98ba3e40596094ed5341c7516bbdb	0	0	0	0	0	0	0	0	0	0	4	0	0	0	0
7eebd07266b295f0eeec71353c7f93a7	0	0	0	0	0	0	0	0	0	0	0	0	0	74	0
192c6569cb084f4dcef4ae3030b8da5c	0	27	0	23	0	38	0	23	26	0	53	41	23	21	57
0889f0c89585a5ff751d7dfc5655889a	0	0	0	0	0	0	0	0	0	0	0	0	0	8	0
b499b78cac4987825421589211961ea0	20	0	0	0	0	0	0	0	0	0	0	0	0	0	0
79b0564ff5ca9181e4ccc806ffd6b4a2	0	0	0	0	0	0	0	0	0	0	25	0	0	0	0
619be3c857805f7122c0824b929c5b27	0	0	0	0	9	0	0	0	0	0	0	0	0	0	0
5cd852ef726e36ab0472da2ca6c1d134	0	0	0	0	0	0	0	0	0	0	51	0	0	0	0
e492d54f498e288801267e7dc43dff22	7676	9219	5848	11543	7239	12010	11569	11839	11791	9654	12465	12682	10910	6113	15113
db655dabfa74244c884e11f6396879f9	0	0	0	0	0	0	0	0	60	0	0	0	0	0	0

## Sheet: Taxonomy
#Feature ID
e492d54f498e288801267e7dc43dff22	D_0__Bacteria	D_1__Actinobacteria	D_2__Actinobacteria	D_3__Propionibacteriales	D_4__Propionibacteriaceae	D_5__Cutibacterium
3da2027f7e67d504e2b0306f1988268b	D_0__Bacteria	D_1__Actinobacteria	D_2__Actinobacteria	D_3__Propionibacteriales	D_4__Propionibacteriaceae	D_5__Cutibacterium
b7df009419d014f49573aab011c447fb	D_0__Bacteria	D_1__Actinobacteria	D_2__Actinobacteria	D_3__Propionibacteriales	D_4__Propionibacteriaceae	D_5__Cutibacterium
34459fc63495322e61da62ae7a07b26d	D_0__Bacteria	D_1__Proteobacteria	D_2__Alphaproteobacteria	D_3__Rhodobacterales	D_4__Rhodobacteraceae	D_5__Paracoccus
c034972c0d96e06c4410b7b28897ea18	D_0__Bacteria	D_1__Proteobacteria	D_2__Alphaproteobacteria	D_3__Rhodobacterales	D_4__Rhodobacteraceae	D_5__Paracoccus
b2fba7cb8fe8a014d270a5b5ab8236a4	D_0__Bacteria	D_1__Actinobacteria	D_2__Actinobacteria	D_3__Corynebacteriales	D_4__Corynebacteriaceae	D_5__Corynebacterium 1
3032858b881c66d9b760b263d53502b6	D_0__Bacteria	D_1__Proteobacteria	D_2__Gammaproteobacteria	D_3__Pseudomonadales	D_4__Pseudomonadaceae	D_5__Pseudomonas
fe232308df052b2d39d4e21a5402d174	D_0__Bacteria	D_1__Proteobacteria	D_2__Alphaproteobacteria	D_3__Rhodobacterales	D_4__Rhodobacteraceae	D_5__Paracoccus
32a911c8209eb75c7ce1a6a16730fafa	D_0__Bacteria	D_1__Proteobacteria	D_2__Alphaproteobacteria	D_3__Rhodobacterales	D_4__Rhodobacteraceae	D_5__Paracoccus
ec30e6d019d518ab3c497b70583694bc	D_0__Bacteria	D_1__Proteobacteria	D_2__Gammaproteobacteria	D_3__Alteromonadales	D_4__Pseudoalteromonadaceae	D_5__Pseudoalteromonas
7d98f3467a98483205be0cf0df34c4cd	D_0__Bacteria	D_1__Actinobacteria	D_2__Actinobacteria	D_3__Corynebacteriales	D_4__Corynebacteriaceae	D_5__Corynebacterium 1
d7833a30281166c8a52c5cfb106709f8	D_0__Bacteria	D_1__Proteobacteria	D_2__Alphaproteobacteria	D_3__Rhodobacterales	D_4__Rhodobacteraceae	D_5__Paracoccus
4a1ca21234ea85140b5f110e83327b17	D_0__Bacteria	D_1__Actinobacteria	D_2__Actinobacteria	D_3__Corynebacteriales	D_4__Corynebacteriaceae	D_5__Lawsonella
572b719f5eccfc2fd9e050efa0093a92	D_0__Bacteria	D_1__Proteobacteria	D_2__Alphaproteobacteria	D_3__Rhodobacterales	D_4__Rhodobacteraceae	D_5__Paracoccus
4201e1b71964a420a3d9fb34104b1b34	D_0__Bacteria	D_1__Actinobacteria	D_2__Actinobacteria	D_3__Propionibacteriales	D_4__Propionibacteriaceae	D_5__Cutibacterium
d3663f3e532517d151d6b23b68c7a75b	D_0__Bacteria	D_1__Firmicutes	D_2__Clostridia	D_3__Clostridiales	D_4__Ruminococcaceae	D_5__Pygmaiobacter
fe0f4bd680977e1bd7dff4caff8ab551	D_0__Bacteria	D_1__Proteobacteria	D_2__Alphaproteobacteria	D_3__Rhizobiales	D_4__Beijerinckiaceae	D_5__Methylocella
8e0ba7b6516a8d5f32ca01ee55d7f469	D_0__Bacteria	D_1__Proteobacteria	D_2__Gammaproteobacteria	D_3__Alteromonadales	D_4__Pseudoalteromonadaceae	D_5__Pseudoalteromonas
8e6b00de5cb3c523baadc6c2db440429	D_0__Bacteria	D_1__Actinobacteria	D_2__Actinobacteria	D_3__Corynebacteriales	D_4__Corynebacteriaceae	D_5__Lawsonella
00f0a6a8b5863347038d0b3545ff3514	D_0__Bacteria	D_1__Proteobacteria	D_2__Alphaproteobacteria	D_3__Rhodobacterales	D_4__Rhodobacteraceae	D_5__Paracoccus
ecd431e2c74764db950d1d26f33b4248	D_0__Bacteria	D_1__Proteobacteria	D_2__Gammaproteobacteria	D_3__Betaproteobacteriales	D_4__Burkholderiaceae	D_5__Massilia
7b10bfd0a0c023ecdd6ba1c985c6133d	D_0__Bacteria	D_1__Proteobacteria	D_2__Gammaproteobacteria	D_3__Pseudomonadales	D_4__Pseudomonadaceae	D_5__Pseudomonas
052037704a7c0ab58a5077a8b3c9723e	D_0__Bacteria	D_1__Proteobacteria	D_2__Alphaproteobacteria	D_3__Rhodobacterales	D_4__Rhodobacteraceae	D_5__Paracoccus
6300689006e62d6e1f098807c2374eb6	D_0__Bacteria	D_1__Proteobacteria	D_2__Alphaproteobacteria	D_3__Rhodobacterales	D_4__Rhodobacteraceae	D_5__Paracoccus
7b7ecede2186a0698428a8bf1b19d15e	D_0__Bacteria	D_1__Proteobacteria	D_2__Alphaproteobacteria	D_3__Rhodobacterales	D_4__Rhodobacteraceae	D_5__Paracoccus
4e3efa028493f28451663a6abbb16b21	D_0__Bacteria	D_1__Proteobacteria	D_2__Gammaproteobacteria	D_3__Betaproteobacteriales	D_4__Neisseriaceae	D_5__uncultured
ee96167ac9249637ed2d4dc33d7c8f5a	D_0__Bacteria	D_1__Proteobacteria	D_2__Gammaproteobacteria	D_3__Enterobacteriales	D_4__Enterobacteriaceae	D_5__Klebsiella
5d69a17373f4233bfaa0ae0ba50ebfbf	D_0__Bacteria	D_1__Proteobacteria	D_2__Gammaproteobacteria	D_3__Pseudomonadales	D_4__Moraxellaceae	D_5__Acinetobacter
f6a503ba1cf9853930a628d1afc0c4a5	D_0__Bacteria	D_1__Proteobacteria	D_2__Gammaproteobacteria	D_3__Enterobacteriales	D_4__Enterobacteriaceae	D_5__Escherichia-Shigella
a2046727d883c21308dd2445c350553f	D_0__Bacteria	D_1__Proteobacteria	D_2__Gammaproteobacteria	D_3__Pseudomonadales	D_4__Moraxellaceae	D_5__Enhydrobacter
108125d4bcd13942ee502e1cd2ba9491	D_0__Bacteria	D_1__Proteobacteria	D_2__Gammaproteobacteria	D_3__Enterobacteriales	D_4__Enterobacteriaceae	D_5__Klebsiella
8b02637fbcea1ffe196c40fa4538cb3f	D_0__Bacteria	D_1__Proteobacteria	D_2__Alphaproteobacteria	D_3__Rhodobacterales	D_4__Rhodobacteraceae	D_5__Falsirhodobacter
a7f74ae3425c82bff54acd01a5c4c567	D_0__Bacteria	D_1__Proteobacteria	D_2__Alphaproteobacteria	D_3__Rhizobiales	D_4__Beijerinckiaceae	D_5__Methylocella
1c1293766ba8fd666d9e8a26013a23a5	D_0__Bacteria	D_1__Proteobacteria	D_2__Gammaproteobacteria	D_3__Enterobacteriales	D_4__Enterobacteriaceae	D_5__Citrobacter
1e63259d74149f8d0c8303c4a4f75366	D_0__Bacteria	D_1__Proteobacteria	D_2__Alphaproteobacteria	D_3__Sphingomonadales	D_4__Sphingomonadaceae
4c8667394d2e3f68124c0a1f018bf8a2	D_0__Bacteria	D_1__Firmicutes	D_2__Clostridia	D_3__Thermoanaerobacterales	D_4__Family III	D_5__Thermoanaerobacterium
c6455630a0f83b949c12f48e3f615b4b	D_0__Bacteria	D_1__Proteobacteria	D_2__Gammaproteobacteria	D_3__Alteromonadales	D_4__Pseudoalteromonadaceae	D_5__Pseudoalteromonas
40ca0ab096b8e56545a1c70ea4883abb	D_0__Bacteria	D_1__Proteobacteria	D_2__Gammaproteobacteria	D_3__Betaproteobacteriales	D_4__Burkholderiaceae	D_5__Undibacterium
50fc7b4c0cd69972b2f76a7dee4d04bc	D_0__Bacteria	D_1__Actinobacteria	D_2__Actinobacteria	D_3__Corynebacteriales	D_4__Corynebacteriaceae	D_5__Lawsonella
4902734bf736da96763704856986c395	D_0__Bacteria	D_1__Proteobacteria	D_2__Gammaproteobacteria	D_3__Pseudomonadales	D_4__Pseudomonadaceae	D_5__Pseudomonas
d5d73514cac70192b811068b9e8ee791	D_0__Bacteria	D_1__Proteobacteria	D_2__Gammaproteobacteria	D_3__Enterobacteriales	D_4__Enterobacteriaceae
6c960402b62a8ff51636486430c98fa3	D_0__Bacteria	D_1__Proteobacteria	D_2__Alphaproteobacteria	D_3__Sphingomonadales	D_4__Sphingomonadaceae	D_5__Sphingomonas
36ef5a483029e6ee9a3bdba45be3108c	D_0__Bacteria	D_1__Proteobacteria	D_2__Alphaproteobacteria	D_3__Rhodobacterales	D_4__Rhodobacteraceae	D_5__Paracoccus
b66798d30d58c0df38a3e6fb3b17ff12	D_0__Bacteria	D_1__Proteobacteria	D_2__Alphaproteobacteria	D_3__Rhodobacterales	D_4__Rhodobacteraceae	D_5__Paracoccus
b9f3f8061c2e79416d0414f17061d7fe	D_0__Bacteria	D_1__Actinobacteria	D_2__Actinobacteria	D_3__Propionibacteriales	D_4__Propionibacteriaceae	D_5__Cutibacterium
6b969b3c8ea9fab78fc79844834d23e0	D_0__Bacteria	D_1__Proteobacteria	D_2__Gammaproteobacteria	D_3__Alteromonadales	D_4__Pseudoalteromonadaceae	D_5__Pseudoalteromonas
d6c9bff1aea9f8fe491d29d94c54eebd	D_0__Bacteria	D_1__Proteobacteria	D_2__Alphaproteobacteria	D_3__Caulobacterales	D_4__Caulobacteraceae	D_5__Brevundimonas
059ae47397639e2593c6780fb279a541	D_0__Bacteria	D_1__Proteobacteria	D_2__Gammaproteobacteria	D_3__Alteromonadales	D_4__Pseudoalteromonadaceae	D_5__Pseudoalteromonas
ca3fd2c37247bc830f1ce2fab9bff19c	D_0__Bacteria	D_1__Proteobacteria	D_2__Alphaproteobacteria	D_3__Rhodobacterales	D_4__Rhodobacteraceae	D_5__Paracoccus
7c5f7a6ea7beec381e5cad30baa5d8d6	D_0__Bacteria	D_1__Proteobacteria	D_2__Gammaproteobacteria	D_3__Pseudomonadales	D_4__Pseudomonadaceae	D_5__Pseudomonas
635d6830246dc184d4a11a9bbef010c8	D_0__Bacteria	D_1__Bacteroidetes	D_2__Bacteroidia	D_3__Flavobacteriales	D_4__Weeksellaceae	D_5__Bergeyella
f7b32370adc04f0671903f951137562e	D_0__Bacteria	D_1__Proteobacteria	D_2__Gammaproteobacteria	D_3__Pseudomonadales	D_4__Pseudomonadaceae	D_5__Pseudomonas
ae02b1baab7b14ee406f3cf1fddcc0c2	D_0__Bacteria	D_1__Proteobacteria	D_2__Gammaproteobacteria	D_3__Enterobacteriales	D_4__Enterobacteriaceae	D_5__Klebsiella
c3f7583d5547810349da31e1b9b20205	D_0__Bacteria	D_1__Proteobacteria	D_2__Gammaproteobacteria	D_3__Enterobacteriales	D_4__Enterobacteriaceae	D_5__Serratia
8a51e8d7d17a4e12f25859417d0a68e1	D_0__Bacteria	D_1__Proteobacteria	D_2__Gammaproteobacteria	D_3__Pseudomonadales	D_4__Moraxellaceae	D_5__Psychrobacter
94f85d47f8b565d199eb00f40fe2b843	D_0__Bacteria	D_1__Firmicutes	D_2__Bacilli	D_3__Bacillales	D_4__Staphylococcaceae	D_5__Staphylococcus
df2f9f864c5173d11eb19a71004577a2	D_0__Bacteria	D_1__Proteobacteria	D_2__Alphaproteobacteria	D_3__Rhodobacterales	D_4__Rhodobacteraceae	D_5__Paracoccus
5eb26e8e25cecf0bbfdf32ead0015f00	D_0__Bacteria	D_1__Actinobacteria	D_2__Actinobacteria	D_3__Frankiales	D_4__Geodermatophilaceae	D_5__Geodermatophilus
5e833746783bc60dfad9dc6cd218f443	D_0__Bacteria	D_1__Firmicutes	D_2__Clostridia	D_3__Clostridiales	D_4__Clostridiaceae 1	D_5__Clostridium sensu stricto 1
b498e00c3ba316be45d5584efd30d829	D_0__Bacteria	D_1__Actinobacteria	D_2__Actinobacteria
7fee46c6c53c551c62130585cf7534e3	D_0__Bacteria	D_1__Proteobacteria	D_2__Gammaproteobacteria	D_3__Pseudomonadales	D_4__Moraxellaceae	D_5__Acinetobacter
09685faaa98b8cdebc046aa8fa20c36e	D_0__Bacteria	D_1__Proteobacteria	D_2__Gammaproteobacteria	D_3__Betaproteobacteriales	D_4__Burkholderiaceae	D_5__Ralstonia
860ae142553509f6a2653d15734a28d7	D_0__Bacteria	D_1__Proteobacteria	D_2__Alphaproteobacteria	D_3__Rhodobacterales	D_4__Rhodobacteraceae	D_5__Paracoccus
85c551ea3a2e1c306cdf3be3536ca3d8	D_0__Bacteria	D_1__Proteobacteria	D_2__Gammaproteobacteria	D_3__Pseudomonadales	D_4__Pseudomonadaceae	D_5__Pseudomonas
192c6569cb084f4dcef4ae3030b8da5c	D_0__Bacteria	D_1__Actinobacteria	D_2__Actinobacteria	D_3__Propionibacteriales	D_4__Propionibacteriaceae	D_5__Cutibacterium
4227ce510478236b9005f322df5a706d	D_0__Bacteria	D_1__Actinobacteria	D_2__Actinobacteria	D_3__Corynebacteriales	D_4__Corynebacteriaceae	D_5__Corynebacterium 1
6353dc50e134307f4b669173b035a803	D_0__Bacteria	D_1__Proteobacteria	D_2__Gammaproteobacteria	D_3__Enterobacteriales	D_4__Enterobacteriaceae	D_5__Serratia
b6d63b73ea1f559fe5cee1ae183bf5c2	D_0__Bacteria	D_1__Actinobacteria	D_2__Actinobacteria	D_3__Propionibacteriales	D_4__Propionibacteriaceae	D_5__Cutibacterium
f6e2d3d93a1dd67f0bdbdfedddbcbecf	D_0__Bacteria	D_1__Proteobacteria	D_2__Alphaproteobacteria	D_3__Rhizobiales	D_4__Beijerinckiaceae	D_5__Methylobacterium
bbcc69f0eef481dd06c7e5602c20939b	D_0__Bacteria	D_1__Proteobacteria	D_2__Alphaproteobacteria	D_3__Sphingomonadales	D_4__Sphingomonadaceae	D_5__Sphingomonas
39b96b88b653dea78679b1f93b9ea993	D_0__Bacteria	D_1__Proteobacteria	D_2__Gammaproteobacteria	D_3__Pseudomonadales	D_4__Moraxellaceae	D_5__Enhydrobacter
ad8d6af8cdaf266453b15d101f7fc20c	D_0__Bacteria	D_1__Proteobacteria	D_2__Gammaproteobacteria	D_3__Pseudomonadales	D_4__Pseudomonadaceae	D_5__Pseudomonas
b6fda28a4ef3c53056b08e1ac0191809	D_0__Bacteria	D_1__Proteobacteria	D_2__Alphaproteobacteria	D_3__Sphingomonadales	D_4__Sphingomonadaceae	D_5__Sphingomonas
004c771e22d4e38979d4b22fb2f89e82	D_0__Bacteria	D_1__Proteobacteria	D_2__Gammaproteobacteria	D_3__Pseudomonadales	D_4__Moraxellaceae	D_5__Enhydrobacter
9b68d9f18ce7540e798ed2fc767e9ebe	D_0__Bacteria	D_1__Proteobacteria	D_2__Alphaproteobacteria	D_3__Rhodobacterales	D_4__Rhodobacteraceae	D_5__Paracoccus
5ff053bd217c15a223b9d00aabdad1f7	D_0__Bacteria	D_1__Proteobacteria	D_2__Alphaproteobacteria	D_3__Rhodobacterales	D_4__Rhodobacteraceae	D_5__Paracoccus
459239856f9face6a7387693a17ed321	D_0__Bacteria	D_1__Proteobacteria	D_2__Alphaproteobacteria	D_3__Rhodobacterales	D_4__Rhodobacteraceae	D_5__Paracoccus
8cdc22e5b3474df3ab130e43c0d66893	D_0__Bacteria	D_1__Cyanobacteria	D_2__Oxyphotobacteria	D_3__Nostocales	D_4__Chroococcidiopsaceae	D_5__Aliterella CENA55
24e059a6f3e3ced0b99b17df963f3b11	D_0__Bacteria	D_1__Proteobacteria	D_2__Gammaproteobacteria	D_3__Aeromonadales	D_4__Aeromonadaceae	D_5__Aeromonas
480826a5473d6817a0db13cbdd72c751	D_0__Bacteria	D_1__Proteobacteria	D_2__Alphaproteobacteria	D_3__Rhizobiales	D_4__Beijerinckiaceae	D_5__Chelatococcus
9716e3681b48805f8b7bc442ce037e50	D_0__Bacteria	D_1__Proteobacteria	D_2__Gammaproteobacteria	D_3__Enterobacteriales	D_4__Enterobacteriaceae	D_5__Klebsiella
e3586017970b21431c3db2206c73d5d6	D_0__Bacteria	D_1__Actinobacteria	D_2__Actinobacteria	D_3__Corynebacteriales	D_4__Corynebacteriaceae	D_5__Lawsonella
0f872b57f5362644b8d4eec36140d96f	D_0__Bacteria	D_1__Proteobacteria	D_2__Gammaproteobacteria	D_3__Oceanospirillales	D_4__Halomonadaceae	D_5__Halomonas
5ece0757f6b16568c829217785aed761	D_0__Bacteria	D_1__Proteobacteria	D_2__Alphaproteobacteria	D_3__Sphingomonadales	D_4__Sphingomonadaceae	D_5__Sphingomonas
39aab33af446a0c98aad61f0f10a69a5	D_0__Bacteria	D_1__Proteobacteria	D_2__Gammaproteobacteria	D_3__Pseudomonadales	D_4__Moraxellaceae	D_5__Acinetobacter
f5f86967a115b9d2e031afc77d51dc3f	D_0__Bacteria	D_1__Firmicutes	D_2__Clostridia	D_3__Clostridiales	D_4__Ruminococcaceae	D_5__Ruminococcaceae UCG-008
2ba0f831a9cbe7f4f9a26dcd4197cd7c	D_0__Bacteria	D_1__Proteobacteria	D_2__Gammaproteobacteria	D_3__Pseudomonadales	D_4__Moraxellaceae	D_5__Acinetobacter
8cf12ea08deba6810cead55413cf597e	D_0__Bacteria	D_1__Proteobacteria	D_2__Alphaproteobacteria	D_3__Rhodobacterales	D_4__Rhodobacteraceae	D_5__Paracoccus
8a60d8373404aa9cec355bb05fb1f95e	D_0__Bacteria	D_1__Bacteroidetes	D_2__Bacteroidia	D_3__Cytophagales	D_4__Cytophagaceae	D_5__Rhodocytophaga
b7b6783de0b27482669139742bdd26d6	D_0__Bacteria	D_1__Actinobacteria	D_2__Actinobacteria	D_3__Frankiales	D_4__Geodermatophilaceae	D_5__Blastococcus
03667955d4948be221ad0c918b680efa	D_0__Bacteria	D_1__Proteobacteria	D_2__Gammaproteobacteria	D_3__Enterobacteriales	D_4__Enterobacteriaceae	D_5__Serratia
e254cbc85fcaf0f442c8b40e2e3dc1de	D_0__Bacteria	D_1__Actinobacteria	D_2__Actinobacteria	D_3__Corynebacteriales	D_4__Corynebacteriaceae	D_5__Corynebacterium 1
af5ebdef511b6a71899b1edb409d0ff6	D_0__Bacteria	D_1__Proteobacteria	D_2__Gammaproteobacteria	D_3__Xanthomonadales	D_4__Xanthomonadaceae	D_5__Xanthomonas
bac04df52baf973f4e2b5d5edeef0176	D_0__Bacteria	D_1__Proteobacteria	D_2__Gammaproteobacteria	D_3__Pseudomonadales	D_4__Moraxellaceae	D_5__Acinetobacter
b17f9702383b1c7c852d228fbc855c8e	D_0__Bacteria	D_1__Proteobacteria	D_2__Gammaproteobacteria	D_3__Xanthomonadales	D_4__Xanthomonadaceae	D_5__uncultured
23ee03335caee537d11c7629db5d1db1	D_0__Bacteria	D_1__Actinobacteria	D_2__Actinobacteria
f105967303214d1e904f4e37945ad94a	D_0__Bacteria	D_1__Proteobacteria	D_2__Gammaproteobacteria	D_3__Enterobacteriales	D_4__Enterobacteriaceae	D_5__Kosakonia
1c39def4f16299a4b5d83d446f034f68	D_0__Bacteria	D_1__Proteobacteria	D_2__Gammaproteobacteria	D_3__Alteromonadales	D_4__Alteromonadaceae	D_5__Rheinheimera
271a76af50d8f5f7cf08b7fd58b988a9	D_0__Bacteria	D_1__Proteobacteria	D_2__Gammaproteobacteria	D_3__Betaproteobacteriales	D_4__Burkholderiaceae	D_5__Schlegelella
7db5ef9b30068595fc799c97482a376c	D_0__Bacteria	D_1__Proteobacteria	D_2__Gammaproteobacteria	D_3__Pseudomonadales	D_4__Pseudomonadaceae	D_5__Pseudomonas
3a8bb31719b5b8c7796a3a3664d9f20b	D_0__Bacteria	D_1__Proteobacteria	D_2__Gammaproteobacteria	D_3__Pseudomonadales	D_4__Moraxellaceae	D_5__Psychrobacter
1692bfc870cf1a6ea6caea4d0fe27cdb	D_0__Bacteria	D_1__Proteobacteria	D_2__Alphaproteobacteria	D_3__Rhodobacterales	D_4__Rhodobacteraceae	D_5__Paracoccus
cb356254c2b6be3ec276e78e522865dc	D_0__Bacteria	D_1__Actinobacteria	D_2__Actinobacteria	D_3__Propionibacteriales	D_4__Propionibacteriaceae	D_5__Cutibacterium
d3ee4f603bfd67bf149f7cf958dc0207	D_0__Bacteria	D_1__Actinobacteria	D_2__Actinobacteria
204345e73e72f1caafb75037d03d1f73	D_0__Bacteria	D_1__Firmicutes	D_2__Bacilli	D_3__Bacillales	D_4__Staphylococcaceae	D_5__Staphylococcus
8a33e9e2af50cd78609decd36d1fe0c7	D_0__Bacteria	D_1__Proteobacteria	D_2__Gammaproteobacteria	D_3__Pseudomonadales	D_4__Moraxellaceae	D_5__Enhydrobacter
c6af9105809d8f9ecb5b622346d862e5	D_0__Bacteria	D_1__Proteobacteria	D_2__Gammaproteobacteria	D_3__Pseudomonadales	D_4__Pseudomonadaceae	D_5__Pseudomonas
87df0ed6c5d9cbf8256633f65f7b8bb0	D_0__Bacteria	D_1__Proteobacteria	D_2__Alphaproteobacteria	D_3__Azospirillales	D_4__Azospirillaceae	D_5__Azospirillum
1b1e7cce769ecbb5a558e4412ac71e17	D_0__Bacteria	D_1__Proteobacteria	D_2__Gammaproteobacteria	D_3__Enterobacteriales	D_4__Enterobacteriaceae	D_5__Serratia
d8c025e5d4c7f195b69fbf0dc7a2bde7	D_0__Bacteria	D_1__Proteobacteria	D_2__Gammaproteobacteria	D_3__Betaproteobacteriales	D_4__Burkholderiaceae	D_5__Delftia
b6ee09e4f5f99a7670c692c0d23f2a6c	D_0__Bacteria	D_1__Proteobacteria	D_2__Alphaproteobacteria	D_3__Rhodobacterales	D_4__Rhodobacteraceae	D_5__Paracoccus
dbada46b03a0c9f502833d9ef8627c59	D_0__Bacteria	D_1__Proteobacteria	D_2__Alphaproteobacteria	D_3__Rhizobiales	D_4__Beijerinckiaceae
b390fa2fd4293319b031bcb2ca38791d	D_0__Bacteria	D_1__Proteobacteria	D_2__Gammaproteobacteria	D_3__Pseudomonadales	D_4__Pseudomonadaceae	D_5__Pseudomonas
f625e62734aa11d9ec6efb7814f82eaa	D_0__Bacteria	D_1__Actinobacteria	D_2__Actinobacteria	D_3__Propionibacteriales	D_4__Propionibacteriaceae	D_5__Cutibacterium
a395c56d68aa89dcd5fa0a880199ef5f	D_0__Bacteria	D_1__Bacteroidetes	D_2__Bacteroidia	D_3__Flavobacteriales	D_4__Flavobacteriaceae	D_5__Flavobacterium
f65c526cb0bb8f1a9b94f03a4a3db543	D_0__Bacteria	D_1__Proteobacteria	D_2__Gammaproteobacteria	D_3__Pseudomonadales	D_4__Moraxellaceae	D_5__Psychrobacter
7fa3473b4c77f963920e598ac989fa80	D_0__Bacteria	D_1__Proteobacteria	D_2__Gammaproteobacteria	D_3__Betaproteobacteriales	D_4__Burkholderiaceae	D_5__Herbaspirillum
b51bdd420dc50a61e140e9170261ca38	D_0__Bacteria	D_1__Proteobacteria	D_2__Gammaproteobacteria	D_3__Enterobacteriales	D_4__Enterobacteriaceae
452aa13205c449d4f4fc47835e0c54b4	D_0__Bacteria	D_1__Proteobacteria	D_2__Alphaproteobacteria	D_3__Rhizobiales	D_4__Beijerinckiaceae	D_5__Methylobacterium
e52aa23aabcf10ff11fc6620d54a3692	D_0__Bacteria	D_1__Firmicutes	D_2__Clostridia	D_3__Clostridiales	D_4__Ruminococcaceae	D_5__Pygmaiobacter
f71130e47de4c260bc5b577202cd9f66	D_0__Bacteria	D_1__Proteobacteria	D_2__Gammaproteobacteria	D_3__Pseudomonadales	D_4__Pseudomonadaceae	D_5__Pseudomonas
52b91c63fe36ba79ad5efe3772123f68	D_0__Bacteria	D_1__Proteobacteria	D_2__Alphaproteobacteria	D_3__Sphingomonadales	D_4__Sphingomonadaceae
5a0d190e579c84f5333443719fccc75e	D_0__Bacteria	D_1__Proteobacteria	D_2__Alphaproteobacteria	D_3__Caulobacterales	D_4__Caulobacteraceae	D_5__Brevundimonas
256d67eab1868e09a36b2aa8ed5de437	D_0__Bacteria	D_1__Proteobacteria	D_2__Gammaproteobacteria	D_3__Xanthomonadales	D_4__Xanthomonadaceae	D_5__Stenotrophomonas
68cab92867f308e2d334d8804c999b37	D_0__Bacteria	D_1__Proteobacteria	D_2__Alphaproteobacteria	D_3__uncultured
161b63f8cd5c28974aa6039bad2e77fa	D_0__Bacteria	D_1__Proteobacteria	D_2__Gammaproteobacteria	D_3__Betaproteobacteriales	D_4__Burkholderiaceae	D_5__Aquabacterium
0d77986a77aae9d1bb84eadc4f21a0fb	D_0__Bacteria	D_1__Bacteroidetes	D_2__Bacteroidia	D_3__Flavobacteriales	D_4__Weeksellaceae	D_5__Chryseobacterium
6c69faf1974f8e91cc0a7aefda2bf0f7	D_0__Bacteria	D_1__Proteobacteria	D_2__Gammaproteobacteria	D_3__Pseudomonadales	D_4__Moraxellaceae	D_5__Acinetobacter
7ad936ff9b2faabf95cdefeb042d753d	D_0__Bacteria	D_1__Proteobacteria	D_2__Gammaproteobacteria	D_3__Betaproteobacteriales	D_4__Burkholderiaceae	D_5__Massilia
935faa5c3dadcd98240ef886daab1817	D_0__Bacteria	D_1__Proteobacteria	D_2__Gammaproteobacteria	D_3__Enterobacteriales	D_4__Enterobacteriaceae	D_5__Klebsiella
c6f1151efd0fdb32c5e45341cea64da6	D_0__Bacteria	D_1__Firmicutes	D_2__Clostridia	D_3__Clostridiales	D_4__Clostridiaceae 1	D_5__Clostridium sensu stricto 1
a6095e6e82ea42d5ca78e55dafda1678	D_0__Bacteria	D_1__Actinobacteria	D_2__Actinobacteria	D_3__Propionibacteriales	D_4__Propionibacteriaceae	D_5__Cutibacterium
c08734e87aa7903885edd07ee0097d38	D_0__Bacteria	D_1__Proteobacteria	D_2__Gammaproteobacteria	D_3__Betaproteobacteriales	D_4__Burkholderiaceae	D_5__Massilia
386592146dbee6cd10e0027faf296c90	D_0__Bacteria	D_1__Proteobacteria	D_2__Alphaproteobacteria	D_3__Sphingomonadales	D_4__Sphingomonadaceae
58f9c1555b5a38e1725e81ecdd08be94	D_0__Bacteria	D_1__Proteobacteria	D_2__Gammaproteobacteria	D_3__Betaproteobacteriales	D_4__Burkholderiaceae	D_5__Herbaspirillum
3123319f7796d5fc9226dbc3d50f4ff3	D_0__Bacteria	D_1__Proteobacteria	D_2__Alphaproteobacteria	D_3__Sphingomonadales	D_4__Sphingomonadaceae	D_5__Sphingopyxis
23fb18a7b66e00f392c9b80aac48edd0	D_0__Bacteria	D_1__Proteobacteria	D_2__Alphaproteobacteria	D_3__Rhodobacterales	D_4__Rhodobacteraceae	D_5__Paracoccus
40b3b97e137d6f72c126d1562270540b	D_0__Bacteria	D_1__Proteobacteria	D_2__Alphaproteobacteria	D_3__Sphingomonadales	D_4__Sphingomonadaceae	D_5__Sphingomonas
6547865b28d0a9cec8fad22ad55b7bfd	D_0__Bacteria	D_1__Proteobacteria	D_2__Gammaproteobacteria	D_3__Pseudomonadales	D_4__Pseudomonadaceae
afff70a46a4ac174c692d02d78c5fdfa	D_0__Bacteria	D_1__Actinobacteria	D_2__Actinobacteria	D_3__Micrococcales	D_4__Micrococcaceae	D_5__Micrococcus
49053af8c37ad20a3a3bfe4f6334dee4	D_0__Bacteria	D_1__Firmicutes	D_2__Bacilli	D_3__Bacillales	D_4__Staphylococcaceae	D_5__Staphylococcus
82fde0934d90857b85c618852f29f94c	D_0__Bacteria	D_1__Proteobacteria	D_2__Gammaproteobacteria	D_3__Pseudomonadales	D_4__Moraxellaceae	D_5__Acinetobacter
bfef2bc986269688083b9b9c285b7be7	D_0__Bacteria	D_1__Firmicutes	D_2__Bacilli	D_3__Bacillales	D_4__Staphylococcaceae	D_5__Staphylococcus
dd0e41789b0a36a80127c74e69ec2dcd	D_0__Bacteria	D_1__Proteobacteria	D_2__Gammaproteobacteria	D_3__Pseudomonadales	D_4__Pseudomonadaceae	D_5__Pseudomonas
2b5cd506880fb87736a67a7c5b5ad3e7	D_0__Bacteria	D_1__Proteobacteria	D_2__Alphaproteobacteria	D_3__Acetobacterales	D_4__Acetobacteraceae	D_5__Gluconobacter
08fc39385a1024a1f093fadd518212fb	D_0__Bacteria	D_1__Proteobacteria	D_2__Gammaproteobacteria	D_3__Pseudomonadales	D_4__Moraxellaceae	D_5__Acinetobacter
a2497d308d5f5af928071c8705a984f9	D_0__Bacteria	D_1__Proteobacteria	D_2__Alphaproteobacteria	D_3__Rhodobacterales	D_4__Rhodobacteraceae	D_5__Paracoccus
c55ec2a96ccfc6f8c76fa154d38fba4e	D_0__Bacteria	D_1__Proteobacteria	D_2__Gammaproteobacteria	D_3__Pseudomonadales	D_4__Pseudomonadaceae	D_5__Pseudomonas
d797d507e89b2716246b651132bb5c3f	D_0__Bacteria	D_1__Proteobacteria	D_2__Gammaproteobacteria	D_3__Betaproteobacteriales	D_4__Burkholderiaceae	D_5__Massilia
b3214e4a54a7d984b71b1edad04c4a86	D_0__Bacteria	D_1__Proteobacteria	D_2__Gammaproteobacteria	D_3__Aeromonadales	D_4__Aeromonadaceae	D_5__Aeromonas
24df3b8fd56f98c2e76597947ca86c2c	D_0__Bacteria	D_1__Proteobacteria	D_2__Alphaproteobacteria	D_3__Rhizobiales	D_4__Xanthobacteraceae
256a72d51d7a431a264f2a3eff9b34bf	D_0__Bacteria	D_1__Proteobacteria	D_2__Alphaproteobacteria	D_3__Rhodobacterales	D_4__Rhodobacteraceae	D_5__Rubellimicrobium
f4a61558eac3a288b6ae1cb1be19cbc5	D_0__Bacteria	D_1__Proteobacteria	D_2__Alphaproteobacteria	D_3__Rhizobiales	D_4__D05-2	D_5__alpha proteobacterium Shinshu-ah2
6a6316aa4c41b58ec353f1352a3c6ad6	D_0__Bacteria	D_1__Proteobacteria	D_2__Gammaproteobacteria	D_3__Pseudomonadales	D_4__Moraxellaceae	D_5__Acinetobacter
5bfb936b8cbf20066c60410791519abc	D_0__Bacteria	D_1__Proteobacteria	D_2__Gammaproteobacteria	D_3__Pseudomonadales	D_4__Moraxellaceae	D_5__Enhydrobacter
93ae8bce2b77901a6601f81f6c50e5da	D_0__Bacteria	D_1__Actinobacteria	D_2__Actinobacteria	D_3__Frankiales	D_4__Geodermatophilaceae	D_5__Modestobacter
43df26305ed66d0f5b6342666974ce87	D_0__Bacteria	D_1__Proteobacteria	D_2__Gammaproteobacteria	D_3__Pseudomonadales	D_4__Moraxellaceae	D_5__Acinetobacter
2df60fed108d12fd0c3199782f0fe892	D_0__Bacteria	D_1__Proteobacteria	D_2__Gammaproteobacteria	D_3__Pseudomonadales	D_4__Pseudomonadaceae	D_5__Pseudomonas
d3ea50d13e33255af9c0368046c5a2bb	D_0__Bacteria	D_1__Proteobacteria	D_2__Gammaproteobacteria	D_3__Betaproteobacteriales	D_4__Burkholderiaceae
8ca889b8574741ff6c472f73c71d830f	D_0__Bacteria	D_1__Proteobacteria	D_2__Alphaproteobacteria	D_3__Sphingomonadales	D_4__Sphingomonadaceae	D_5__Sphingomonas
107d3779d15f3f909d1db0e4696d7d99	D_0__Bacteria	D_1__Proteobacteria	D_2__Alphaproteobacteria	D_3__Rhodobacterales	D_4__Rhodobacteraceae	D_5__Paracoccus
3f16bc51c80eb37aa480a79ef91ec488	D_0__Bacteria	D_1__Actinobacteria	D_2__Actinobacteria	D_3__Micrococcales	D_4__Micrococcaceae	D_5__Kocuria
3719feb840f3e19976c3075b5ec5a8a5	D_0__Bacteria	D_1__Bacteroidetes	D_2__Bacteroidia	D_3__Flavobacteriales	D_4__Weeksellaceae	D_5__Chryseobacterium
09f005cf4e5ec5fa187a3a4b5598b47b	D_0__Bacteria	D_1__Actinobacteria	D_2__Actinobacteria	D_3__Corynebacteriales	D_4__Corynebacteriaceae	D_5__Corynebacterium 1
ad3b6fffd5d75ee93e96cc5f82aa564c	D_0__Bacteria	D_1__Proteobacteria	D_2__Alphaproteobacteria	D_3__Rhizobiales	D_4__Beijerinckiaceae	D_5__Microvirga
3312a9309cec78a8f3c7ea075ca5345b	D_0__Bacteria	D_1__Proteobacteria	D_2__Alphaproteobacteria	D_3__Rhodobacterales	D_4__Rhodobacteraceae	D_5__Rubellimicrobium
756f7a181432365f26172057273bcb71	D_0__Bacteria	D_1__Actinobacteria	D_2__Actinobacteria	D_3__Streptomycetales	D_4__Streptomycetaceae	D_5__Streptomyces
9346009df0fc1f7083de8684e58b0cb0	D_0__Bacteria	D_1__Proteobacteria	D_2__Gammaproteobacteria	D_3__Pseudomonadales	D_4__Moraxellaceae	D_5__Acinetobacter
ede9916d3040b0ddb4aa06a39249318f	D_0__Bacteria	D_1__Proteobacteria	D_2__Alphaproteobacteria	D_3__Rhizobiales	D_4__Xanthobacteraceae	D_5__Bradyrhizobium
a3a2e5706b060dfdddcfeba8386b3d23	D_0__Bacteria	D_1__Bacteroidetes	D_2__Bacteroidia	D_3__Flavobacteriales	D_4__Weeksellaceae	D_5__Chryseobacterium
ad19838348e81b883cef44888ec0131e	D_0__Bacteria	D_1__Bacteroidetes	D_2__Bacteroidia	D_3__Flavobacteriales	D_4__Weeksellaceae	D_5__Bergeyella
9d56ed1dc6b97b43db0effd57e823215	D_0__Bacteria	D_1__Firmicutes	D_2__Clostridia	D_3__Clostridiales	D_4__Clostridiaceae 1	D_5__Clostridium sensu stricto 1
22489de107d016343dff096b6f4e923c	D_0__Bacteria	D_1__Proteobacteria	D_2__Gammaproteobacteria	D_3__Pseudomonadales	D_4__Moraxellaceae	D_5__Psychrobacter
63c987a1739cdca138d2d2e4eefaac6f	D_0__Bacteria	D_1__Actinobacteria	D_2__Actinobacteria	D_3__Frankiales	D_4__Geodermatophilaceae	D_5__Geodermatophilus
f6cb958f847001b8132293f1b3c48952	D_0__Bacteria	D_1__Actinobacteria	D_2__Actinobacteria	D_3__Corynebacteriales	D_4__Corynebacteriaceae	D_5__Corynebacterium 1
228ee0d26ff9c87c88edd2d04e3332a2	D_0__Bacteria	D_1__Firmicutes	D_2__Clostridia	D_3__Clostridiales	D_4__Clostridiaceae 1	D_5__Clostridium sensu stricto 10
61650c3eeeb374c1998d426556cdf4d2	D_0__Bacteria	D_1__Proteobacteria	D_2__Gammaproteobacteria	D_3__Pseudomonadales	D_4__Moraxellaceae	D_5__Acinetobacter
11922ca419df479f3da5ad44a19c52e2	D_0__Bacteria	D_1__Proteobacteria	D_2__Gammaproteobacteria	D_3__Pseudomonadales	D_4__Pseudomonadaceae	D_5__Pseudomonas
ba3670ad98a68a145fe476a12950d81f	D_0__Bacteria	D_1__Proteobacteria	D_2__Gammaproteobacteria	D_3__Enterobacteriales	D_4__Enterobacteriaceae	D_5__Klebsiella
d1422067a42df96f9cc59f4ffa97e659	D_0__Bacteria	D_1__Actinobacteria	D_2__Actinobacteria	D_3__Propionibacteriales	D_4__Propionibacteriaceae	D_5__Cutibacterium
75c03095b9ebc4d5173596465898d316	D_0__Bacteria	D_1__Proteobacteria	D_2__Gammaproteobacteria	D_3__Alteromonadales	D_4__Pseudoalteromonadaceae	D_5__Pseudoalteromonas
a021b729c88bcfac5eb66fe5d44a3b68	D_0__Bacteria	D_1__Proteobacteria	D_2__Gammaproteobacteria	D_3__Pseudomonadales	D_4__Moraxellaceae	D_5__Acinetobacter
3e14e8ea23addd2f14526d39ed33837f	D_0__Bacteria	D_1__Proteobacteria	D_2__Gammaproteobacteria	D_3__Xanthomonadales	D_4__Xanthomonadaceae	D_5__Arenimonas
6f1a60c894f3070df44ba76f1b570d2f	D_0__Bacteria	D_1__Proteobacteria	D_2__Gammaproteobacteria	D_3__Aeromonadales	D_4__Aeromonadaceae	D_5__Aeromonas
013d9b38d69532e8fa67578fe4584bc1	D_0__Bacteria	D_1__Proteobacteria	D_2__Alphaproteobacteria	D_3__Caulobacterales	D_4__Caulobacteraceae	D_5__Brevundimonas
4d84ed829a065f764769ccf8639e4ae7	D_0__Bacteria	D_1__Firmicutes	D_2__Clostridia	D_3__Clostridiales	D_4__Clostridiaceae 1
8810824b04ee3afd23b88d46ebbc4942	D_0__Bacteria	D_1__Proteobacteria	D_2__Alphaproteobacteria	D_3__Sphingomonadales	D_4__Sphingomonadaceae
75c858199f6cbe4e6de9f6bc2867b9af	D_0__Bacteria	D_1__Patescibacteria	D_2__Saccharimonadia	D_3__Saccharimonadales
ac4541bf0b9cfb9f76d5472f413aa5f4	D_0__Bacteria	D_1__Bacteroidetes	D_2__Bacteroidia	D_3__Flavobacteriales	D_4__Weeksellaceae	D_5__Chryseobacterium
44e254f1a969c64796bf10bc3cb5e852	D_0__Bacteria	D_1__Bacteroidetes	D_2__Bacteroidia	D_3__Flavobacteriales	D_4__Flavobacteriaceae	D_5__Capnocytophaga
9ca10202513252c3b34d7753646ee1b7	D_0__Bacteria	D_1__Proteobacteria	D_2__Alphaproteobacteria	D_3__Acetobacterales	D_4__Acetobacteraceae	D_5__Craurococcus
0f2a485fa055516f00833dbec84055d6	D_0__Bacteria	D_1__Proteobacteria	D_2__Alphaproteobacteria	D_3__Rhodobacterales	D_4__Rhodobacteraceae	D_5__Tabrizicola
e4c8e590e7f1934e690c1ea91abe4e2d	D_0__Bacteria	D_1__Proteobacteria	D_2__Gammaproteobacteria	D_3__Pseudomonadales	D_4__Pseudomonadaceae	D_5__Pseudomonas
4ce58ae822954a8d30c29882019f2ebe	D_0__Bacteria	D_1__Proteobacteria	D_2__Gammaproteobacteria	D_3__Pseudomonadales	D_4__Moraxellaceae	D_5__Acinetobacter
2a902f2c445b3d2fa2f8c0e48ed7383f	D_0__Bacteria	D_1__Proteobacteria	D_2__Alphaproteobacteria	D_3__Rhodobacterales	D_4__Rhodobacteraceae	D_5__Paracoccus
5c59465a818f2f5b6bb863521b343179	D_0__Bacteria	D_1__Firmicutes	D_2__Clostridia	D_3__Clostridiales	D_4__Clostridiaceae 1	D_5__Clostridium sensu stricto 1
1b861aa03d6c2aa57c63a9ea7789eedd	D_0__Bacteria	D_1__Bacteroidetes	D_2__Bacteroidia	D_3__Cytophagales	D_4__Hymenobacteraceae	D_5__Adhaeribacter
7c511d8a19c46e00a631895a15d6f93a	D_0__Bacteria	D_1__Proteobacteria	D_2__Gammaproteobacteria	D_3__Pseudomonadales	D_4__Pseudomonadaceae	D_5__Pseudomonas
59aa685512d34cef10333de07c670e17	D_0__Bacteria	D_1__Proteobacteria	D_2__Alphaproteobacteria	D_3__Rhodobacterales	D_4__Rhodobacteraceae	D_5__Paracoccus
f57e6165babefd955dfca961d2cfd0f5	D_0__Bacteria	D_1__Proteobacteria	D_2__Gammaproteobacteria	D_3__Enterobacteriales	D_4__Enterobacteriaceae	D_5__Escherichia-Shigella
78ce90089dee484237042205d3eefe85	D_0__Bacteria	D_1__Proteobacteria	D_2__Alphaproteobacteria	D_3__Rhodobacterales	D_4__Rhodobacteraceae	D_5__Haematobacter
dffbdbda598b4eb1233b2a7bd214c976	D_0__Bacteria	D_1__Proteobacteria	D_2__Gammaproteobacteria	D_3__Pseudomonadales	D_4__Moraxellaceae	D_5__Acinetobacter
371c18b544356b3b512790273febb13f	D_0__Bacteria	D_1__Proteobacteria	D_2__Alphaproteobacteria	D_3__Rhodobacterales	D_4__Rhodobacteraceae	D_5__Paracoccus
cf1dfdf5221f2a1f882b85126509c158	D_0__Bacteria	D_1__Actinobacteria	D_2__Actinobacteria	D_3__Propionibacteriales	D_4__Propionibacteriaceae	D_5__Cutibacterium
ce2c4cc4689f4bda49f4ef3938a7bfbb	D_0__Bacteria	D_1__Proteobacteria	D_2__Gammaproteobacteria	D_3__Pseudomonadales	D_4__Moraxellaceae	D_5__Acinetobacter
f4cf98aa70488064dc94687e39bd588b	D_0__Bacteria	D_1__Firmicutes	D_2__Bacilli	D_3__Bacillales	D_4__Staphylococcaceae	D_5__Staphylococcus
d81b6c1975c641e9c10703055e4383c8	D_0__Bacteria	D_1__Actinobacteria	D_2__Actinobacteria	D_3__Corynebacteriales	D_4__Corynebacteriaceae	D_5__Corynebacterium 1
4423b62f3d7c433165d41ff1b1b45636	D_0__Bacteria	D_1__Actinobacteria	D_2__Actinobacteria	D_3__Propionibacteriales	D_4__Propionibacteriaceae	D_5__Cutibacterium
dd12ed7b8119235fefc4dab2dbcde957	D_0__Bacteria	D_1__Proteobacteria	D_2__Alphaproteobacteria	D_3__Rhodobacterales	D_4__Rhodobacteraceae	D_5__Paracoccus
5c82f97270ce486c9bf97d0da82f106d	D_0__Bacteria	D_1__Proteobacteria	D_2__Alphaproteobacteria	D_3__Rhizobiales	D_4__Devosiaceae	D_5__Pelagibacterium
2729ee484c134ef363c16614baf6c4ca	D_0__Bacteria	D_1__Firmicutes	D_2__Clostridia	D_3__Clostridiales	D_4__Clostridiaceae 1	D_5__Clostridium sensu stricto 12
11030854b3fb7a8d60e1994adf0e88f2	D_0__Bacteria	D_1__Actinobacteria	D_2__Actinobacteria	D_3__Corynebacteriales	D_4__Corynebacteriaceae	D_5__Corynebacterium 1
6cc261c3d353bd6191740e729c2ad26e	D_0__Bacteria	D_1__Proteobacteria	D_2__Gammaproteobacteria	D_3__Pseudomonadales	D_4__Pseudomonadaceae	D_5__Pseudomonas
0e8019dd29a697ae799f8012def47b3b	D_0__Bacteria	D_1__Proteobacteria	D_2__Gammaproteobacteria	D_3__Betaproteobacteriales	D_4__Burkholderiaceae	D_5__Burkholderia-Caballeronia-Paraburkholderia
c9b157e6283cf1d81d0db22acb11d030	D_0__Bacteria	D_1__Proteobacteria	D_2__Gammaproteobacteria	D_3__Aeromonadales	D_4__Aeromonadaceae	D_5__Aeromonas
5774781639e30b2ce869b793c922bc00	D_0__Bacteria	D_1__Proteobacteria	D_2__Alphaproteobacteria	D_3__Rhodobacterales	D_4__Rhodobacteraceae	D_5__Rubellimicrobium
7b40bea3a1c739f65100a5a2119dfe93	D_0__Bacteria	D_1__Proteobacteria	D_2__Alphaproteobacteria	D_3__Sphingomonadales	D_4__Sphingomonadaceae	D_5__Ellin6055
cac51fb8e846cf5ae677aa24631aa37e	D_0__Bacteria	D_1__Firmicutes	D_2__Clostridia	D_3__Clostridiales	D_4__Clostridiaceae 1	D_5__Clostridium sensu stricto 1
e42217a984f90ef4d8f090d10b46cb6d	D_0__Bacteria	D_1__Proteobacteria	D_2__Gammaproteobacteria	D_3__Enterobacteriales	D_4__Enterobacteriaceae	D_5__Escherichia-Shigella
16cd96bdd971fdc3e98a1384bfc5a583	D_0__Bacteria	D_1__Proteobacteria	D_2__Alphaproteobacteria	D_3__Azospirillales	D_4__Azospirillaceae	D_5__Skermanella
cea83770e0f1657a9e45aa8628876998	D_0__Bacteria	D_1__Proteobacteria	D_2__Alphaproteobacteria	D_3__Sphingomonadales	D_4__Sphingomonadaceae	D_5__Sphingomonas
f31f8a7aca2bd0a359be935ac937ebff	D_0__Bacteria	D_1__Actinobacteria	D_2__Actinobacteria	D_3__Propionibacteriales	D_4__Propionibacteriaceae	D_5__Cutibacterium
847acc1ea79e213462bf69d9f94922a7	D_0__Bacteria	D_1__Actinobacteria	D_2__Actinobacteria	D_3__Propionibacteriales	D_4__Propionibacteriaceae	D_5__Cutibacterium
eeef8efb8cec926a723ec6fd084dddaa	D_0__Bacteria	D_1__Bacteroidetes	D_2__Bacteroidia	D_3__Flavobacteriales	D_4__Flavobacteriaceae	D_5__Flavobacterium
af1a21125a43fc973f1325774e02950d	D_0__Bacteria	D_1__Proteobacteria	D_2__Gammaproteobacteria	D_3__Enterobacteriales	D_4__Enterobacteriaceae	D_5__Klebsiella
7d1e48da7587d905ab971bb63b92b0cd	D_0__Bacteria	D_1__Proteobacteria	D_2__Gammaproteobacteria	D_3__Vibrionales	D_4__Vibrionaceae	D_5__Photobacterium
5fe4c1ba75496cef1f63e85f71215b0f	D_0__Bacteria	D_1__Firmicutes	D_2__Clostridia	D_3__Clostridiales	D_4__Family XI	D_5__Tissierella
ec6f464b91babca325169a3e38a97ebb	D_0__Bacteria	D_1__Proteobacteria	D_2__Gammaproteobacteria	D_3__Pseudomonadales	D_4__Pseudomonadaceae	D_5__Pseudomonas
0cb7fc96e89094ad69e16466b0570cbf	D_0__Bacteria	D_1__Proteobacteria	D_2__Alphaproteobacteria	D_3__Rhizobiales	D_4__Beijerinckiaceae	D_5__Methylobacterium
ec1e7e99a1bc03f370b375536d0b253f	D_0__Bacteria	D_1__Proteobacteria	D_2__Gammaproteobacteria	D_3__Pseudomonadales	D_4__Pseudomonadaceae	D_5__Pseudomonas
3e93ec4bf4ceb143e86d4f92109e5e75	D_0__Bacteria	D_1__Actinobacteria	D_2__Actinobacteria	D_3__Pseudonocardiales	D_4__Pseudonocardiaceae	D_5__Prauserella
c6785b3579e8fcb892a25ff2c36a5660	D_0__Bacteria	D_1__Proteobacteria	D_2__Gammaproteobacteria	D_3__Pseudomonadales	D_4__Moraxellaceae	D_5__Acinetobacter
0fa839d54c6e0fdb2d0d09c79ae6b705	D_0__Bacteria	D_1__Proteobacteria	D_2__Gammaproteobacteria	D_3__Betaproteobacteriales	D_4__Hydrogenophilaceae	D_5__Tepidiphilus
34ccd5bd26263ad786d29e4a7791c949	D_0__Bacteria	D_1__Firmicutes	D_2__Bacilli	D_3__Bacillales	D_4__Staphylococcaceae	D_5__Staphylococcus
0a5f3d699dbc81566fe2059a8eb9b18c	D_0__Bacteria	D_1__Proteobacteria	D_2__Alphaproteobacteria	D_3__Rhodospirillales	D_4__Magnetospirillaceae	D_5__Magnetospirillum
ac28760d3a75ac63cd5f606fedff3f6a	D_0__Bacteria	D_1__Proteobacteria	D_2__Gammaproteobacteria	D_3__Pseudomonadales	D_4__Pseudomonadaceae	D_5__Pseudomonas
3145785e9de458639e9be4dccca61cb1	D_0__Bacteria	D_1__Proteobacteria	D_2__Gammaproteobacteria	D_3__Betaproteobacteriales	D_4__Neisseriaceae	D_5__uncultured
58307a2e10dae8e07cbc8cef73db5fc4	D_0__Bacteria	D_1__Proteobacteria	D_2__Gammaproteobacteria	D_3__Pseudomonadales	D_4__Moraxellaceae	D_5__Acinetobacter
f92f4f2fd11dda7ec491521561b29316	D_0__Bacteria	D_1__Proteobacteria	D_2__Gammaproteobacteria	D_3__Pseudomonadales	D_4__Pseudomonadaceae	D_5__Pseudomonas
c53dd4663b4c137d63dffad126130a27	D_0__Bacteria	D_1__Proteobacteria	D_2__Gammaproteobacteria	D_3__Pseudomonadales	D_4__Pseudomonadaceae	D_5__Pseudomonas
e66ae2c85086de9f7735510327cf7f5e	D_0__Bacteria	D_1__Proteobacteria	D_2__Gammaproteobacteria	D_3__Pseudomonadales	D_4__Moraxellaceae	D_5__Enhydrobacter
f51905708e621adcb74d6b4fb92914b8	D_0__Bacteria	D_1__Proteobacteria	D_2__Gammaproteobacteria	D_3__Pseudomonadales	D_4__Moraxellaceae	D_5__Acinetobacter
d44f728a1144b888773b2749324508d5	D_0__Bacteria	D_1__Proteobacteria	D_2__Gammaproteobacteria	D_3__Pseudomonadales	D_4__Moraxellaceae	D_5__Acinetobacter
21753abc6236df3ed50a270318c15d72	D_0__Bacteria	D_1__Proteobacteria	D_2__Gammaproteobacteria	D_3__Pseudomonadales	D_4__Pseudomonadaceae	D_5__Pseudomonas
801aa199275156909080b3bacb6ad0fd	D_0__Bacteria	D_1__Proteobacteria	D_2__Gammaproteobacteria	D_3__Enterobacteriales	D_4__Enterobacteriaceae	D_5__Escherichia-Shigella
e4f890cc66f6c24495c5ab73b8b35281	D_0__Bacteria	D_1__Bacteroidetes	D_2__Bacteroidia	D_3__Flavobacteriales	D_4__Weeksellaceae	D_5__Chryseobacterium
62cde59c3ac91d9387f27371dcb86841	D_0__Bacteria	D_1__Proteobacteria	D_2__Gammaproteobacteria	D_3__Pseudomonadales	D_4__Moraxellaceae	D_5__Acinetobacter
5a4030c197e384cf1cdc4734d67f245a	D_0__Bacteria	D_1__Proteobacteria	D_2__Gammaproteobacteria	D_3__Aeromonadales	D_4__Succinivibrionaceae	D_5__Ruminobacter
2fae9286b97e40a826d893116dac3029	D_0__Bacteria	D_1__Proteobacteria	D_2__Gammaproteobacteria	D_3__Pseudomonadales	D_4__Moraxellaceae
fb773a651575de9244cb0d5f45beccf3	D_0__Bacteria	D_1__Proteobacteria	D_2__Gammaproteobacteria	D_3__Enterobacteriales	D_4__Enterobacteriaceae	D_5__Pantoea
94bee8014a761f2f8814ae4866055930	D_0__Bacteria	D_1__Bacteroidetes	D_2__Bacteroidia	D_3__Bacteroidales	D_4__Marinifilaceae	D_5__Odoribacter
0a2a002993051a56b9e32979d45e42ef	D_0__Bacteria	D_1__Proteobacteria	D_2__Gammaproteobacteria	D_3__Enterobacteriales	D_4__Enterobacteriaceae	D_5__Klebsiella
1b266a84b126ff37caa3ec95aaad14c9	D_0__Bacteria	D_1__Proteobacteria	D_2__Alphaproteobacteria	D_3__Caulobacterales	D_4__Caulobacteraceae	D_5__Brevundimonas
1a59b1dfead6f21e5f0f0711e80014d2	D_0__Bacteria	D_1__Proteobacteria	D_2__Alphaproteobacteria	D_3__Sphingomonadales	D_4__Sphingomonadaceae
4173fd65e66d757662ca24ec083835e3	D_0__Bacteria	D_1__Proteobacteria	D_2__Alphaproteobacteria	D_3__Sphingomonadales	D_4__Sphingomonadaceae
7e28188d9a5ba06b37d5be56ea796945	D_0__Bacteria	D_1__Proteobacteria	D_2__Gammaproteobacteria	D_3__Pseudomonadales	D_4__Moraxellaceae	D_5__Acinetobacter
996108d7b04a1ce38287eb4516ee51a0	D_0__Bacteria	D_1__Proteobacteria	D_2__Gammaproteobacteria	D_3__Betaproteobacteriales	D_4__Neisseriaceae	D_5__uncultured
104d397956b61f3c6f2269fc4b2969a4	D_0__Bacteria	D_1__Proteobacteria	D_2__Gammaproteobacteria	D_3__Enterobacteriales	D_4__Enterobacteriaceae
84c65a96ba2a04758552b501ef367def	D_0__Bacteria	D_1__Firmicutes	D_2__Clostridia	D_3__Clostridiales	D_4__Clostridiaceae 1	D_5__Clostridium sensu stricto 12
5f0d4654a15341846276a7e6e7bb6c7e	D_0__Bacteria	D_1__Proteobacteria	D_2__Gammaproteobacteria	D_3__Pseudomonadales	D_4__Moraxellaceae	D_5__Enhydrobacter
342aa791c14b125bfda4ada9adbb58c1	D_0__Bacteria	D_1__Proteobacteria	D_2__Alphaproteobacteria	D_3__Rhodobacterales	D_4__Rhodobacteraceae	D_5__Paracoccus
b8203cc74ed0c283a95a818c7132c302	D_0__Bacteria	D_1__Proteobacteria	D_2__Gammaproteobacteria	D_3__Pseudomonadales	D_4__Pseudomonadaceae	D_5__Pseudomonas
e36afb48121e5ee74e646645758614bc	D_0__Bacteria	D_1__Proteobacteria	D_2__Gammaproteobacteria	D_3__Pseudomonadales	D_4__Pseudomonadaceae
f7518bab6b3ff740b6c4318944659c32	D_0__Bacteria	D_1__Proteobacteria	D_2__Gammaproteobacteria	D_3__Pseudomonadales	D_4__Moraxellaceae	D_5__Enhydrobacter
596a01a7e74f2e84da272d0b83e534d6	D_0__Bacteria	D_1__Proteobacteria	D_2__Gammaproteobacteria	D_3__Alteromonadales	D_4__Alteromonadaceae	D_5__Rheinheimera
db655dabfa74244c884e11f6396879f9	D_0__Bacteria	D_1__Actinobacteria	D_2__Actinobacteria	D_3__Propionibacteriales	D_4__Propionibacteriaceae	D_5__Cutibacterium
a6d6a75ec3be2dc29da22fc4fc2e3664	D_0__Bacteria	D_1__Proteobacteria	D_2__Alphaproteobacteria	D_3__Sphingomonadales	D_4__Sphingomonadaceae	D_5__Sphingomonas
fadcfbfa74a4d0856ca60f91a148ae8c	D_0__Bacteria	D_1__Actinobacteria	D_2__Coriobacteriia	D_3__Coriobacteriales	D_4__Atopobiaceae	D_5__Atopobium
b546e94b6b5e973a23d165210aeae7ce	D_0__Bacteria	D_1__Proteobacteria	D_2__Gammaproteobacteria	D_3__Pseudomonadales	D_4__Moraxellaceae	D_5__Psychrobacter
3c7858fd656b8fba23a51c03e42865cf	D_0__Bacteria	D_1__Proteobacteria	D_2__Gammaproteobacteria	D_3__Pseudomonadales	D_4__Moraxellaceae
449876bfe88c9f2acd9af34a6512e44b	D_0__Bacteria	D_1__Actinobacteria	D_2__Actinobacteria	D_3__Propionibacteriales	D_4__Propionibacteriaceae	D_5__Cutibacterium
657084847edd454ffb72d132bbd5e03b	D_0__Bacteria	D_1__Proteobacteria	D_2__Gammaproteobacteria	D_3__Xanthomonadales	D_4__Xanthomonadaceae	D_5__Stenotrophomonas
7941b90a4f78f02d89049bbd75e9e27b	D_0__Bacteria	D_1__Actinobacteria	D_2__Actinobacteria	D_3__Propionibacteriales	D_4__Propionibacteriaceae	D_5__Cutibacterium
97e59f86f77b31d66fe271357b12165e	D_0__Bacteria	D_1__Actinobacteria	D_2__Actinobacteria	D_3__Micrococcales	D_4__Microbacteriaceae	D_5__Microbacterium
0fc7dd211373aa2a0d8b88ad1d30b404	D_0__Bacteria	D_1__Proteobacteria	D_2__Alphaproteobacteria	D_3__Sphingomonadales	D_4__Sphingomonadaceae
5c689a83851125d929c068d413bc7ec1	D_0__Bacteria	D_1__Bacteroidetes	D_2__Bacteroidia	D_3__Flavobacteriales	D_4__Flavobacteriaceae	D_5__Capnocytophaga
abc0a6bc0c456a038a92c88c8d13173c	D_0__Bacteria	D_1__Proteobacteria	D_2__Alphaproteobacteria	D_3__Rhodobacterales	D_4__Rhodobacteraceae	D_5__Paracoccus
2888fb73b9c4cfd12d82fc2e669a44f5	D_0__Bacteria	D_1__Proteobacteria	D_2__Gammaproteobacteria	D_3__Alteromonadales	D_4__Alteromonadaceae	D_5__Rheinheimera
2f8b3751638402d019af13cd946064fb	D_0__Bacteria	D_1__Actinobacteria	D_2__Actinobacteria	D_3__Corynebacteriales	D_4__Nocardiaceae	D_5__Rhodococcus
bab94ce6f68a9cebec93d3595c1270e5	D_0__Bacteria	D_1__Proteobacteria	D_2__Alphaproteobacteria	D_3__Acetobacterales	D_4__Acetobacteraceae	D_5__Roseomonas
450e70828d9a02474a5c278addb29c63	D_0__Bacteria	D_1__Actinobacteria	D_2__Actinobacteria	D_3__Micrococcales	D_4__Micrococcaceae	D_5__Micrococcus
dc5602db63c8f79ba55d2489686359ba	D_0__Bacteria	D_1__Proteobacteria	D_2__Alphaproteobacteria	D_3__Rhodobacterales	D_4__Rhodobacteraceae	D_5__Paracoccus
b6427bbb8f2855795224a60887b7c6cc	D_0__Bacteria	D_1__Proteobacteria	D_2__Alphaproteobacteria	D_3__Rhizobiales	D_4__Beijerinckiaceae	D_5__Methylobacterium
412743fbd0ab8df909b75e634a834379	D_0__Bacteria	D_1__Proteobacteria	D_2__Gammaproteobacteria	D_3__Pseudomonadales	D_4__Moraxellaceae	D_5__Acinetobacter
f68ab51e3efaa035adca2c49c77241de	D_0__Bacteria	D_1__Actinobacteria	D_2__Actinobacteria	D_3__Micrococcales	D_4__Micrococcaceae	D_5__Micrococcus
e1a95f9639b3cc7c5e2c2926ec5ea909	D_0__Bacteria	D_1__Proteobacteria	D_2__Gammaproteobacteria	D_3__Pseudomonadales	D_4__Pseudomonadaceae	D_5__Pseudomonas
472fddb2e409653e4c3b9baf6d80d20b	D_0__Bacteria	D_1__Actinobacteria	D_2__Actinobacteria	D_3__Propionibacteriales	D_4__Propionibacteriaceae	D_5__Cutibacterium
3d5939f19b538507fb095bd191b4a890	D_0__Bacteria	D_1__Proteobacteria	D_2__Gammaproteobacteria	D_3__Pseudomonadales	D_4__Moraxellaceae	D_5__Acinetobacter
52d0b47dc0f8776257f70c9f7e127a1e	D_0__Bacteria	D_1__Proteobacteria	D_2__Alphaproteobacteria	D_3__Sphingomonadales	D_4__Sphingomonadaceae	D_5__Sphingomonas
3f2ac0eb2ea64cd8e00be5b52d417024	D_0__Bacteria	D_1__Firmicutes	D_2__Bacilli	D_3__Bacillales	D_4__Staphylococcaceae	D_5__Staphylococcus
c70650ed746884c3b4fc77e8e46444c2	D_0__Bacteria	D_1__Proteobacteria	D_2__Gammaproteobacteria	D_3__Pseudomonadales	D_4__Moraxellaceae	D_5__Acinetobacter
08d28c270343db308c002252fcc75a4f	D_0__Bacteria	D_1__Proteobacteria	D_2__Gammaproteobacteria	D_3__Pseudomonadales	D_4__Moraxellaceae	D_5__Enhydrobacter
280500a8cc23a0dbf1f95a4659583542	D_0__Bacteria	D_1__Firmicutes	D_2__Clostridia	D_3__Clostridiales	D_4__Peptostreptococcaceae	D_5__Peptostreptococcus
55f74a97da3910865a52318ddd924ea1	D_0__Bacteria	D_1__Proteobacteria	D_2__Alphaproteobacteria	D_3__Caulobacterales	D_4__Caulobacteraceae	D_5__Brevundimonas
10ee0d3877ff72bcc38530d137019099	D_0__Bacteria	D_1__Bacteroidetes	D_2__Bacteroidia	D_3__Cytophagales	D_4__Cytophagaceae	D_5__Rhodocytophaga
c80b13ee66f4599279d8cb95eadff7e5	D_0__Bacteria	D_1__Bacteroidetes	D_2__Bacteroidia	D_3__Bacteroidales	D_4__Prevotellaceae	D_5__Prevotella 7
ae05abe8c19c6121ac44888eecdf4110	D_0__Bacteria	D_1__Bacteroidetes	D_2__Bacteroidia	D_3__Bacteroidales	D_4__Dysgonomonadaceae	D_5__Proteiniphilum
b8c2285ccafde972cc670b111f4b55c5	D_0__Bacteria	D_1__Actinobacteria	D_2__Actinobacteria	D_3__Propionibacteriales	D_4__Propionibacteriaceae	D_5__Cutibacterium
1e3fadb68a842329378db05d3ee9a288	D_0__Bacteria	D_1__Proteobacteria	D_2__Gammaproteobacteria	D_3__Enterobacteriales	D_4__Enterobacteriaceae	D_5__Citrobacter
3900a117859f2faee9987e89dd26792a	D_0__Bacteria	D_1__Actinobacteria	D_2__Actinobacteria	D_3__Frankiales	D_4__Geodermatophilaceae	D_5__Blastococcus
ec1ef934a7888a6a7737092a8cd10b5d	D_0__Bacteria	D_1__Actinobacteria	D_2__Actinobacteria	D_3__Pseudonocardiales	D_4__Pseudonocardiaceae	D_5__Saccharopolyspora
994b5bedb3b1bb04990d7a31d5a0b4d7	D_0__Bacteria	D_1__Firmicutes	D_2__Clostridia	D_3__Clostridiales	D_4__Family XI	D_5__Ezakiella
f04b0b203e6b2d9ba5331dabd1e6e843	D_0__Bacteria	D_1__Actinobacteria	D_2__Actinobacteria	D_3__Propionibacteriales	D_4__Propionibacteriaceae	D_5__Cutibacterium
269f3abd7aa293f714d9830de04eaf51	D_0__Bacteria	D_1__Firmicutes	D_2__Clostridia	D_3__Clostridiales	D_4__Lachnospiraceae	D_5__[Ruminococcus] torques group
33790767a42fc23046ebffda9ccf8d67	D_0__Bacteria	D_1__Proteobacteria	D_2__Gammaproteobacteria	D_3__Xanthomonadales	D_4__Xanthomonadaceae	D_5__Rehaibacterium
d5cbb1c97ef6352043db45b54b230dde	D_0__Bacteria	D_1__Firmicutes	D_2__Clostridia	D_3__Clostridiales	D_4__Clostridiaceae 1	D_5__Clostridium sensu stricto 1
5014ded6432f9bcf8ebe383947b68592	D_0__Bacteria	D_1__Proteobacteria	D_2__Gammaproteobacteria	D_3__Xanthomonadales	D_4__Xanthomonadaceae	D_5__Pseudoxanthomonas
c7d728087407b9c680aef674cc04f0d9	D_0__Bacteria	D_1__Actinobacteria	D_2__Actinobacteria	D_3__Propionibacteriales	D_4__Propionibacteriaceae	D_5__Cutibacterium
6a584392d45d759478ce23234c08f55c	D_0__Bacteria	D_1__Actinobacteria	D_2__Actinobacteria	D_3__Micrococcales	D_4__Micrococcaceae	D_5__Rothia
76b0869c3968778c513697c73a126e39	D_0__Bacteria	D_1__Proteobacteria	D_2__Alphaproteobacteria	D_3__Rhodobacterales	D_4__Rhodobacteraceae	D_5__Haematobacter
127a7ae06a39b39eeab26f9452ed7fde	D_0__Bacteria	D_1__Proteobacteria	D_2__Alphaproteobacteria	D_3__Sphingomonadales	D_4__Sphingomonadaceae	D_5__Sphingomonas
b74056605c75f8f9b89ca513324009c3	D_0__Bacteria	D_1__Proteobacteria	D_2__Gammaproteobacteria	D_3__Pseudomonadales	D_4__Pseudomonadaceae	D_5__Pseudomonas
e7d2efe432ab316d7dcf0c2ee1943540	D_0__Bacteria	D_1__Proteobacteria	D_2__Alphaproteobacteria	D_3__Caulobacterales	D_4__Caulobacteraceae	D_5__Brevundimonas
4252edb7952cf05896d6da992012aa31	D_0__Bacteria	D_1__Proteobacteria	D_2__Alphaproteobacteria	D_3__Caulobacterales	D_4__Caulobacteraceae	D_5__Brevundimonas
ef7f47bfe1e056c830cdc7d29f79fcdb	D_0__Bacteria	D_1__Proteobacteria	D_2__Gammaproteobacteria	D_3__Enterobacteriales	D_4__Enterobacteriaceae	D_5__Pantoea
dd38706b474047770cb8704b332c28f1	D_0__Bacteria	D_1__Bacteroidetes	D_2__Bacteroidia	D_3__Flavobacteriales	D_4__Weeksellaceae	D_5__Chryseobacterium
c0a92288b09535ff63efee5a624365eb	D_0__Bacteria	D_1__Proteobacteria	D_2__Alphaproteobacteria	D_3__Rhodobacterales	D_4__Rhodobacteraceae	D_5__Paracoccus
eae6dee12754b299b9639517a357f963	D_0__Bacteria	D_1__Proteobacteria	D_2__Gammaproteobacteria	D_3__Pasteurellales	D_4__Pasteurellaceae
bb18496985e233e1c489f36e6932f7cd	D_0__Bacteria	D_1__Actinobacteria	D_2__Actinobacteria	D_3__Propionibacteriales	D_4__Propionibacteriaceae	D_5__Cutibacterium
6f8eea74fbebb5ce1cfbcc07c0b56693	D_0__Bacteria	D_1__Proteobacteria	D_2__Gammaproteobacteria	D_3__Pasteurellales	D_4__Pasteurellaceae	D_5__Haemophilus
08d2b02903bd5643360f2606ea3ab72e	D_0__Bacteria	D_1__Proteobacteria	D_2__Alphaproteobacteria	D_3__Rhodobacterales	D_4__Rhodobacteraceae	D_5__Paracoccus
275db327f0e3b0ce3f8faecafb08da2d	D_0__Bacteria	D_1__Proteobacteria	D_2__Gammaproteobacteria	D_3__Pseudomonadales	D_4__Moraxellaceae	D_5__Acinetobacter
61e7a7c7ca1d435dccd9e68adef35b29	D_0__Bacteria	D_1__Proteobacteria	D_2__Alphaproteobacteria	D_3__Rhizobiales	D_4__Beijerinckiaceae	D_5__Methylobacterium
cad1e84cf8a14fb431bcd61a2e415833	D_0__Bacteria	D_1__Actinobacteria	D_2__Actinobacteria	D_3__Corynebacteriales	D_4__Corynebacteriaceae	D_5__Corynebacterium 1
56ebae1f4916974e12f0eeaff7bc1745	D_0__Bacteria	D_1__Proteobacteria	D_2__Alphaproteobacteria	D_3__Caulobacterales	D_4__Caulobacteraceae	D_5__Brevundimonas
e8bf41b19f52c52ed0199a39b24d6dc8	D_0__Bacteria	D_1__Proteobacteria	D_2__Gammaproteobacteria	D_3__Enterobacteriales	D_4__Enterobacteriaceae	D_5__Escherichia-Shigella
107a01c76ed53696d8456291c6a7e109	D_0__Bacteria	D_1__Firmicutes	D_2__Bacilli	D_3__Bacillales	D_4__Listeriaceae	D_5__Brochothrix
73fb171c6479511904f819d399e76030	D_0__Bacteria
c71eb85b59a673542140de19ddab507d	D_0__Bacteria	D_1__Proteobacteria	D_2__Gammaproteobacteria	D_3__Oceanospirillales	D_4__Halomonadaceae	D_5__Halomonas
ad1fb8cdba303d0d4965a059013b20fc	D_0__Bacteria	D_1__Chloroflexi	D_2__Anaerolineae	D_3__Caldilineales	D_4__Caldilineaceae	D_5__Caldilinea
a93d1df0dcab1b55b439dbb8107179f8	D_0__Bacteria	D_1__Proteobacteria	D_2__Gammaproteobacteria	D_3__Betaproteobacteriales	D_4__Burkholderiaceae	D_5__Janthinobacterium
a25c547e221c1d255beef197602a008f	D_0__Bacteria	D_1__Actinobacteria	D_2__Actinobacteria	D_3__Propionibacteriales	D_4__Propionibacteriaceae	D_5__Cutibacterium
2a11a88cb88c9b54510075c3d8ee861d	D_0__Bacteria	D_1__Proteobacteria	D_2__Alphaproteobacteria	D_3__Sphingomonadales	D_4__Sphingomonadaceae	D_5__Sphingomonas
8a94c6f7fb54ad8189b7e7f996da6858	D_0__Bacteria	D_1__Proteobacteria	D_2__Gammaproteobacteria	D_3__Pseudomonadales	D_4__Moraxellaceae	D_5__Enhydrobacter
4e21f2e0098a2c27381884da8ffc7c58	D_0__Bacteria	D_1__Actinobacteria	D_2__Actinobacteria	D_3__Micrococcales	D_4__Micrococcaceae	D_5__Micrococcus
a363c27ba754324408dd40f454447487	D_0__Bacteria	D_1__Proteobacteria	D_2__Gammaproteobacteria	D_3__Pseudomonadales	D_4__Moraxellaceae	D_5__Acinetobacter
c6106ed95a82c184df6f90f6807d16b0	D_0__Bacteria	D_1__Bacteroidetes	D_2__Bacteroidia	D_3__Flavobacteriales	D_4__Weeksellaceae
fa53cd57147c68d48e23497a8179f0b6	D_0__Bacteria	D_1__Proteobacteria	D_2__Alphaproteobacteria	D_3__Sphingomonadales	D_4__Sphingomonadaceae	D_5__Sphingomonas
9b6d14b1e86625fe3428c518c9529e9b	D_0__Bacteria	D_1__Proteobacteria	D_2__Alphaproteobacteria	D_3__Rhizobiales	D_4__Beijerinckiaceae	D_5__1174-01-12
9ca04c475119957bd847ba9b5762db08	D_0__Bacteria	D_1__Proteobacteria	D_2__Gammaproteobacteria	D_3__Pseudomonadales	D_4__Moraxellaceae	D_5__Enhydrobacter
bd1276c16650de6335b178d172c755b9	D_0__Bacteria	D_1__Proteobacteria	D_2__Alphaproteobacteria	D_3__Rhodobacterales	D_4__Rhodobacteraceae	D_5__Rubellimicrobium
a45d4aed4ed5fcfb8f1c583f272f2a30	D_0__Bacteria	D_1__Proteobacteria	D_2__Alphaproteobacteria	D_3__Sphingomonadales	D_4__Sphingomonadaceae
657154912b5dfef1a1799e889beb2f9f	D_0__Bacteria	D_1__Proteobacteria	D_2__Alphaproteobacteria	D_3__Rhodobacterales	D_4__Rhodobacteraceae	D_5__Paracoccus
c1629ecfef80fc396098c4df5e122ec3	D_0__Bacteria	D_1__Proteobacteria	D_2__Gammaproteobacteria	D_3__Betaproteobacteriales	D_4__Burkholderiaceae	D_5__Massilia
a081b71ded8b197ba88f1a6ad9906243	D_0__Bacteria	D_1__Proteobacteria	D_2__Gammaproteobacteria	D_3__Pseudomonadales	D_4__Moraxellaceae	D_5__Acinetobacter
e3ce381ce0d809cf2a39e1c94ff2be59	D_0__Bacteria	D_1__Proteobacteria	D_2__Alphaproteobacteria	D_3__Rhodobacterales	D_4__Rhodobacteraceae	D_5__Paracoccus
7a43a4ba654d0aab4ea1638bfb4c2ed4	D_0__Bacteria	D_1__Proteobacteria	D_2__Gammaproteobacteria	D_3__Pseudomonadales	D_4__Pseudomonadaceae	D_5__Pseudomonas
7a967bf0ff3a08ea69c12a95cbeb2e0c	D_0__Bacteria	D_1__Firmicutes	D_2__Clostridia	D_3__Clostridiales	D_4__Clostridiaceae 1	D_5__Clostridium sensu stricto 12
ecd56c592fc31d99d5fabe26b90a740f	D_0__Bacteria	D_1__Proteobacteria	D_2__Gammaproteobacteria	D_3__Enterobacteriales	D_4__Enterobacteriaceae
74155f6fd6f480264a6125f30f726aff	D_0__Bacteria	D_1__Proteobacteria	D_2__Gammaproteobacteria	D_3__Pseudomonadales	D_4__Moraxellaceae	D_5__Acinetobacter
8903b27a340195bd0fb310bbf4d6b17f	D_0__Bacteria	D_1__Actinobacteria	D_2__Actinobacteria	D_3__Propionibacteriales	D_4__Propionibacteriaceae	D_5__Cutibacterium
66e1ac0a1a8dabd8cbbcafe0771cdf8e	D_0__Bacteria	D_1__Proteobacteria	D_2__Gammaproteobacteria	D_3__Pseudomonadales	D_4__Moraxellaceae
aa0c60f5e7dc69f9e2de39890d005eca	D_0__Bacteria	D_1__Proteobacteria	D_2__Alphaproteobacteria	D_3__Caulobacterales	D_4__Caulobacteraceae	D_5__Brevundimonas
c17bf2d4bea010f0b8831c1f79a6b682	D_0__Bacteria	D_1__Proteobacteria	D_2__Alphaproteobacteria	D_3__Azospirillales	D_4__Azospirillaceae	D_5__Skermanella
494776861b976dd70bcbcc01424bf7c8	D_0__Bacteria	D_1__Proteobacteria	D_2__Gammaproteobacteria	D_3__Pasteurellales	D_4__Pasteurellaceae	D_5__Haemophilus
e71d6a74640927c0dd91b71f855aabff	D_0__Bacteria	D_1__Proteobacteria	D_2__Gammaproteobacteria	D_3__Pseudomonadales	D_4__Moraxellaceae	D_5__Acinetobacter
62086d08b6dd5d0eca782aad06f8be42	D_0__Bacteria	D_1__Actinobacteria	D_2__Actinobacteria	D_3__Propionibacteriales	D_4__Propionibacteriaceae	D_5__Cutibacterium
fe8ad3e78f2b517c3a384b30c58a9048	D_0__Bacteria	D_1__Actinobacteria	D_2__Actinobacteria	D_3__Micrococcales	D_4__Dermabacteraceae	D_5__Brachybacterium
803f57b61526cf774ae65ceb1f330103	D_0__Bacteria	D_1__Proteobacteria	D_2__Gammaproteobacteria	D_3__Pasteurellales	D_4__Pasteurellaceae	D_5__Haemophilus
afb556050851480013a34dc63993e436	D_0__Bacteria	D_1__Actinobacteria	D_2__Actinobacteria
f556e6c5d672e4b7e65f30ab83759289	D_0__Bacteria	D_1__Bacteroidetes	D_2__Bacteroidia	D_3__Flavobacteriales	D_4__Weeksellaceae	D_5__Chryseobacterium
fff1ee2755ba0353be7c16443db71db8	D_0__Bacteria	D_1__Proteobacteria	D_2__Alphaproteobacteria	D_3__Rhodobacterales	D_4__Rhodobacteraceae	D_5__Rubellimicrobium
e8db30c2aef7a0d106501878ecbef636	D_0__Bacteria	D_1__Firmicutes	D_2__Bacilli	D_3__Bacillales	D_4__Staphylococcaceae	D_5__Staphylococcus
6b1564a66428d067a6959a360615c8ae	D_0__Bacteria	D_1__Proteobacteria	D_2__Gammaproteobacteria	D_3__Pseudomonadales	D_4__Pseudomonadaceae	D_5__Pseudomonas
c1e70882c56037a2be250ba4b6d10669	D_0__Bacteria	D_1__Actinobacteria	D_2__Actinobacteria	D_3__Propionibacteriales	D_4__Propionibacteriaceae	D_5__Cutibacterium
7f276712879ed0b3aae81ddff13c7b71	D_0__Bacteria	D_1__Firmicutes	D_2__Bacilli	D_3__Bacillales	D_4__Staphylococcaceae	D_5__Staphylococcus
fb62f2fac50da03e4648f0819ffb0072	D_0__Bacteria	D_1__Firmicutes	D_2__Clostridia	D_3__Clostridiales	D_4__Clostridiaceae 1	D_5__Clostridium sensu stricto 1
9cc4b98156deec257be316039c5385ec	D_0__Bacteria	D_1__Proteobacteria	D_2__Alphaproteobacteria	D_3__Sphingomonadales	D_4__Sphingomonadaceae
cff99d18da0e777938acab315c6d5576	D_0__Bacteria	D_1__Actinobacteria	D_2__Coriobacteriia	D_3__Coriobacteriales	D_4__Atopobiaceae	D_5__Atopobium
da09ce46f8cf35c7ac390ae1bea2fc65	D_0__Bacteria	D_1__Proteobacteria	D_2__Alphaproteobacteria	D_3__Caulobacterales	D_4__Caulobacteraceae	D_5__Brevundimonas
21072e878aee7654013f5dff4271c1c6	D_0__Bacteria	D_1__Proteobacteria	D_2__Gammaproteobacteria	D_3__Betaproteobacteriales	D_4__Hydrogenophilaceae	D_5__Tepidiphilus
6b71f70d3ad74e1c8309b5799be3c028	D_0__Bacteria	D_1__Firmicutes	D_2__Clostridia	D_3__Clostridiales	D_4__Ruminococcaceae	D_5__Pygmaiobacter
6ef4cb7d1cdd204d6c90d54ac1dd01ea	D_0__Bacteria	D_1__Proteobacteria	D_2__Gammaproteobacteria	D_3__Enterobacteriales	D_4__Enterobacteriaceae	D_5__Citrobacter
564ee8cb9da837edec43daf41a3e9e69	D_0__Bacteria	D_1__Proteobacteria	D_2__Gammaproteobacteria	D_3__Xanthomonadales	D_4__Xanthomonadaceae	D_5__Luteimonas
5b081517bd0d4d658dfe8f35c7d8d961	D_0__Bacteria	D_1__Proteobacteria	D_2__Gammaproteobacteria	D_3__Pseudomonadales	D_4__Pseudomonadaceae	D_5__Pseudomonas
6f386f49ad7143231d670fd80b82bbae	D_0__Bacteria	D_1__Proteobacteria	D_2__Gammaproteobacteria	D_3__Pseudomonadales	D_4__Pseudomonadaceae	D_5__Pseudomonas
e5637b8d7090d6f97cadef39b0089c48	D_0__Bacteria	D_1__Proteobacteria	D_2__Gammaproteobacteria	D_3__Pasteurellales	D_4__Pasteurellaceae
d870c3d097957abf710fe740a8b81161	D_0__Bacteria	D_1__Proteobacteria	D_2__Gammaproteobacteria	D_3__Enterobacteriales	D_4__Enterobacteriaceae	D_5__Escherichia-Shigella
9019cfaaeaab712d5dff3215030c328d	D_0__Bacteria	D_1__Proteobacteria	D_2__Gammaproteobacteria	D_3__Pseudomonadales	D_4__Moraxellaceae	D_5__Acinetobacter
cf92bc7d1c812afc95410195d0c86638	D_0__Bacteria	D_1__Proteobacteria	D_2__Alphaproteobacteria	D_3__Sphingomonadales	D_4__Sphingomonadaceae	D_5__Sphingomonas
c1e48d8e44206fcbdf1700673d602c36	D_0__Bacteria	D_1__Actinobacteria	D_2__Actinobacteria	D_3__Propionibacteriales	D_4__Propionibacteriaceae	D_5__Cutibacterium
26548d9f350fbf05a7bbf4c660c1ca71	D_0__Bacteria	D_1__Proteobacteria	D_2__Alphaproteobacteria	D_3__Sphingomonadales	D_4__Sphingomonadaceae
0a0c58b49f378224aae6ad1d94df6aef	D_0__Bacteria	D_1__Proteobacteria	D_2__Gammaproteobacteria	D_3__Betaproteobacteriales	D_4__Neisseriaceae	D_5__uncultured
99ab23fc1e5e7cca91fe1a2bd6a00eb6	D_0__Bacteria	D_1__Actinobacteria	D_2__Actinobacteria	D_3__Propionibacteriales	D_4__Propionibacteriaceae	D_5__Cutibacterium
23d5c408d8dd1f8d18a28a16bcbf7b61	D_0__Bacteria	D_1__Proteobacteria	D_2__Gammaproteobacteria	D_3__Pseudomonadales	D_4__Pseudomonadaceae	D_5__Pseudomonas
08d8d2cbda568da803f56d57228c1481	D_0__Bacteria	D_1__Bacteroidetes	D_2__Bacteroidia	D_3__Cytophagales	D_4__Hymenobacteraceae	D_5__Hymenobacter
1d34b9ee92a53505402eabc3a06872b8	D_0__Bacteria	D_1__Proteobacteria	D_2__Alphaproteobacteria	D_3__Caulobacterales	D_4__Caulobacteraceae
a56656a87be36ea806ea8e75b3140865	D_0__Bacteria	D_1__Proteobacteria	D_2__Gammaproteobacteria	D_3__Pseudomonadales	D_4__Moraxellaceae	D_5__Enhydrobacter
4363a199329b59a39f09e1ddd08039a7	D_0__Bacteria	D_1__Proteobacteria	D_2__Gammaproteobacteria	D_3__Pseudomonadales	D_4__Moraxellaceae	D_5__Acinetobacter
3817a560c87a55b467a24efb95509518	D_0__Bacteria	D_1__Bacteroidetes	D_2__Bacteroidia	D_3__Flavobacteriales	D_4__Weeksellaceae	D_5__Bergeyella
1759ce62acaaca338e8862f68b2e5951	D_0__Bacteria	D_1__Proteobacteria	D_2__Gammaproteobacteria	D_3__Betaproteobacteriales	D_4__Burkholderiaceae	D_5__Massilia
0e479314b73da1c89c165cb9f216717d	D_0__Bacteria	D_1__Proteobacteria	D_2__Alphaproteobacteria	D_3__Rhodobacterales	D_4__Rhodobacteraceae	D_5__Paracoccus
7923e33d989f4a7a92e67a87296df64c	D_0__Bacteria	D_1__Firmicutes	D_2__Bacilli	D_3__Bacillales	D_4__Staphylococcaceae	D_5__Staphylococcus
63d32136c275bb37f5dba72b8e337c8a	D_0__Bacteria	D_1__Actinobacteria	D_2__Actinobacteria	D_3__Micrococcales	D_4__Micrococcaceae	D_5__Rothia
58bc713a7fb8ad27a8d0fb27d0713100	D_0__Bacteria	D_1__Proteobacteria	D_2__Gammaproteobacteria	D_3__Alteromonadales	D_4__Alteromonadaceae	D_5__Rheinheimera
f8a148c9a659d901d997ec7d64d0cb82	D_0__Bacteria	D_1__Proteobacteria	D_2__Alphaproteobacteria	D_3__Sphingomonadales	D_4__Sphingomonadaceae	D_5__Sphingomonas
064d03e57e201560a37ab7033aee859b	D_0__Bacteria	D_1__Proteobacteria	D_2__Alphaproteobacteria	D_3__Rhodobacterales	D_4__Rhodobacteraceae	D_5__Paracoccus
8fc35adc6c964dca9e32980c40737353	D_0__Bacteria	D_1__Firmicutes	D_2__Bacilli	D_3__Bacillales	D_4__Staphylococcaceae	D_5__Staphylococcus
0f1cff1dd9686799e3a5149087ac4dfe	D_0__Bacteria	D_1__Actinobacteria	D_2__Actinobacteria	D_3__Propionibacteriales	D_4__Propionibacteriaceae	D_5__Cutibacterium
3daf9c25cb9cb7c53f49b6881d9d6752	D_0__Bacteria	D_1__Proteobacteria	D_2__Alphaproteobacteria	D_3__Rhodobacterales	D_4__Rhodobacteraceae	D_5__Paracoccus
0bdd425b21b17406c69e92b7de8ebee9	D_0__Bacteria	D_1__Actinobacteria	D_2__Actinobacteria	D_3__Propionibacteriales	D_4__Propionibacteriaceae	D_5__Cutibacterium
db585be3ea832886e1d7a678d30a146c	D_0__Bacteria	D_1__Proteobacteria	D_2__Gammaproteobacteria	D_3__Pseudomonadales	D_4__Moraxellaceae	D_5__Acinetobacter
ab6e30b11b3ededd181da0e0a0d7b7c7	D_0__Bacteria	D_1__Proteobacteria	D_2__Gammaproteobacteria	D_3__Pseudomonadales	D_4__Pseudomonadaceae	D_5__Pseudomonas
480363a6336236511c1adce533848834	D_0__Bacteria	D_1__Proteobacteria	D_2__Gammaproteobacteria	D_3__Aeromonadales	D_4__Aeromonadaceae	D_5__Aeromonas
921edca03d6d770eca2e21db6f874074	D_0__Bacteria	D_1__Actinobacteria	D_2__Actinobacteria	D_3__Corynebacteriales	D_4__Corynebacteriaceae	D_5__Corynebacterium 1
6dcbed0841b589f4911f2dac3bf87173	D_0__Bacteria	D_1__Actinobacteria	D_2__Actinobacteria	D_3__Propionibacteriales	D_4__Propionibacteriaceae	D_5__Cutibacterium
6f90185c43b0d91d968798b7fa314de0	D_0__Bacteria	D_1__Actinobacteria	D_2__Actinobacteria	D_3__Corynebacteriales	D_4__Corynebacteriaceae	D_5__Corynebacterium 1
bd9784a98caef608448f3cca4c48b48e	D_0__Bacteria	D_1__Proteobacteria	D_2__Gammaproteobacteria	D_3__Pseudomonadales	D_4__Pseudomonadaceae	D_5__Pseudomonas
37a201d004cb32185ab375575dbf8036	D_0__Bacteria	D_1__Proteobacteria	D_2__Alphaproteobacteria	D_3__Rhodobacterales	D_4__Rhodobacteraceae	D_5__Haematobacter
23369e6415cda289fbe8b43142e1640b	D_0__Bacteria	D_1__Proteobacteria	D_2__Alphaproteobacteria	D_3__Acetobacterales	D_4__Acetobacteraceae	D_5__Acetobacter
2912b8b2fbba8a7144ebf79065210f06	D_0__Bacteria	D_1__Proteobacteria	D_2__Gammaproteobacteria	D_3__Enterobacteriales	D_4__Enterobacteriaceae	D_5__Klebsiella
be80251687bb6ad29d4103c0500fd790	D_0__Bacteria	D_1__Proteobacteria	D_2__Gammaproteobacteria	D_3__Pseudomonadales	D_4__Moraxellaceae	D_5__Acinetobacter
738c204d5acf03b0371d229dada5e547	D_0__Bacteria	D_1__Actinobacteria	D_2__Actinobacteria	D_3__Propionibacteriales	D_4__Propionibacteriaceae	D_5__Cutibacterium
58c9575a852b0c3cc142ce231b84323f	D_0__Bacteria	D_1__Firmicutes	D_2__Clostridia	D_3__Clostridiales	D_4__Clostridiaceae 1	D_5__Clostridium sensu stricto 1
34e42c7778aefdb17d3bbe755236688a	D_0__Bacteria
5c7b02956f6c9b015a6713e58bb5fe05	D_0__Bacteria	D_1__Proteobacteria	D_2__Gammaproteobacteria	D_3__Enterobacteriales	D_4__Enterobacteriaceae	D_5__Cronobacter
1f9dca6c14b11af61689ebaf697ed1f5	D_0__Bacteria	D_1__Proteobacteria	D_2__Gammaproteobacteria	D_3__Enterobacteriales	D_4__Enterobacteriaceae	D_5__Serratia
622972fc1a3fa98d852cb47d3644e37c	D_0__Bacteria	D_1__Proteobacteria	D_2__Alphaproteobacteria	D_3__Rhizobiales	D_4__D05-2	D_5__alpha proteobacterium Shinshu-ah2
7906cf9bd1187f6ff1a7da4ff08f2a38	D_0__Bacteria	D_1__Proteobacteria	D_2__Gammaproteobacteria	D_3__Aeromonadales	D_4__Aeromonadaceae	D_5__Aeromonas
bcdbbccf012805a21b6c71bd2a8b7f42	D_0__Bacteria	D_1__Firmicutes	D_2__Clostridia	D_3__Clostridiales	D_4__Ruminococcaceae	D_5__Ruminococcaceae UCG-008
71cf0c84735b23acfacae914f9cd3991	D_0__Bacteria	D_1__Proteobacteria	D_2__Alphaproteobacteria	D_3__Sphingomonadales	D_4__Sphingomonadaceae
00803c6997147562e3cb109656e9a792	D_0__Bacteria	D_1__Actinobacteria	D_2__Actinobacteria	D_3__Micrococcales	D_4__Micrococcaceae	D_5__Kocuria
c316a8024eebaed3038e490881a6c8ac	D_0__Bacteria	D_1__Actinobacteria	D_2__Actinobacteria	D_3__Micrococcales	D_4__Micrococcaceae	D_5__Kocuria
d0a3d1ed0e004a43a17a7cc937087977	D_0__Bacteria	D_1__Actinobacteria	D_2__Actinobacteria	D_3__Corynebacteriales	D_4__Corynebacteriaceae	D_5__Corynebacterium 1
5a548c1e9c9f9e3ab5946312d07e2e12	D_0__Bacteria	D_1__Bacteroidetes	D_2__Bacteroidia	D_3__Flavobacteriales	D_4__Flavobacteriaceae	D_5__Capnocytophaga
9dbc0903572723eb0bec8b0204784026	D_0__Bacteria	D_1__Proteobacteria	D_2__Gammaproteobacteria	D_3__Pseudomonadales	D_4__Moraxellaceae	D_5__Acinetobacter
43cce53d2a6984810f6b74e78d0fbc57	D_0__Bacteria	D_1__Firmicutes	D_2__Bacilli	D_3__Bacillales	1.0000000000000098
69eec8554bed599a12a5520f9f74f1f6	D_0__Bacteria	D_1__Firmicutes	D_2__Clostridia	D_3__Clostridiales	D_4__Defluviitaleaceae	D_5__Defluviitaleaceae UCG-011
0fa4fde458b159b61562208bc0fffe4c	D_0__Bacteria	D_1__Proteobacteria	D_2__Alphaproteobacteria	D_3__Sphingomonadales	D_4__Sphingomonadaceae	D_5__Rhizorhapis
8bbbde75ddf7e39c7efe2df0b4c283c0	D_0__Bacteria	D_1__Proteobacteria	D_2__Gammaproteobacteria	D_3__Oceanospirillales	D_4__Halomonadaceae	D_5__Halomonas
8d3ae10581fb79f5a507a02e3ef09a07	D_0__Bacteria	D_1__Proteobacteria	D_2__Alphaproteobacteria
d559777ad7a181a6ab04f66c261bcf07	D_0__Bacteria	D_1__Proteobacteria	D_2__Gammaproteobacteria	D_3__Pseudomonadales	D_4__Moraxellaceae	D_5__Psychrobacter
144d9a9b48a9cba23db09aab5cfc2aad	D_0__Bacteria	D_1__Proteobacteria	D_2__Alphaproteobacteria	D_3__Sphingomonadales	D_4__Sphingomonadaceae
8a41eaa3d3d531ff8a8e2c425e21de2e	D_0__Bacteria	D_1__Proteobacteria	D_2__Alphaproteobacteria	D_3__Rhodobacterales	D_4__Rhodobacteraceae	D_5__Paracoccus
7b92150d8534a56af8d903432694948a	D_0__Bacteria	D_1__Proteobacteria	D_2__Alphaproteobacteria	D_3__Caulobacterales	D_4__Caulobacteraceae	D_5__Brevundimonas
a1cd2bf10206db908bac9c6231d63658	D_0__Bacteria	D_1__Proteobacteria	D_2__Alphaproteobacteria	D_3__Caulobacterales	D_4__Caulobacteraceae	D_5__Brevundimonas
0d94b3ea2a05dbde4d640ad9835a07b3	D_0__Bacteria	D_1__Proteobacteria	D_2__Gammaproteobacteria	D_3__Pseudomonadales	D_4__Pseudomonadaceae	D_5__Pseudomonas
bc97314da79dbc02e29e2d710b7b4477	D_0__Bacteria	D_1__Bacteroidetes	D_2__Bacteroidia	D_3__Sphingobacteriales	D_4__Sphingobacteriaceae	D_5__Sphingobacterium
6f176f420b27ff136ede826fd4b74486	D_0__Bacteria	D_1__Actinobacteria	D_2__Actinobacteria	D_3__Propionibacteriales	D_4__Propionibacteriaceae	D_5__Cutibacterium
b5e49343168d00bc5ee66d9425bf75e5	D_0__Bacteria	D_1__Bacteroidetes	D_2__Bacteroidia	D_3__Flavobacteriales	D_4__Weeksellaceae	D_5__Chryseobacterium
0b0a2062b3f56f1465764c77fbe7ade3	D_0__Bacteria	D_1__Proteobacteria	D_2__Gammaproteobacteria	D_3__Betaproteobacteriales	D_4__Burkholderiaceae
2eb12dda382b1593419682bd2f30c37a	D_0__Bacteria	D_1__Bacteroidetes	D_2__Bacteroidia	D_3__Flavobacteriales	D_4__Weeksellaceae
4b3f8fd1c8175eb285c702a211622fdf	D_0__Bacteria	D_1__Proteobacteria	D_2__Gammaproteobacteria	D_3__Enterobacteriales	D_4__Enterobacteriaceae	D_5__Klebsiella
f95dc6cef875d7a9b471ebc9422f651c	D_0__Bacteria	D_1__Proteobacteria	D_2__Gammaproteobacteria	D_3__Pseudomonadales	D_4__Pseudomonadaceae	D_5__Pseudomonas
ead61fced6b895023faa9b841fbe8ca3	D_0__Bacteria	D_1__Patescibacteria	D_2__Gracilibacteria	D_3__JGI 0000069-P22	Ambiguous_taxa	Ambiguous_taxa
2c4f07b8aea8608eba93b289c6aa7ac0	D_0__Bacteria	D_1__Proteobacteria	D_2__Alphaproteobacteria	D_3__Rhodobacterales	D_4__Rhodobacteraceae	D_5__Paracoccus
5277668f8fee52b2e69632db5fb646ef	D_0__Bacteria	D_1__Proteobacteria	D_2__Gammaproteobacteria	D_3__Xanthomonadales	D_4__Xanthomonadaceae	D_5__Luteimonas
2a1f664b91a44fa74a57557937ad8874	D_0__Bacteria	D_1__Bacteroidetes	D_2__Bacteroidia	D_3__Flavobacteriales	D_4__Weeksellaceae	D_5__Empedobacter
d4ed2938b807f185cba69a829f980a38	D_0__Bacteria	D_1__Proteobacteria	D_2__Alphaproteobacteria	D_3__Rhizobiales	D_4__Rhizobiaceae	D_5__Allorhizobium-Neorhizobium-Pararhizobium-Rhizobium
5c54a7d7d5dadb3b32ff5a66ada62211	D_0__Bacteria	D_1__Proteobacteria	D_2__Gammaproteobacteria	D_3__Pseudomonadales	D_4__Moraxellaceae	D_5__Acinetobacter
152dd30062f38192bf83d1686c6ebcf3	D_0__Bacteria	D_1__Proteobacteria	D_2__Gammaproteobacteria	D_3__Pseudomonadales	D_4__Moraxellaceae	D_5__Acinetobacter
3d2c9374c276e18df4787f860e7d8fdf	D_0__Bacteria	D_1__Proteobacteria	D_2__Gammaproteobacteria	D_3__Pseudomonadales	D_4__Moraxellaceae	D_5__Acinetobacter
05bb6d5220f980701e47ff51f5fa88fc	D_0__Bacteria	D_1__Bacteroidetes	D_2__Bacteroidia	D_3__Cytophagales	D_4__Hymenobacteraceae	D_5__Hymenobacter
4b80b847cb9ad05890b7f505f0afac2e	D_0__Bacteria	D_1__Patescibacteria	D_2__Saccharimonadia	D_3__Saccharimonadales
8ce77402de8b2c32f3b32b3c39fed9fd	D_0__Bacteria	D_1__Actinobacteria	D_2__Actinobacteria	D_3__Micrococcales	D_4__Brevibacteriaceae	D_5__Brevibacterium
fbd5b02d8c81499c1bc6d8c5aa93cd29	D_0__Bacteria	D_1__Proteobacteria	D_2__Alphaproteobacteria	D_3__Sphingomonadales	D_4__Sphingomonadaceae	D_5__Sphingomonas
7b0bab77eff3a8f53e1c35580ba03393	D_0__Bacteria	D_1__Proteobacteria	D_2__Gammaproteobacteria	D_3__Pseudomonadales	D_4__Moraxellaceae	D_5__Acinetobacter
2e8ce7d990f2f7f99c463a1a2d6e474e	D_0__Bacteria	D_1__Proteobacteria	D_2__Alphaproteobacteria	D_3__Rhodobacterales	D_4__Rhodobacteraceae	D_5__Rubellimicrobium
8aeb5b077331fd73ad355ff8c6d00648	D_0__Bacteria	D_1__Proteobacteria	D_2__Gammaproteobacteria	D_3__Pseudomonadales	D_4__Moraxellaceae	D_5__Acinetobacter
65b619e7bad24276667ca26c0fea8dbf	D_0__Bacteria	D_1__Actinobacteria	D_2__Actinobacteria	D_3__Frankiales	D_4__Geodermatophilaceae	D_5__Blastococcus
7a09227bcb62d4330ba004e183048dee	D_0__Bacteria	D_1__Actinobacteria	D_2__Actinobacteria	D_3__Propionibacteriales	D_4__Propionibacteriaceae	D_5__Cutibacterium
045531b708d0fef03f1b18af2efc2e8c	D_0__Bacteria	D_1__Proteobacteria	D_2__Gammaproteobacteria	D_3__Betaproteobacteriales	D_4__Neisseriaceae	D_5__uncultured
09bbbc571c6fbf79b9a68c43e25fc8c2	D_0__Bacteria	D_1__Proteobacteria	D_2__Gammaproteobacteria	D_3__Pseudomonadales	D_4__Moraxellaceae	D_5__Acinetobacter
5826258df49f995b7708aed52d70f466	D_0__Bacteria	D_1__Actinobacteria	D_2__Actinobacteria	D_3__Micrococcales	D_4__Micrococcaceae	D_5__Micrococcus
df645da110dbb77ea5c0ea21d5093fce	D_0__Bacteria	D_1__Bacteroidetes	D_2__Bacteroidia	D_3__Bacteroidales	D_4__Prevotellaceae	D_5__Alloprevotella
295c7dfd8267a9f9ae716770ae6858cd	D_0__Bacteria	D_1__Actinobacteria	D_2__Actinobacteria	D_3__Propionibacteriales	D_4__Propionibacteriaceae	D_5__Cutibacterium
4f8176e7fbff4b05c531b0fb155c6e0f	D_0__Bacteria	D_1__Proteobacteria	D_2__Alphaproteobacteria	D_3__Azospirillales	D_4__Azospirillaceae	D_5__Skermanella
8abec341c92ebb23dade8a96e6d8973d	D_0__Bacteria	D_1__Proteobacteria	D_2__Alphaproteobacteria	D_3__Rhodobacterales	D_4__Rhodobacteraceae	D_5__Paracoccus
7e165adf64acb1baab86b9a2530bc649	D_0__Bacteria	D_1__Proteobacteria	D_2__Alphaproteobacteria	D_3__Sphingomonadales	D_4__Sphingomonadaceae	D_5__Sphingomonas
0fc64f35f916511163582aa39b534b28	D_0__Bacteria	D_1__Proteobacteria	D_2__Gammaproteobacteria	D_3__Oceanospirillales	D_4__Alcanivoracaceae	D_5__Alcanivorax
686b65fabfc879e2fb1cb64c13fbe685	D_0__Bacteria	D_1__Firmicutes	D_2__Bacilli	D_3__Bacillales	D_4__Bacillaceae	D_5__Geobacillus
e427fb3651b3c9e33be3f8f621b079d7	D_0__Bacteria	D_1__Proteobacteria	D_2__Gammaproteobacteria	D_3__Enterobacteriales	D_4__Enterobacteriaceae	D_5__Pantoea
f9598f5dfb20afc63cd3ceddcedb2f4d	D_0__Bacteria	D_1__Proteobacteria	D_2__Gammaproteobacteria	D_3__Pseudomonadales	D_4__Pseudomonadaceae	D_5__Pseudomonas
53c1239b57d7895c9814a12ae6761be3	D_0__Bacteria	D_1__Proteobacteria	D_2__Gammaproteobacteria	D_3__Alteromonadales	D_4__Alteromonadaceae	D_5__Rheinheimera
9b30c0e22eeecc6aa5806c5fbea8a691	D_0__Bacteria	D_1__Actinobacteria	D_2__Actinobacteria	D_3__Propionibacteriales	D_4__Propionibacteriaceae	D_5__Cutibacterium
bbe122646c32b6b7ecd3397440f291a5	D_0__Bacteria	D_1__Actinobacteria	D_2__Actinobacteria	D_3__Micrococcales	D_4__Micrococcaceae	D_5__Kocuria
38597438b0e81b7b623c99d0c7767cc9	D_0__Bacteria	D_1__Proteobacteria	D_2__Alphaproteobacteria	D_3__Caulobacterales	D_4__Caulobacteraceae	D_5__Brevundimonas
f750c65ea7ef540d0540335099cb77ef	D_0__Bacteria	D_1__Bacteroidetes	D_2__Bacteroidia	D_3__Flavobacteriales	D_4__Weeksellaceae	D_5__Chryseobacterium
31f96b5fbfdeff1d5be533c913a743b6	D_0__Bacteria	D_1__Firmicutes	D_2__Clostridia	D_3__Clostridiales	D_4__Clostridiaceae 1	D_5__Clostridium sensu stricto 12
6e4251c9ab81129a99a0ab945452e217	D_0__Bacteria	D_1__Proteobacteria	D_2__Gammaproteobacteria	D_3__Alteromonadales	D_4__Alteromonadaceae	D_5__Rheinheimera
d78661d07681acb71c7e69daf28299a3	D_0__Bacteria	D_1__Proteobacteria	D_2__Gammaproteobacteria	D_3__Alteromonadales	D_4__Shewanellaceae	D_5__Shewanella
ab6b38e93d2c6db343327ac7bc34ffbc	D_0__Bacteria	D_1__Proteobacteria	D_2__Gammaproteobacteria	D_3__Alteromonadales	D_4__Shewanellaceae	D_5__Shewanella
9cdd8b6327e4bd7920375bc264e343a8	D_0__Bacteria	D_1__Proteobacteria	D_2__Gammaproteobacteria	D_3__Enterobacteriales	D_4__Enterobacteriaceae	D_5__Klebsiella
743579f0ca01fcca4d612b4aa600e3f2	D_0__Bacteria	D_1__Proteobacteria	D_2__Gammaproteobacteria	D_3__Pseudomonadales	D_4__Moraxellaceae	D_5__Enhydrobacter
a2c28779423305c041488929205d632c	D_0__Bacteria	D_1__Proteobacteria	D_2__Gammaproteobacteria	D_3__Pasteurellales	D_4__Pasteurellaceae	D_5__Haemophilus
09a8b30555c3a33db7bd8705a7ad6f40	D_0__Bacteria	D_1__Proteobacteria	D_2__Alphaproteobacteria	D_3__Rhodobacterales	D_4__Rhodobacteraceae	D_5__Rhodobacter
f533f7a0062b26da3cbd992c8a1053a5	D_0__Bacteria	D_1__Proteobacteria	D_2__Gammaproteobacteria	D_3__Enterobacteriales	D_4__Enterobacteriaceae	D_5__Klebsiella
670f9b7e7d3f411e4eaf52ba2fa51541	D_0__Bacteria	D_1__Proteobacteria	D_2__Alphaproteobacteria	D_3__Sphingomonadales	D_4__Sphingomonadaceae	D_5__Sphingomonas
077fd0d50bba8595c6333eab185eb0c2	D_0__Bacteria	D_1__Proteobacteria	D_2__Alphaproteobacteria	D_3__Rhizobiales	D_4__Xanthobacteraceae	D_5__Bradyrhizobium
bfa899f5288c7f4456895cb8fa2ccc0a	D_0__Bacteria	D_1__Proteobacteria	D_2__Gammaproteobacteria	D_3__Pseudomonadales	D_4__Moraxellaceae	D_5__Acinetobacter
9eab6fb926de463d90bc6aa47faa45ed	D_0__Bacteria	D_1__Proteobacteria	D_2__Alphaproteobacteria	D_3__Caulobacterales	D_4__Caulobacteraceae	D_5__Brevundimonas
a70de3200adea5b54f27b10a1f974663	D_0__Bacteria	D_1__Proteobacteria	D_2__Alphaproteobacteria	D_3__Rhodobacterales	D_4__Rhodobacteraceae	D_5__Paracoccus
ad64aa11860aa68d688a0407d51a8d36	D_0__Bacteria	D_1__Proteobacteria	D_2__Alphaproteobacteria	D_3__Sphingomonadales	D_4__Sphingomonadaceae	D_5__Sphingomonas
c823d4c919812d28e1a1601468dac4a5	D_0__Bacteria	D_1__Actinobacteria	D_2__Actinobacteria	D_3__Propionibacteriales	D_4__Propionibacteriaceae	D_5__Cutibacterium
6d9d78073af3a4f56b09e2c85d1d2a90	D_0__Bacteria	D_1__Actinobacteria	D_2__Actinobacteria	D_3__Micrococcales	D_4__Micrococcaceae	D_5__Kocuria
2ec8cf65bc53b7e936f1283d49eb8a92	D_0__Bacteria	D_1__Firmicutes	D_2__Bacilli	D_3__Bacillales	D_4__Staphylococcaceae	D_5__Staphylococcus
76e970c3088d886d17b521c27b1beaff	D_0__Bacteria	D_1__Proteobacteria	D_2__Gammaproteobacteria	D_3__Pseudomonadales	D_4__Moraxellaceae	D_5__Enhydrobacter
c19fca829beb21a97deb8c431457de15	D_0__Bacteria	D_1__Proteobacteria	D_2__Gammaproteobacteria	D_3__Pseudomonadales	D_4__Moraxellaceae	D_5__Acinetobacter
82ed4b7c0cf61f0d88662a60ce866d18	D_0__Bacteria	D_1__Proteobacteria	D_2__Alphaproteobacteria	D_3__Sphingomonadales	D_4__Sphingomonadaceae	D_5__Sphingomonas
0797efc368dcb51ce205a62968c43fc5	D_0__Bacteria	D_1__Proteobacteria	D_2__Gammaproteobacteria	D_3__Enterobacteriales	D_4__Enterobacteriaceae	D_5__Pantoea
34a311a8629130d8e2837c1243bc0f60	D_0__Bacteria	D_1__Proteobacteria	D_2__Gammaproteobacteria	D_3__Alteromonadales	D_4__Shewanellaceae	D_5__Shewanella
dcd4a89cf60fec0550ad1d8afbbedeaf	D_0__Bacteria	D_1__Proteobacteria	D_2__Gammaproteobacteria	D_3__Enterobacteriales	D_4__Enterobacteriaceae	D_5__Pantoea
faca9f8a1964cfbcb8f9e9884155bcb4	D_0__Bacteria	D_1__Proteobacteria	D_2__Alphaproteobacteria	D_3__Rhizobiales	D_4__Stappiaceae	D_5__Pannonibacter
0758b6a266b38dfb5ce90b11904d1408	D_0__Bacteria	D_1__Proteobacteria	D_2__Gammaproteobacteria	D_3__Pseudomonadales	D_4__Moraxellaceae	D_5__Enhydrobacter
71ef32587e1dd06050a010e1cb0953da	D_0__Bacteria	D_1__Proteobacteria	D_2__Alphaproteobacteria	D_3__Rhizobiales	D_4__Rhizobiaceae	D_5__Mesorhizobium
5862831bd713e116652377b70baed2f9	D_0__Bacteria	D_1__Bacteroidetes	D_2__Bacteroidia	D_3__Flavobacteriales	D_4__Flavobacteriaceae	D_5__Capnocytophaga
20e40325cc821ea327d558487fe1bb9e	D_0__Bacteria	D_1__Bacteroidetes	D_2__Bacteroidia	D_3__Cytophagales	D_4__Hymenobacteraceae	D_5__Pontibacter
767b0b9544e1655893e6ef563f7a0086	D_0__Bacteria	D_1__Acidobacteria	D_2__Acidobacteriia	D_3__Acidobacteriales	D_4__Acidobacteriaceae (Subgroup 1)	D_5__Bryocella
13011119f34c067ca465aa046804e7f4	D_0__Bacteria	D_1__Proteobacteria	D_2__Gammaproteobacteria	D_3__Alteromonadales	D_4__Pseudoalteromonadaceae	D_5__Pseudoalteromonas
61ff529965633058c05b02a6756a207a	D_0__Bacteria	D_1__Firmicutes	D_2__Clostridia	D_3__Clostridiales	D_4__Clostridiaceae 1	D_5__Clostridium sensu stricto 12
7eebd07266b295f0eeec71353c7f93a7	D_0__Bacteria	D_1__Actinobacteria	D_2__Actinobacteria	D_3__Propionibacteriales	D_4__Propionibacteriaceae	D_5__Cutibacterium
ea9af1975111ad6dbfe93f1b44a6c9c7	D_0__Bacteria	D_1__Bacteroidetes	D_2__Bacteroidia	D_3__Cytophagales	D_4__Hymenobacteraceae	D_5__Hymenobacter
e3cff19f3c753a02e6cc1d158ca68d04	D_0__Bacteria	D_1__Proteobacteria	D_2__Alphaproteobacteria	D_3__Sphingomonadales	D_4__Sphingomonadaceae
5f0f4081746c0eb9d070a15c645bc027	D_0__Bacteria	D_1__Proteobacteria	D_2__Gammaproteobacteria	D_3__Betaproteobacteriales	D_4__Burkholderiaceae	D_5__Massilia
68bca54eff909956bb43511b32e76d29	D_0__Bacteria	D_1__Firmicutes	D_2__Clostridia	D_3__Clostridiales	D_4__Clostridiaceae 1	D_5__Clostridium sensu stricto 1
d2a3ed04c5cddf787a6c341235ff3049	D_0__Bacteria	D_1__Firmicutes	D_2__Bacilli	D_3__Bacillales	D_4__Staphylococcaceae	D_5__Staphylococcus
7e0e2205e331bfcb68a4d334444f8396	D_0__Bacteria	D_1__Proteobacteria	D_2__Alphaproteobacteria	D_3__Caulobacterales	D_4__Caulobacteraceae	D_5__Caulobacter
7d556f94a1dd65d475dcb5dd4e2cefb6	D_0__Bacteria	D_1__Proteobacteria	D_2__Gammaproteobacteria	D_3__Enterobacteriales	D_4__Enterobacteriaceae	D_5__Pluralibacter
54671eb05cc0ae4f8b4e5c516e40f614	D_0__Bacteria	D_1__Actinobacteria	D_2__Actinobacteria	D_3__Corynebacteriales	D_4__Corynebacteriaceae	D_5__Corynebacterium 1
5d174277f7b18a78c8b2fd2c4992a94d	D_0__Bacteria	D_1__Proteobacteria	D_2__Gammaproteobacteria	D_3__Enterobacteriales	D_4__Enterobacteriaceae	D_5__Raoultella
b67db82d4c37fd0f0cb080216ca9aec3	D_0__Bacteria	D_1__Firmicutes	D_2__Bacilli	D_3__Bacillales	D_4__Staphylococcaceae	D_5__Staphylococcus
e6f8a740b29bbbf472d4743d41bd5a1a	D_0__Bacteria	D_1__Proteobacteria	D_2__Alphaproteobacteria	D_3__Sphingomonadales	D_4__Sphingomonadaceae	D_5__Sphingomonas
912921e46e811fe7a288f03f4d7f6a4d	D_0__Bacteria	D_1__Proteobacteria	D_2__Alphaproteobacteria	D_3__Caulobacterales	D_4__Caulobacteraceae	D_5__Brevundimonas
dc286b60d7b7bafaa5cfd0c04e4662d3	D_0__Bacteria	D_1__Proteobacteria	D_2__Gammaproteobacteria	D_3__Pseudomonadales	D_4__Moraxellaceae	D_5__Psychrobacter
83a07a45489c95177bb411c8cea6488e	D_0__Bacteria	D_1__Proteobacteria	D_2__Alphaproteobacteria	D_3__Rhodobacterales	D_4__Rhodobacteraceae	D_5__Tabrizicola
1e91992e2d0cacdb7910568eb08cafbc	D_0__Bacteria	D_1__Proteobacteria	D_2__Alphaproteobacteria	D_3__Rhodobacterales	D_4__Rhodobacteraceae	D_5__Paracoccus
317d0fcec216f609e4df4375bccd29a2	D_0__Bacteria	D_1__Actinobacteria	D_2__Actinobacteria	D_3__Micrococcales	D_4__Micrococcaceae	D_5__Micrococcus
5a3e898ac260a91a2a288731baa36a40	D_0__Bacteria	D_1__Actinobacteria	D_2__Actinobacteria	D_3__Corynebacteriales	D_4__Corynebacteriaceae	D_5__Corynebacterium 1
3e30d860a5c8e3a88d8179fd3bea466b	D_0__Bacteria	D_1__Proteobacteria	D_2__Alphaproteobacteria	D_3__Rhodobacterales	D_4__Rhodobacteraceae	D_5__Rubellimicrobium
39c12012da54a87533cef95386bfc465	D_0__Bacteria	D_1__Actinobacteria	D_2__Actinobacteria	D_3__Propionibacteriales	D_4__Nocardioidaceae	D_5__Nocardioides
67abcdef2eed75f36cb1897e18741b13	D_0__Bacteria	D_1__Bacteroidetes	D_2__Bacteroidia	D_3__Flavobacteriales	D_4__Weeksellaceae	D_5__Chryseobacterium
415fb6672dd0bc0a38382be17334e6a6	D_0__Bacteria	D_1__Patescibacteria	D_2__Saccharimonadia	D_3__Saccharimonadales	D_4__Saccharimonadaceae	Ambiguous_taxa
1e962066100dc3d92747af09b2a39061	D_0__Bacteria	D_1__Proteobacteria	D_2__Gammaproteobacteria	D_3__Pseudomonadales	D_4__Moraxellaceae	D_5__Acinetobacter
6f6a3cc30b1bfff1c981a0c43ab6a81b	D_0__Bacteria	D_1__Firmicutes	D_2__Bacilli	D_3__Bacillales	D_4__Staphylococcaceae	D_5__Staphylococcus
15eb4804dc9395145a4f0f82144c2c35	D_0__Bacteria	D_1__Firmicutes	D_2__Clostridia	D_3__Clostridiales	D_4__Ruminococcaceae	D_5__Ruminiclostridium
c95de5b48103330ff141a68dfe8ae3cd	D_0__Bacteria	D_1__Proteobacteria	D_2__Gammaproteobacteria	D_3__Pseudomonadales	D_4__Pseudomonadaceae	D_5__Pseudomonas
c275e93a9155b00368c10757c8dc71b2	D_0__Bacteria	D_1__Proteobacteria	D_2__Gammaproteobacteria	D_3__Alteromonadales	D_4__Shewanellaceae	D_5__Shewanella
0ff84a66e7e19a8fa34681d4f160c2dc	D_0__Bacteria	D_1__Proteobacteria	D_2__Alphaproteobacteria	D_3__Sphingomonadales	D_4__Sphingomonadaceae
0f54f5e63a48bdb1ff2393047b39ecd7	D_0__Bacteria	D_1__Actinobacteria	D_2__Actinobacteria	D_3__Propionibacteriales	D_4__Propionibacteriaceae	D_5__Cutibacterium
ae8038bd4bb343d75cc2df4ed5545fd3	D_0__Bacteria	D_1__Proteobacteria	D_2__Gammaproteobacteria	D_3__Pseudomonadales	D_4__Pseudomonadaceae	D_5__Pseudomonas
85c3c5df75ab7eb07e7e209eb6a8ff0c	D_0__Bacteria	D_1__Proteobacteria	D_2__Alphaproteobacteria	D_3__Caulobacterales	D_4__Caulobacteraceae	D_5__Brevundimonas
5151fed8028850f416b2314cd6d72f85	D_0__Bacteria	D_1__Firmicutes	D_2__Bacilli	D_3__Bacillales	D_4__Staphylococcaceae	D_5__Staphylococcus
397e6dd2462839ac9be5f253684670c6	D_0__Bacteria	D_1__Proteobacteria	D_2__Gammaproteobacteria	D_3__Pseudomonadales	D_4__Moraxellaceae	D_5__Acinetobacter
9c15ffa6abca71d8832a79dc4652d60d	D_0__Bacteria	D_1__Bacteroidetes	D_2__Bacteroidia	D_3__Flavobacteriales	D_4__Weeksellaceae	D_5__Chryseobacterium
7d2916b82f52a8c8138a34049406b787	D_0__Bacteria	D_1__Proteobacteria	D_2__Gammaproteobacteria	D_3__Enterobacteriales	D_4__Enterobacteriaceae	D_5__Pantoea
eac3706b36aeb4b2a2504ac4f4ab47fe	D_0__Bacteria	D_1__Patescibacteria	D_2__Saccharimonadia	D_3__Saccharimonadales	D_4__Candidatus Saccharibacteria bacterium UB2523	D_5__Candidatus Saccharibacteria bacterium UB2523
1a28932c3e83add68fa5d07007783a28	D_0__Bacteria	D_1__Proteobacteria	D_2__Gammaproteobacteria	D_3__Pseudomonadales	D_4__Pseudomonadaceae	D_5__Pseudomonas
53fe5239d9cffe3320d24e9e88251496	D_0__Bacteria	D_1__Bacteroidetes	D_2__Bacteroidia	D_3__Flavobacteriales	D_4__Weeksellaceae	D_5__Chryseobacterium
c6e7212c3fc4f463fef84274b84ef486	D_0__Bacteria	D_1__Proteobacteria	D_2__Alphaproteobacteria	D_3__Rhizobiales	D_4__Xanthobacteraceae	D_5__uncultured
c01c735d2add388870b417a4c1b773d5	D_0__Bacteria	D_1__Actinobacteria	D_2__Actinobacteria	D_3__Propionibacteriales	D_4__Nocardioidaceae	D_5__Nocardioides
bbebe356ea0caa36137cf47d321b9d13	D_0__Bacteria	D_1__Proteobacteria	D_2__Gammaproteobacteria	D_3__Pseudomonadales	D_4__Moraxellaceae	D_5__Acinetobacter
98be5b435013b14d316e0d43d363a708	D_0__Bacteria	D_1__Proteobacteria	D_2__Alphaproteobacteria	D_3__Rhodobacterales	D_4__Rhodobacteraceae	D_5__Rubellimicrobium
a35a5133794138459a1a7aa8300506d1	D_0__Bacteria	D_1__Actinobacteria	D_2__Actinobacteria	D_3__Propionibacteriales	D_4__Propionibacteriaceae	D_5__Cutibacterium
d110c2af68c7540ec1ceeb17a449eafe	D_0__Bacteria	D_1__Firmicutes	D_2__Bacilli	D_3__Bacillales	D_4__Staphylococcaceae	D_5__Staphylococcus
e4566cb7e3d55f32a2140b94c329701e	D_0__Bacteria	D_1__Proteobacteria	D_2__Gammaproteobacteria	D_3__Pseudomonadales	D_4__Pseudomonadaceae	D_5__Pseudomonas
4e987f3f2519795a115553f330771d8f	D_0__Bacteria	D_1__Proteobacteria	D_2__Gammaproteobacteria	D_3__Enterobacteriales	D_4__Enterobacteriaceae	D_5__Lelliottia
943d52605887d37b54e7d4648cb98ff2	D_0__Bacteria	D_1__Proteobacteria	D_2__Gammaproteobacteria	D_3__Xanthomonadales	D_4__Xanthomonadaceae	D_5__Xanthomonas
e5870e7c6d69afb375e9eab0df5efb2f	D_0__Bacteria	D_1__Actinobacteria	D_2__Acidimicrobiia	D_3__Microtrichales	D_4__Microtrichaceae	D_5__uncultured
d8946f0debd4347f11a0c5c029130fd1	D_0__Bacteria	D_1__Proteobacteria	D_2__Gammaproteobacteria	D_3__Pseudomonadales	D_4__Moraxellaceae	D_5__Psychrobacter
681508a2205fba8dbe594277aacea64c	D_0__Bacteria	D_1__Proteobacteria	D_2__Gammaproteobacteria	D_3__Pseudomonadales	D_4__Pseudomonadaceae
ad2aeb6e91f8f5772d95d932ffb3195e	D_0__Bacteria	D_1__Proteobacteria	D_2__Alphaproteobacteria	D_3__Sphingomonadales	D_4__Sphingomonadaceae
10a1a65a02b6e0406a1e0a7db2c6356a	D_0__Bacteria	D_1__Actinobacteria	D_2__Actinobacteria	D_3__Propionibacteriales	D_4__Propionibacteriaceae	D_5__Cutibacterium
89cfcbef33efcd8590a498ff9e68fce7	D_0__Bacteria	D_1__Proteobacteria	D_2__Alphaproteobacteria	D_3__Sphingomonadales	D_4__Sphingomonadaceae	D_5__Novosphingobium
f480c20a7f7ee5d5adf5b62e2ab317de	D_0__Bacteria	D_1__Proteobacteria	D_2__Alphaproteobacteria	D_3__Rhizobiales	D_4__Xanthobacteraceae	D_5__Rhodoplanes
6b78f9fdf04683ca2bedff588fa6a2d2	D_0__Bacteria	D_1__Proteobacteria	D_2__Alphaproteobacteria	D_3__Sphingomonadales	D_4__Sphingomonadaceae	D_5__Sphingomonas
b80f2da9f2ae588bc1f7c08fb30e7ac1	D_0__Bacteria	D_1__Proteobacteria	D_2__Deltaproteobacteria	D_3__Myxococcales	D_4__Polyangiaceae	D_5__Pajaroellobacter
83720b3fe5517101ea6e60a76859a907	D_0__Bacteria	D_1__Actinobacteria	D_2__Actinobacteria	D_3__Propionibacteriales	D_4__Propionibacteriaceae	D_5__Cutibacterium
af780e3890e39cd8993eb669b677d04c	D_0__Bacteria	D_1__Proteobacteria	D_2__Gammaproteobacteria	D_3__Pseudomonadales	D_4__Moraxellaceae	D_5__Acinetobacter
57f4b5976f4be40afaea18a4ee5f1881	D_0__Bacteria	D_1__Actinobacteria	D_2__Actinobacteria	D_3__Micrococcales	D_4__Dermacoccaceae	D_5__Dermacoccus
03f896fbf52c8ac05f1b3fb12bcd47f8	D_0__Bacteria	D_1__Proteobacteria	D_2__Gammaproteobacteria	D_3__Pasteurellales	D_4__Pasteurellaceae	D_5__Haemophilus
dff398fb0691e0c1ab675a7aef5bc909	D_0__Bacteria	D_1__Actinobacteria	D_2__Actinobacteria	D_3__Corynebacteriales	D_4__Corynebacteriaceae	D_5__Corynebacterium 1
283661159e495452567c67888afed230	D_0__Bacteria	D_1__Proteobacteria	D_2__Gammaproteobacteria	D_3__Betaproteobacteriales	D_4__Burkholderiaceae
1f28b2b7b34a777f381b469cd1006fd6	D_0__Bacteria	D_1__Bacteroidetes	D_2__Bacteroidia	D_3__Cytophagales	D_4__Hymenobacteraceae	D_5__Hymenobacter
a3afbd725d141928919725ad46252135	D_0__Bacteria	D_1__Proteobacteria	D_2__Alphaproteobacteria	D_3__Sphingomonadales	D_4__Sphingomonadaceae	D_5__Sphingomonas
7ce1adc60a8084f5cc5cd5d0cf5b5872	D_0__Bacteria	D_1__Bacteroidetes	D_2__Bacteroidia	D_3__Bacteroidales	D_4__Prevotellaceae	D_5__Prevotella
607a68c2150da9a0279215add39bd213	D_0__Bacteria	D_1__Chloroflexi	D_2__Anaerolineae	D_3__Ardenticatenales	D_4__Ardenticatenaceae	D_5__uncultured
4851b80625003a5258ff3847b71ab833	D_0__Bacteria	D_1__Bacteroidetes	D_2__Bacteroidia	D_3__Flavobacteriales	D_4__Weeksellaceae	D_5__Chryseobacterium
86f60110c0fed44fac8fd7ee0db3874f	D_0__Bacteria	D_1__Bacteroidetes	D_2__Bacteroidia	D_3__Bacteroidales	D_4__Prevotellaceae	D_5__Prevotella
43a47964443875964c15403793aed98c	D_0__Bacteria	D_1__Bacteroidetes	D_2__Bacteroidia	D_3__Cytophagales	D_4__Hymenobacteraceae	D_5__Hymenobacter
2ee91e11ba89c548ac7151ff00ba33e6	D_0__Bacteria	D_1__Proteobacteria	D_2__Gammaproteobacteria	D_3__Enterobacteriales	D_4__Enterobacteriaceae	D_5__Enterobacter
2c63395dbb21a65475304e6c39f31e4a	D_0__Bacteria	D_1__Proteobacteria	D_2__Alphaproteobacteria	D_3__Sphingomonadales	D_4__Sphingomonadaceae	D_5__Sphingomonas
60694957f6e02f5fa028b8878b69f103	D_0__Bacteria	D_1__Actinobacteria	D_2__Actinobacteria	D_3__Corynebacteriales	D_4__Corynebacteriaceae	D_5__Corynebacterium 1
f5f24da2cb1bdb3a42231f20c24f1393	D_0__Bacteria	D_1__Bacteroidetes	D_2__Bacteroidia	D_3__Flavobacteriales	D_4__Flavobacteriaceae	D_5__Capnocytophaga
297350edbe091f8c57990b6d16965569	D_0__Bacteria	D_1__Bacteroidetes	D_2__Bacteroidia	D_3__Cytophagales	D_4__Hymenobacteraceae	D_5__Hymenobacter
a76b9c1c3d3569cb04814d906a535c71	D_0__Bacteria	D_1__Proteobacteria	D_2__Gammaproteobacteria	D_3__Pseudomonadales	D_4__Moraxellaceae	D_5__Acinetobacter
c0df55042885d1aa9774567d75a23763	D_0__Bacteria	D_1__Proteobacteria	D_2__Gammaproteobacteria	D_3__Aeromonadales	D_4__Aeromonadaceae	D_5__Aeromonas
b3e6acd96d84215a015cf7dc6dceb453	D_0__Bacteria	D_1__Firmicutes	D_2__Bacilli	D_3__Bacillales	D_4__Staphylococcaceae	D_5__Staphylococcus
17e6a2e63c9684e7b698e9af79b0d3dc	D_0__Bacteria	D_1__Actinobacteria	D_2__Actinobacteria	D_3__Propionibacteriales	D_4__Propionibacteriaceae	D_5__Cutibacterium
c3541085bf74e1e4bd369e9c207434d1	D_0__Bacteria	D_1__Actinobacteria	D_2__Actinobacteria	D_3__Propionibacteriales	D_4__Propionibacteriaceae	D_5__Cutibacterium
9f96f0f8eee630a66bf7d47c3aeeb886	D_0__Bacteria	D_1__Proteobacteria	D_2__Alphaproteobacteria
25e2168e8f437a4726d1a93aa838af8c	D_0__Bacteria	D_1__Actinobacteria	D_2__Actinobacteria	D_3__Propionibacteriales	D_4__Propionibacteriaceae	D_5__Cutibacterium
c6c518cefa0a48ec93b0b89865e9ed19	D_0__Bacteria	D_1__Proteobacteria	D_2__Alphaproteobacteria	D_3__Sphingomonadales	D_4__Sphingomonadaceae	D_5__Sphingomonas
4ff94c7b500deea590c7f419286c8d7a	D_0__Bacteria	D_1__Proteobacteria	D_2__Gammaproteobacteria	D_3__Betaproteobacteriales	D_4__Methylophilaceae	D_5__Methylotenera
2676612e8bf7e2145983a48db1c07c63	D_0__Bacteria	D_1__Proteobacteria	D_2__Gammaproteobacteria	D_3__Enterobacteriales	D_4__Enterobacteriaceae	D_5__Pluralibacter
916ea9cba3083337bf1250a86deb4af4	D_0__Bacteria	D_1__Proteobacteria	D_2__Gammaproteobacteria	D_3__Pseudomonadales	D_4__Pseudomonadaceae	D_5__Pseudomonas
a98a6bfdd0808687c26396ae3bb229d1	D_0__Bacteria	D_1__Firmicutes	D_2__Clostridia	D_3__Clostridiales	D_4__Family XI	D_5__Anaerococcus
1428bb33a4df9dd9aa94c666edb800c3	D_0__Bacteria	D_1__Bacteroidetes	D_2__Bacteroidia	D_3__Sphingobacteriales	D_4__Sphingobacteriaceae	D_5__Pedobacter
17abfe9653bfd9beb5059926856ff65f	D_0__Bacteria	D_1__Proteobacteria	D_2__Gammaproteobacteria	D_3__Betaproteobacteriales	D_4__Burkholderiaceae	D_5__Polaromonas
f2571487e2915ebcea99da55d8299b81	D_0__Bacteria	D_1__Proteobacteria	D_2__Gammaproteobacteria	D_3__Pseudomonadales	D_4__Moraxellaceae	D_5__Acinetobacter
f5b93135cabd1968a73796e45f66de36	D_0__Bacteria	D_1__Firmicutes	D_2__Bacilli	D_3__Bacillales	D_4__Staphylococcaceae	D_5__Staphylococcus
386a954fd80dbd0c3988563911e1666c	D_0__Bacteria	D_1__Proteobacteria	D_2__Gammaproteobacteria	D_3__Pseudomonadales	D_4__Moraxellaceae	D_5__Acinetobacter
7546eadc2aac10309b5549b7688ff589	D_0__Bacteria	D_1__Proteobacteria	D_2__Gammaproteobacteria	D_3__Betaproteobacteriales	D_4__Burkholderiaceae	D_5__Burkholderia-Caballeronia-Paraburkholderia
cc7e2ade54a51ff5c3bc7818a72158b5	D_0__Bacteria	D_1__Acidobacteria	D_2__Acidobacteriia	D_3__Acidobacteriales	D_4__Acidobacteriaceae (Subgroup 1)	D_5__Granulicella
4fb4223ccb9cbfa468a36271f9393345	D_0__Bacteria	D_1__Proteobacteria	D_2__Gammaproteobacteria	D_3__Pseudomonadales	D_4__Pseudomonadaceae	D_5__Pseudomonas
465ff5c1e1d6e7466f1014a736717998	D_0__Bacteria	D_1__Firmicutes	D_2__Clostridia	D_3__Clostridiales	D_4__Family XI	D_5__Anaerococcus
53294b24b0ffafd92bf15e21ac2f96b8	D_0__Bacteria	D_1__Proteobacteria	D_2__Gammaproteobacteria	D_3__Pseudomonadales	D_4__Moraxellaceae	D_5__Acinetobacter
386a8cdb9d02f3a5ed3b0107da86257d	D_0__Bacteria	D_1__Actinobacteria	D_2__Actinobacteria	D_3__Propionibacteriales	D_4__Propionibacteriaceae	D_5__Cutibacterium
aaf9091f3d6f67522c66604540865ae6	D_0__Bacteria	D_1__Proteobacteria	D_2__Gammaproteobacteria	D_3__Alteromonadales	D_4__Shewanellaceae	D_5__Shewanella
770c1df3577ac838bdb25094f5a11674	D_0__Bacteria	D_1__Proteobacteria	D_2__Gammaproteobacteria	D_3__Betaproteobacteriales	D_4__Burkholderiaceae	D_5__Pelomonas
d443791c70b4e66a311168cd795f7c5f	D_0__Bacteria	D_1__Firmicutes	D_2__Bacilli	D_3__Bacillales	D_4__Staphylococcaceae	D_5__Staphylococcus
c31ee26bb103d00aaf570a62b51ec2a1	D_0__Bacteria	D_1__Proteobacteria	D_2__Gammaproteobacteria	D_3__Pseudomonadales	D_4__Moraxellaceae	D_5__Acinetobacter
ab76e8ba82e097532b5a3cd1260aa9ff	D_0__Bacteria	D_1__Proteobacteria	D_2__Alphaproteobacteria	D_3__Rhizobiales	D_4__Rhizobiaceae	D_5__Allorhizobium-Neorhizobium-Pararhizobium-Rhizobium
cd91acce353ddc6d75a20724c12590f7	D_0__Bacteria	D_1__Bacteroidetes	D_2__Bacteroidia	D_3__Bacteroidales	D_4__Prevotellaceae	D_5__Prevotella
e83d83014fb2ec5cc810b1d327db455f	D_0__Bacteria	D_1__Bacteroidetes	D_2__Bacteroidia	D_3__Bacteroidales	D_4__Prevotellaceae	D_5__Prevotella 7
49a754cc4d6924dffe7e584e13c808e7	D_0__Bacteria	D_1__Proteobacteria	D_2__Gammaproteobacteria	D_3__Pseudomonadales	D_4__Moraxellaceae	D_5__Acinetobacter
506f6b4230b877049e09ccfbf6e0a19c	D_0__Bacteria	D_1__Proteobacteria	D_2__Gammaproteobacteria	D_3__Xanthomonadales	D_4__Xanthomonadaceae	D_5__Stenotrophomonas
cc989d88eb566a2fcdd484f3ba299e12	D_0__Bacteria	D_1__Proteobacteria	D_2__Alphaproteobacteria	D_3__Rhodobacterales	D_4__Rhodobacteraceae	D_5__Rubellimicrobium
e276659019519cc19da784767dc5aab6	D_0__Bacteria	D_1__Proteobacteria	D_2__Gammaproteobacteria	D_3__Pseudomonadales	D_4__Pseudomonadaceae	D_5__Pseudomonas
c336f171fac50f63ca0ab0ae62b41f25	D_0__Bacteria	D_1__Firmicutes	D_2__Clostridia	D_3__Clostridiales	D_4__Lachnospiraceae
c5377cc43ee34977a81f4acb73507e3d	D_0__Bacteria	D_1__Proteobacteria	D_2__Gammaproteobacteria	D_3__Betaproteobacteriales	D_4__Burkholderiaceae	D_5__Cupriavidus
122760c1af45c568695e7a34a85aa82c	D_0__Bacteria	D_1__Proteobacteria	D_2__Gammaproteobacteria	D_3__Pseudomonadales	D_4__Moraxellaceae	D_5__Moraxella
d4ff0647b140abe2b8e293740bf2b4da	D_0__Bacteria	D_1__Gemmatimonadetes	D_2__Gemmatimonadetes	D_3__Gemmatimonadales	D_4__Gemmatimonadaceae	D_5__Gemmatirosa
4153ba7a72a4df02b6c4b686724f979c	D_0__Bacteria	D_1__Proteobacteria	D_2__Alphaproteobacteria	D_3__Rhodospirillales	D_4__Magnetospirillaceae	D_5__Magnetospirillum
e430a6a914899624f40e1b34d93229d4	D_0__Bacteria	D_1__Proteobacteria	D_2__Gammaproteobacteria	D_3__Pseudomonadales	D_4__Moraxellaceae	D_5__Acinetobacter
bc617046348605cb15c32e57cfd80587	D_0__Bacteria	D_1__Proteobacteria	D_2__Alphaproteobacteria	D_3__Rhizobiales	D_4__Beijerinckiaceae	D_5__Methylobacterium
5142559bee7f9c4891fb008222d4812e	D_0__Bacteria	D_1__Proteobacteria	D_2__Gammaproteobacteria	D_3__Pseudomonadales	D_4__Moraxellaceae	D_5__Enhydrobacter
e65535f20ef02e2b14380e938afca32d	D_0__Bacteria	D_1__Actinobacteria	D_2__Actinobacteria	D_3__Corynebacteriales	D_4__Mycobacteriaceae	D_5__Mycobacterium
4be0b105c1052e76f79feb852187c9b6	D_0__Bacteria	D_1__Actinobacteria	D_2__Actinobacteria	D_3__Propionibacteriales	D_4__Propionibacteriaceae	D_5__Cutibacterium
76656e4e4775eb7c91ad6ca9d59c86be	D_0__Bacteria	D_1__Proteobacteria	D_2__Alphaproteobacteria	D_3__Rhizobiales	D_4__Xanthobacteraceae	D_5__Nitrobacter
bfa881596814c26e524ac290162f6f56	D_0__Bacteria	D_1__Firmicutes	D_2__Clostridia	D_3__Clostridiales	D_4__Clostridiaceae 1	D_5__Clostridium sensu stricto 1
f6fe045be75bc22b7f86e76d68cb7cbb	D_0__Bacteria	D_1__Proteobacteria	D_2__Gammaproteobacteria	D_3__Pseudomonadales	D_4__Moraxellaceae	D_5__Acinetobacter
9654191fe2f6644813da8ff46c8097e6	D_0__Bacteria	D_1__Proteobacteria	D_2__Gammaproteobacteria	D_3__Pasteurellales	D_4__Pasteurellaceae	D_5__Aggregatibacter
7e34df2aa44d036e7716343aab325250	D_0__Bacteria	D_1__Proteobacteria	D_2__Gammaproteobacteria	D_3__Enterobacteriales	D_4__Enterobacteriaceae	D_5__Escherichia-Shigella
a6ba996a82c1021cdeacf65d964bab97	D_0__Bacteria	D_1__Proteobacteria	D_2__Alphaproteobacteria	D_3__Sphingomonadales	D_4__Sphingomonadaceae	D_5__Sphingomonas
e0746bb1e72b826d407dc70c9f329627	D_0__Bacteria	D_1__Proteobacteria	D_2__Alphaproteobacteria	D_3__Rhizobiales	D_4__Beijerinckiaceae
6deea7960cbeb4f6b7e6a5d7de2d8129	D_0__Bacteria	D_1__Proteobacteria	D_2__Gammaproteobacteria	D_3__Oceanospirillales	D_4__Halomonadaceae	D_5__Halomonas
0c828f30b6fdd09c14d1efbcadf9bc6d	D_0__Bacteria	D_1__Bacteroidetes	D_2__Bacteroidia	D_3__Flavobacteriales	D_4__Weeksellaceae	D_5__Chryseobacterium
9ac0ca8b9cfc1552f7f42afdf6b85805	D_0__Bacteria	D_1__Firmicutes	D_2__Clostridia	D_3__Clostridiales	D_4__Peptostreptococcaceae
4d5c404a3bfb71e15b9c84da83b9376f	D_0__Bacteria	D_1__Proteobacteria	D_2__Alphaproteobacteria	D_3__Sphingomonadales	D_4__Sphingomonadaceae
1f1148fe26577588c3300a719b16d6dd	D_0__Bacteria	D_1__Proteobacteria	D_2__Alphaproteobacteria	D_3__Sphingomonadales	D_4__Sphingomonadaceae
34e048f001f19bf114f16a7366e6f64e	D_0__Bacteria	D_1__Actinobacteria	D_2__Coriobacteriia	D_3__Coriobacteriales	D_4__Atopobiaceae	D_5__Atopobium
443959da28e6978a871666a918ebedbd	D_0__Bacteria	D_1__Proteobacteria	D_2__Gammaproteobacteria
39a34c1a5a1a56835f44838d0dae1392	D_0__Bacteria	D_1__Actinobacteria	D_2__Actinobacteria	D_3__Corynebacteriales	D_4__Corynebacteriaceae	D_5__Corynebacterium 1
86e0098a65cbbabd226f7dee40bcf2bf	D_0__Bacteria	D_1__Actinobacteria	D_2__Actinobacteria	D_3__Propionibacteriales	D_4__Propionibacteriaceae	D_5__Cutibacterium
84e0e03684620f6d8349ad64f6512047	D_0__Bacteria	D_1__Firmicutes	D_2__Clostridia	D_3__Clostridiales	D_4__Peptostreptococcaceae	Ambiguous_taxa
779af04708d0333dd67561d9fff525d3	D_0__Bacteria	D_1__Actinobacteria	D_2__Actinobacteria	D_3__Propionibacteriales	D_4__Propionibacteriaceae	D_5__Cutibacterium
a940688a1180e435dd097ffc22257d99	D_0__Bacteria	D_1__Actinobacteria	D_2__Actinobacteria	D_3__Bifidobacteriales	D_4__Bifidobacteriaceae	D_5__Bifidobacterium
21c67e5f5601ffa10cd8c3831cd714d0	D_0__Bacteria	D_1__Proteobacteria	D_2__Gammaproteobacteria	D_3__Betaproteobacteriales	D_4__Burkholderiaceae	D_5__Cupriavidus
be39725cb66c2fb5bdc5284e0f7d4b59	D_0__Bacteria	D_1__Proteobacteria	D_2__Gammaproteobacteria	D_3__Pseudomonadales	D_4__Moraxellaceae	D_5__Enhydrobacter
c69a349589327a308b9c2a397a87ed12	D_0__Bacteria	D_1__Firmicutes	D_2__Clostridia	D_3__Clostridiales	D_4__Ruminococcaceae	D_5__Ruminiclostridium
85aa51f1e893cda0d0e9689b07ae904e	D_0__Bacteria	D_1__Proteobacteria	D_2__Alphaproteobacteria	D_3__Sphingomonadales	D_4__Sphingomonadaceae	D_5__Sphingomonas
ec21e0f6a3d93c43a127f17fb86eb103	D_0__Bacteria	D_1__Firmicutes	D_2__Clostridia	D_3__Clostridiales	D_4__Peptostreptococcaceae	D_5__Peptostreptococcus
a6807bbf4088a1071042bbad99428c6c	D_0__Bacteria	D_1__Bacteroidetes	D_2__Bacteroidia	D_3__Flavobacteriales	D_4__Weeksellaceae	D_5__Chryseobacterium
7c37029714db48e050fb20c32f6ad4c0	D_0__Bacteria	D_1__Actinobacteria	D_2__Actinobacteria	D_3__Micrococcales	D_4__Micrococcaceae	D_5__Rothia
f4f6a7b4a679cdd6b207a8457989b657	D_0__Bacteria	D_1__Proteobacteria	D_2__Alphaproteobacteria	D_3__Azospirillales	D_4__Azospirillaceae	D_5__Azospirillum
d1621a7f872b754044dfc27155747ae5	D_0__Bacteria	D_1__Proteobacteria	D_2__Alphaproteobacteria	D_3__Rhizobiales	D_4__Beijerinckiaceae	D_5__Methylobacterium
5c6bcae093c3804bba8ed2e16b28fb00	D_0__Bacteria	D_1__Actinobacteria	D_2__Actinobacteria	D_3__Propionibacteriales	D_4__Propionibacteriaceae	D_5__Cutibacterium
20deaeee01c8d9338eaaf250315c4ad4	D_0__Bacteria	D_1__Proteobacteria	D_2__Gammaproteobacteria	D_3__Pseudomonadales	D_4__Moraxellaceae	D_5__Moraxella
4b6d962179ed0b3dc0260cbf12dd86ad	D_0__Bacteria	D_1__Actinobacteria	D_2__Actinobacteria	D_3__Propionibacteriales	D_4__Propionibacteriaceae	D_5__Cutibacterium
af7abb674b51eb727c84147e46b17ead	D_0__Bacteria	D_1__Proteobacteria	D_2__Alphaproteobacteria	D_3__Rhizobiales	D_4__Beijerinckiaceae	D_5__Microvirga
d584c2d710dc1ee3db3ae8303ba1e5d1	D_0__Bacteria	D_1__Proteobacteria	D_2__Gammaproteobacteria	D_3__Pseudomonadales	D_4__Moraxellaceae	D_5__Enhydrobacter
897c0ab5f676cb09e8037254dda81564	D_0__Bacteria	D_1__Proteobacteria	D_2__Gammaproteobacteria	D_3__Pseudomonadales	D_4__Pseudomonadaceae	D_5__Pseudomonas
82375ea517de54ea2751f0937b3c4356	D_0__Bacteria	D_1__Proteobacteria	D_2__Gammaproteobacteria	D_3__Pseudomonadales	D_4__Moraxellaceae	D_5__Acinetobacter
4509542f4603b70e52198e620777a54d	D_0__Bacteria	D_1__Proteobacteria	D_2__Gammaproteobacteria	D_3__Pseudomonadales	D_4__Moraxellaceae	D_5__Psychrobacter
dd73f6aa5503b268a49c8fce055e3076	D_0__Bacteria	D_1__Actinobacteria	D_2__Actinobacteria	D_3__Corynebacteriales	D_4__Corynebacteriaceae	D_5__Corynebacterium 1
72701c392df6dbf7507578da04428842	D_0__Bacteria	D_1__Proteobacteria	D_2__Gammaproteobacteria	D_3__Betaproteobacteriales	D_4__Burkholderiaceae
8e4324cd6dba1ce9e07ecc6a099eeba1	D_0__Bacteria	D_1__Proteobacteria	D_2__Alphaproteobacteria	D_3__Caulobacterales	D_4__Caulobacteraceae	D_5__Brevundimonas
50eeafd0b6007e32a25d9ebba6d2aa06	D_0__Bacteria	D_1__Bacteroidetes	D_2__Bacteroidia	D_3__Bacteroidales	D_4__Porphyromonadaceae	D_5__Porphyromonas
102444ad0a90d9d08bf2399329cb6842	D_0__Bacteria	D_1__Proteobacteria	D_2__Gammaproteobacteria	D_3__Alteromonadales	D_4__Alteromonadaceae	D_5__Alishewanella
a08100babf31aa26ebf377437b181a83	D_0__Bacteria	D_1__Proteobacteria	D_2__Gammaproteobacteria	D_3__Pseudomonadales	D_4__Pseudomonadaceae	D_5__Pseudomonas
f83cc649b239cf7b939e81284f5b1229	D_0__Bacteria	D_1__Proteobacteria	D_2__Alphaproteobacteria	D_3__Sphingomonadales	D_4__Sphingomonadaceae	D_5__Novosphingobium
09b66b57fca35b80f3c46d69d9aaca29	D_0__Bacteria	D_1__Proteobacteria	D_2__Alphaproteobacteria	D_3__Rhizobiales	D_4__Beijerinckiaceae	D_5__Methylobacterium
bfb7921b27ac80399a02b44480f88c33	D_0__Bacteria	D_1__Proteobacteria	D_2__Gammaproteobacteria	D_3__Aeromonadales	D_4__Aeromonadaceae	D_5__Aeromonas
549113adfbd9b21371f6da93f3437377	D_0__Bacteria	D_1__Firmicutes	D_2__Bacilli	D_3__Bacillales	D_4__Staphylococcaceae	D_5__Staphylococcus
853966509547af61570fcee0981980c5	D_0__Bacteria	D_1__Patescibacteria	D_2__Saccharimonadia	D_3__Saccharimonadales	D_4__Saccharimonadaceae	Ambiguous_taxa
8459414c0a5a348e654aadab5e43f059	D_0__Bacteria	D_1__Proteobacteria	D_2__Alphaproteobacteria	D_3__Rhodobacterales	D_4__Rhodobacteraceae	D_5__Paracoccus
73c9f0508f07b80e9dd29da8bff1b6ec	D_0__Bacteria	D_1__Firmicutes	D_2__Clostridia	D_3__Clostridiales	D_4__Family XI	D_5__Peptoniphilus
1f160c9fade7786145c1f3001825405f	D_0__Bacteria	D_1__Actinobacteria	D_2__Actinobacteria	D_3__Propionibacteriales	D_4__Propionibacteriaceae	D_5__Cutibacterium
f3d49a51be3a479de1c21970a6e8d825	D_0__Bacteria	D_1__Proteobacteria	D_2__Gammaproteobacteria	D_3__Enterobacteriales	D_4__Enterobacteriaceae	D_5__Pantoea
2b349970c78170debb23b4c31c20908e	D_0__Bacteria	D_1__Bacteroidetes	D_2__Bacteroidia	D_3__Flavobacteriales	D_4__Flavobacteriaceae	D_5__Capnocytophaga
584ed73db6b70ca82d4877c890e52527	D_0__Bacteria	D_1__Actinobacteria	D_2__Actinobacteria	D_3__Propionibacteriales	D_4__Propionibacteriaceae	D_5__Cutibacterium
b72ab1837ac99c74f30e52074f27e2c1	D_0__Bacteria	D_1__Proteobacteria	D_2__Alphaproteobacteria	D_3__Rhizobiales	D_4__Beijerinckiaceae	D_5__Microvirga
733fefaa0e0398e104f56aff7c5c4c02	D_0__Bacteria	D_1__Actinobacteria	D_2__Actinobacteria	D_3__Propionibacteriales	D_4__Propionibacteriaceae	D_5__Cutibacterium
cd51ad72f38007e033e0ce6cb422cc59	D_0__Bacteria	D_1__Proteobacteria	D_2__Gammaproteobacteria	D_3__Pseudomonadales	D_4__Moraxellaceae	D_5__Enhydrobacter
75dc9cc1d0b31db522a6ee3f2805365d	D_0__Bacteria	D_1__Proteobacteria	D_2__Gammaproteobacteria	D_3__Aeromonadales	D_4__Succinivibrionaceae	D_5__Ruminobacter
e51d6e0020b4c537f0cdd1b488a5acc8	D_0__Bacteria	D_1__Actinobacteria	D_2__Actinobacteria	D_3__Corynebacteriales	D_4__Corynebacteriaceae	D_5__Corynebacterium 1
6c9cfed274fa093d3d6658c24ce03f64	D_0__Bacteria	D_1__Bacteroidetes	D_2__Bacteroidia	D_3__Bacteroidales	D_4__Prevotellaceae	D_5__Alloprevotella
9cd744d34c55e9cdb20db1ecff532b5b	D_0__Bacteria	D_1__Proteobacteria	D_2__Gammaproteobacteria	D_3__Pseudomonadales	D_4__Moraxellaceae	D_5__Acinetobacter
519ba0bf8237068cb4b86ab1d8bdf355	D_0__Bacteria	D_1__Proteobacteria	D_2__Gammaproteobacteria	D_3__Pseudomonadales	D_4__Moraxellaceae	D_5__Acinetobacter
ac609297c4a872925437f0d84111c051	D_0__Bacteria	D_1__Proteobacteria	D_2__Gammaproteobacteria	D_3__Pseudomonadales	D_4__Moraxellaceae	D_5__Acinetobacter
7aafdf9174cda315b71d86aac63536d0	D_0__Bacteria	D_1__Cyanobacteria	D_2__Oxyphotobacteria	D_3__Nostocales	D_4__Xenococcaceae	D_5__Pleurocapsa PCC-731
f48c88c0b7fa9673f91dbb99f2b324a3	D_0__Bacteria	D_1__Actinobacteria	D_2__Actinobacteria	D_3__Micrococcales	D_4__Micrococcaceae	D_5__Rothia
ff12cb034888e7aad4f0e41762b63993	D_0__Bacteria	D_1__Proteobacteria	D_2__Gammaproteobacteria	D_3__Pseudomonadales	D_4__Pseudomonadaceae	D_5__Pseudomonas
202fc353a577f7061ecde9d4b4ac0605	D_0__Bacteria	D_1__Proteobacteria	D_2__Alphaproteobacteria	D_3__Rhodobacterales	D_4__Rhodobacteraceae	D_5__Paracoccus
1793e67e9cf52c32d6d56b5f3291c372	D_0__Bacteria	D_1__Proteobacteria	D_2__Alphaproteobacteria	D_3__Rhizobiales	D_4__Hyphomicrobiaceae	D_5__Hyphomicrobium
b6b307228d59b23030dff1e575ca9dde	D_0__Bacteria	D_1__Proteobacteria	D_2__Gammaproteobacteria	D_3__Pseudomonadales	D_4__Pseudomonadaceae	D_5__Pseudomonas
19b454e580781eb49fa0f3a0b72de7b0	D_0__Bacteria	D_1__Proteobacteria	D_2__Gammaproteobacteria	D_3__Pseudomonadales	D_4__Pseudomonadaceae	D_5__Pseudomonas
46a4cd198c5f429337a9217e731605a5	D_0__Bacteria	D_1__Proteobacteria	D_2__Gammaproteobacteria	D_3__Pseudomonadales	D_4__Moraxellaceae	D_5__Enhydrobacter
0c95c1b02d799253412a7fd74c93f210	D_0__Bacteria	D_1__Proteobacteria	D_2__Alphaproteobacteria	D_3__Rhodobacterales	D_4__Rhodobacteraceae	D_5__Paracoccus
0c82504715879a93432b220550f7a0d7	D_0__Bacteria	D_1__Proteobacteria	D_2__Alphaproteobacteria	D_3__Sphingomonadales	D_4__Sphingomonadaceae
5a0c9d0fb918173411ba5298ca9b0733	D_0__Bacteria	D_1__Bacteroidetes	D_2__Bacteroidia	D_3__Cytophagales	D_4__Spirosomaceae	D_5__Spirosoma
6432771040419cb0ae3b526d1f865fc5	D_0__Bacteria	D_1__Proteobacteria	D_2__Alphaproteobacteria	D_3__Caulobacterales	D_4__Caulobacteraceae	D_5__PMMR1
798e4c51e16a3dd5fba5bbf2d180257b	D_0__Bacteria	D_1__Proteobacteria	D_2__Alphaproteobacteria	D_3__Sphingomonadales	D_4__Sphingomonadaceae	D_5__Sphingobium
4cc3958072d9ffcefe41c8c8ea2834b7	D_0__Bacteria	D_1__Actinobacteria	D_2__Actinobacteria	D_3__Propionibacteriales	D_4__Propionibacteriaceae	D_5__Cutibacterium
84f8d5f74da77266a010e95e77db4794	D_0__Bacteria	D_1__Proteobacteria	D_2__Alphaproteobacteria	D_3__Rhodobacterales	D_4__Rhodobacteraceae	D_5__Paracoccus
32f02d77fdda0370dfa378a71a1eb3b9	D_0__Bacteria	D_1__Proteobacteria	D_2__Alphaproteobacteria	D_3__Rhodobacterales	D_4__Rhodobacteraceae	D_5__Plastorhodobacter
f3d0c49aaa482dcf8c84b968bd7130a6	D_0__Bacteria	D_1__Proteobacteria	D_2__Gammaproteobacteria	D_3__Pseudomonadales	D_4__Moraxellaceae	D_5__Acinetobacter
017b4a38392793a23c3432ee98a928b2	D_0__Bacteria	D_1__Actinobacteria	D_2__Actinobacteria	D_3__Propionibacteriales	D_4__Propionibacteriaceae	D_5__Cutibacterium
775cb248768a05ea76b76d0ce218da46	D_0__Bacteria	D_1__Proteobacteria	D_2__Alphaproteobacteria	D_3__Rhodobacterales	D_4__Rhodobacteraceae	D_5__Paracoccus
d602df40f700ad35de3358c46f0a510b	D_0__Bacteria	D_1__Proteobacteria	D_2__Alphaproteobacteria	D_3__Rhodobacterales	D_4__Rhodobacteraceae	D_5__Haematobacter
2530b8951c3236e58ec11b81fa70cb7e	D_0__Bacteria	D_1__Acidobacteria	D_2__Acidobacteriia	D_3__Acidobacteriales	D_4__Acidobacteriaceae (Subgroup 1)	D_5__Granulicella
9fb2191ec3d7ecd18b1c9e9949937e38	D_0__Bacteria	D_1__Actinobacteria	D_2__Actinobacteria	D_3__Frankiales	D_4__Geodermatophilaceae	D_5__Modestobacter
9f4a687a3e8066c7e68ae94dd12afb05	D_0__Bacteria	D_1__Proteobacteria	D_2__Gammaproteobacteria	D_3__Enterobacteriales	D_4__Enterobacteriaceae
c09ea459868b1140b6e3a5aee4df37a5	D_0__Bacteria	D_1__Proteobacteria	D_2__Gammaproteobacteria	D_3__Pasteurellales	D_4__Pasteurellaceae	D_5__Haemophilus
2cedbd55a020ef926e8393099ce18eb8	D_0__Bacteria	D_1__Proteobacteria	D_2__Gammaproteobacteria	D_3__Pseudomonadales	D_4__Moraxellaceae	D_5__Psychrobacter
eae77eb2ca4c9fac1e015a2c8f707b18	D_0__Bacteria	D_1__Bacteroidetes	D_2__Bacteroidia	D_3__Flavobacteriales	D_4__Flavobacteriaceae	D_5__Capnocytophaga
a7c9d0a8c8d2f37347a588322776f24a	D_0__Bacteria	D_1__Bacteroidetes	D_2__Bacteroidia	D_3__Flavobacteriales	D_4__Flavobacteriaceae	D_5__Myroides
47594df12552b313d422a662a0161e1f	D_0__Bacteria	D_1__Bacteroidetes	D_2__Bacteroidia	D_3__Cytophagales	D_4__Hymenobacteraceae	D_5__Hymenobacter
c0d50675191b3044ef2db5f97939bfa9	D_0__Bacteria	D_1__Firmicutes	D_2__Clostridia	D_3__Clostridiales	D_4__Peptostreptococcaceae	D_5__Terrisporobacter
f8bb82381543b0fea97c4427892a8646	D_0__Bacteria	D_1__Proteobacteria	D_2__Alphaproteobacteria	D_3__Sphingomonadales	D_4__Sphingomonadaceae	D_5__Sphingomonas
d46239acc82f3038df15232bbb61f72a	D_0__Bacteria	D_1__Firmicutes	D_2__Clostridia	D_3__Clostridiales	D_4__Lachnospiraceae	D_5__Lachnoclostridium 5
f1320df43f7c7c77306b891f987a53f9	D_0__Bacteria	D_1__Proteobacteria	D_2__Gammaproteobacteria	D_3__Pseudomonadales	D_4__Moraxellaceae	D_5__Acinetobacter
42d243f20e5c8db64d9390d3124d3394	D_0__Bacteria	D_1__Proteobacteria	D_2__Gammaproteobacteria	D_3__Oceanospirillales	D_4__Halomonadaceae	D_5__Halomonas
f56fc85b823f0b741b1431c967dc2b6b	D_0__Bacteria	D_1__Actinobacteria	D_2__Actinobacteria	D_3__Corynebacteriales	D_4__Corynebacteriaceae	D_5__Corynebacterium 1
c1a18f873e92d60b16cc053b2fb8a630	D_0__Bacteria	D_1__Proteobacteria	D_2__Alphaproteobacteria	D_3__Rhodobacterales	D_4__Rhodobacteraceae	D_5__Paracoccus
8da9a8abc564493cd054c658c49972d8	D_0__Bacteria	D_1__Bacteroidetes	D_2__Bacteroidia	D_3__Flavobacteriales	D_4__Weeksellaceae	D_5__Chryseobacterium
09a965058e2fb61e724f6f7641db3f6d	D_0__Bacteria	D_1__Proteobacteria	D_2__Gammaproteobacteria	D_3__Pseudomonadales	D_4__Moraxellaceae	D_5__Psychrobacter
9534dd1788f10c6926a9679706d3b66f	D_0__Bacteria	D_1__Proteobacteria	D_2__Gammaproteobacteria	D_3__Xanthomonadales	D_4__Xanthomonadaceae
659f77ac58f1844b8c7d42f0a1552b4f	D_0__Bacteria	D_1__Proteobacteria	D_2__Alphaproteobacteria	D_3__Caulobacterales	D_4__Caulobacteraceae	D_5__Brevundimonas
fbc205320ef49db75907373ed393afd5	D_0__Bacteria	D_1__Proteobacteria	D_2__Gammaproteobacteria	D_3__Alteromonadales	D_4__Pseudoalteromonadaceae	D_5__Pseudoalteromonas
82885e828991438935f382092406c838	D_0__Bacteria	D_1__Proteobacteria	D_2__Gammaproteobacteria	D_3__Pseudomonadales	D_4__Pseudomonadaceae	D_5__Pseudomonas
f07600f880b6fa33238409ed9bd59b27	D_0__Bacteria	D_1__Bacteroidetes	D_2__Bacteroidia	D_3__Bacteroidales	D_4__Porphyromonadaceae	D_5__Porphyromonas
bc5015bcb667aff691aea36616e3fafc	D_0__Bacteria	D_1__Proteobacteria	D_2__Gammaproteobacteria	D_3__Pseudomonadales	D_4__Moraxellaceae	D_5__Acinetobacter
a25fcb0a8b0defa352e130ae2ab14baf	D_0__Bacteria	D_1__Proteobacteria	D_2__Gammaproteobacteria	D_3__Xanthomonadales	D_4__Xanthomonadaceae	D_5__Thermomonas
0f05893938ab958b7997929b73cfb8b9	D_0__Bacteria	D_1__Firmicutes	D_2__Clostridia	D_3__Clostridiales	D_4__Family XI	D_5__Tissierella
59cf35f1c8db54e6807a88c3c99860be	D_0__Bacteria	D_1__Proteobacteria	D_2__Gammaproteobacteria	D_3__Enterobacteriales	D_4__Enterobacteriaceae
35b6814ede841687a9c82894237eb97a	D_0__Bacteria	D_1__Patescibacteria	D_2__Gracilibacteria	D_3__Absconditabacteriales (SR1)	D_4__SR1 bacterium canine oral taxon 380	D_5__SR1 bacterium canine oral taxon 380
cd334837b57a4c79990fb90020a5bcc5	D_0__Bacteria	D_1__Proteobacteria	D_2__Gammaproteobacteria	D_3__Aeromonadales	D_4__Aeromonadaceae	D_5__Aeromonas
9ccfb6a692f328e042df0ca0935b80cf	D_0__Bacteria	D_1__Actinobacteria	D_2__Actinobacteria	D_3__Corynebacteriales	D_4__Corynebacteriaceae	D_5__Corynebacterium 1
72ded2ae83300890c7c3e38c9730350b	D_0__Bacteria	D_1__Actinobacteria	D_2__Actinobacteria	D_3__Propionibacteriales	D_4__Propionibacteriaceae	D_5__Cutibacterium
700649807298730f66fd750af473aa28	D_0__Bacteria	D_1__Actinobacteria	D_2__Actinobacteria	D_3__Corynebacteriales	D_4__Nocardiaceae	D_5__Rhodococcus
74269e76d217101e697596df21593df5	D_0__Bacteria	D_1__Firmicutes	D_2__Bacilli	D_3__Lactobacillales	D_4__Lactobacillaceae	D_5__Lactobacillus
304f9d459da958a5378f34250b30c5bb	D_0__Bacteria	D_1__Proteobacteria	D_2__Alphaproteobacteria	D_3__Sphingomonadales	D_4__Sphingomonadaceae	D_5__Sphingomonas
536d3f3aa5a8af1ec15fe175a6bd38d0	D_0__Bacteria	D_1__Proteobacteria	D_2__Alphaproteobacteria	D_3__Rhizobiales	D_4__Beijerinckiaceae	D_5__Methylobacterium
1344effcd551460c8b403afa9a7e5a3c	D_0__Bacteria	D_1__Bacteroidetes	D_2__Bacteroidia	D_3__Bacteroidales	D_4__Prevotellaceae	D_5__Prevotella 7
52ec023512349b375bde54215390a1cc	D_0__Bacteria	D_1__Proteobacteria	D_2__Alphaproteobacteria	D_3__Rhizobiales	D_4__Xanthobacteraceae	D_5__Pseudolabrys
571c1bbac6c55fd3115db7b44423d976	D_0__Bacteria	D_1__Firmicutes	D_2__Clostridia	D_3__Clostridiales	D_4__Clostridiaceae 1	D_5__Clostridium sensu stricto
3063f5c073cdd4428a8419ba4cbd9857	D_0__Bacteria	D_1__Proteobacteria	D_2__Gammaproteobacteria	D_3__Enterobacteriales	D_4__Enterobacteriaceae	D_5__Citrobacter
cd3502ace8bf699496ba80608fbdfa13	D_0__Bacteria	D_1__Actinobacteria	D_2__Actinobacteria	D_3__Corynebacteriales	D_4__Corynebacteriaceae	D_5__Corynebacterium 1
38a302e922b41992d14967e3a68641c8	D_0__Bacteria	D_1__Proteobacteria	D_2__Alphaproteobacteria	D_3__Rhizobiales	D_4__Rhizobiaceae	D_5__Ochrobactrum
55268b73fb4e4608720fa0e55c596ccd	D_0__Bacteria	D_1__Proteobacteria	D_2__Gammaproteobacteria	D_3__Pseudomonadales	D_4__Moraxellaceae	D_5__Acinetobacter
9d19153ae587e63e65a6a184a394780a	D_0__Bacteria	D_1__Bacteroidetes	D_2__Bacteroidia	D_3__Chitinophagales	D_4__Chitinophagaceae	D_5__Chitinophaga
cc6a9499552e8d60a1e7078e8b706f61	D_0__Bacteria	D_1__Proteobacteria	D_2__Gammaproteobacteria	D_3__Enterobacteriales	D_4__Enterobacteriaceae
ae53c4490fbc735531f35dae8ade9069	D_0__Bacteria	D_1__Bacteroidetes	D_2__Bacteroidia	D_3__Cytophagales	D_4__Hymenobacteraceae	D_5__Hymenobacter
ab434beee30c0785ebe6e18d97e3359e	D_0__Bacteria	D_1__Proteobacteria	D_2__Gammaproteobacteria	D_3__Enterobacteriales	D_4__Enterobacteriaceae	D_5__Enterobacter
af9d616237ba416ac0ae8699090fe5a3	D_0__Bacteria	D_1__Firmicutes	D_2__Clostridia	D_3__Clostridiales	D_4__Lachnospiraceae
60d7b81237e1ab496f900e8f0d7f3594	D_0__Bacteria	D_1__Proteobacteria	D_2__Alphaproteobacteria	D_3__Rhodobacterales	D_4__Rhodobacteraceae	D_5__Paracoccus
c4334943dc1ad6e03c6d376f41fdf727	D_0__Bacteria	D_1__Bacteroidetes	D_2__Bacteroidia	D_3__Flavobacteriales	D_4__Flavobacteriaceae	D_5__Capnocytophaga
61fba67fffaa8d286fe2890a6c18106b	D_0__Bacteria	D_1__Firmicutes	D_2__Clostridia	D_3__Clostridiales	D_4__Family XIII	D_5__[Eubacterium] nodatum group
3794b542594ff3c5d9530fe38119ef38	D_0__Bacteria	D_1__Actinobacteria	D_2__Actinobacteria	D_3__Propionibacteriales	D_4__Propionibacteriaceae	D_5__Cutibacterium
26095ba673e765fb56b4f383d9309750	D_0__Bacteria	D_1__Proteobacteria	D_2__Alphaproteobacteria	D_3__Sphingomonadales	D_4__Sphingomonadaceae	D_5__Novosphingobium
a199afb1888089a99c64f00bb43c7b29	D_0__Bacteria	D_1__Proteobacteria	D_2__Alphaproteobacteria	D_3__Rhizobiales	D_4__Beijerinckiaceae	D_5__Methylobacterium
3940099f5e60ee271da2307995a23b73	D_0__Bacteria	D_1__Proteobacteria	D_2__Alphaproteobacteria	D_3__Sphingomonadales	D_4__Sphingomonadaceae	D_5__Altererythrobacter
bfda17c11d03675552b0d88e5654c715	D_0__Bacteria	D_1__Actinobacteria	D_2__Actinobacteria	D_3__Corynebacteriales	D_4__Corynebacteriaceae	D_5__Corynebacterium 1
3343b641bbb85b235b8c63eefd07ba40	D_0__Bacteria	D_1__Actinobacteria	D_2__Actinobacteria	D_3__Propionibacteriales	D_4__Propionibacteriaceae	D_5__Cutibacterium
36c0bf38575f694cf8c0e15efdffecd3	D_0__Bacteria	D_1__Proteobacteria	D_2__Alphaproteobacteria	D_3__Sphingomonadales	D_4__Sphingomonadaceae	D_5__Altererythrobacter
d6473d02c210c2685a21c776942e2bf2	D_0__Bacteria	D_1__Bacteroidetes	D_2__Bacteroidia	D_3__Flavobacteriales	D_4__Flavobacteriaceae	D_5__Flavobacterium
44f0325c8025d9390b41e1558d3db574	D_0__Bacteria	D_1__Proteobacteria	D_2__Alphaproteobacteria	D_3__Rhodobacterales	D_4__Rhodobacteraceae	D_5__Rubellimicrobium
c84802d47d41510a16250adbb37ac629	D_0__Bacteria	D_1__Proteobacteria	D_2__Gammaproteobacteria	D_3__Betaproteobacteriales	D_4__Burkholderiaceae	D_5__Acidovorax
5b071ad4ea7b0f88d81a0dc984602659	D_0__Bacteria	D_1__Proteobacteria	D_2__Alphaproteobacteria	D_3__Caulobacterales	D_4__Caulobacteraceae	D_5__Asticcacaulis
3513ba6e9339839f20e88b178f024df6	D_0__Bacteria	D_1__Firmicutes	D_2__Clostridia	D_3__Clostridiales	D_4__Clostridiaceae 1	D_5__Clostridium sensu stricto 1
3d209af1a6bc051a886db6fda8a6778e	D_0__Bacteria	D_1__Proteobacteria	D_2__Gammaproteobacteria	D_3__Pasteurellales	D_4__Pasteurellaceae	D_5__Haemophilus
1a2d71f702f7954a9c2cd15a25a5aa6c	D_0__Bacteria	D_1__Proteobacteria	D_2__Gammaproteobacteria	D_3__Betaproteobacteriales	D_4__Burkholderiaceae	D_5__Janthinobacterium
a88621704eaac7c8d210ac8c022567bb	D_0__Bacteria	D_1__Proteobacteria	D_2__Gammaproteobacteria	D_3__Enterobacteriales	D_4__Enterobacteriaceae	D_5__Serratia
9be46190b336a4b3e53c7b7ede4d4d48	D_0__Bacteria	D_1__Proteobacteria	D_2__Alphaproteobacteria	D_3__Rhizobiales	D_4__Beijerinckiaceae	D_5__Roseiarcus
456c5fcf285c9f9f828392c9f600565a	D_0__Bacteria	D_1__Firmicutes	D_2__Bacilli	D_3__Bacillales	D_4__Staphylococcaceae	D_5__Staphylococcus
3b69442006a52e70ac3b89cbc90fe87b	D_0__Bacteria	D_1__Proteobacteria	D_2__Gammaproteobacteria	D_3__Enterobacteriales	D_4__Enterobacteriaceae	D_5__Citrobacter
7221e8a6573e087a43845a4e9efa8fb3	D_0__Bacteria	D_1__Actinobacteria	D_2__Actinobacteria	D_3__Micrococcales	D_4__Brevibacteriaceae	D_5__Brevibacterium
9d1d209c6b591711c3ba4c86a2e8d491	D_0__Bacteria	D_1__Proteobacteria	D_2__Alphaproteobacteria	D_3__Rhizobiales	D_4__Beijerinckiaceae	D_5__Chelatococcus
500dd911d516898042ef10bdfd8be877	D_0__Bacteria	D_1__Proteobacteria	D_2__Alphaproteobacteria	D_3__Sphingomonadales	D_4__Sphingomonadaceae	D_5__Novosphingobium
82c35d604954071533bf81ee82707ed1	D_0__Bacteria	D_1__Proteobacteria	D_2__Alphaproteobacteria	D_3__Rhizobiales	D_4__Beijerinckiaceae	D_5__Methylobacterium
196c4ee63d6acbc0bf6b1a090802b421	D_0__Bacteria	D_1__Proteobacteria	D_2__Alphaproteobacteria	D_3__Rhizobiales	D_4__Methyloligellaceae	Ambiguous_taxa
cb1037ff6744c6b8f49f50b7b8dc4b36	D_0__Bacteria	D_1__Proteobacteria	D_2__Alphaproteobacteria	D_3__Sphingomonadales	D_4__Sphingomonadaceae	D_5__Novosphingobium
60468f15059b08a16feb331ba2d3936f	D_0__Bacteria
a0c720801b5d2a84ba97b356e73b3d5c	D_0__Bacteria	D_1__Firmicutes	D_2__Bacilli	D_3__Bacillales	D_4__Staphylococcaceae	D_5__Staphylococcus
bd0d5af56858e3f2f9725caaffff1bdc	D_0__Bacteria	D_1__Bacteroidetes	D_2__Bacteroidia	D_3__Bacteroidales	D_4__Bacteroidaceae	D_5__Bacteroides
0ff7ec0b1314e922d9e38504f4f086c0	D_0__Bacteria	D_1__Actinobacteria	D_2__Actinobacteria	D_3__Propionibacteriales	D_4__Propionibacteriaceae	D_5__Cutibacterium
df22e5acf00df8ea8143450be5b3505c	D_0__Bacteria	D_1__Actinobacteria	D_2__Actinobacteria	D_3__Micrococcales	D_4__Micrococcaceae	D_5__Rothia
0aa26b8d9a7b18c4fbbbae0dc5a26c65	D_0__Bacteria	D_1__Proteobacteria	D_2__Gammaproteobacteria	D_3__Pseudomonadales	D_4__Pseudomonadaceae	D_5__Pseudomonas
5d52c016d5141a89a8627dac1690eafb	D_0__Bacteria	D_1__Proteobacteria	D_2__Gammaproteobacteria	D_3__Pseudomonadales	D_4__Pseudomonadaceae	D_5__Pseudomonas
762fb5e760a0fd54b9ef02a17bd226dc	D_0__Bacteria	D_1__Firmicutes	D_2__Negativicutes	D_3__Selenomonadales	D_4__Veillonellaceae	D_5__Negativicoccus
48056c27c0cea09bb7d9f156455d1119	D_0__Bacteria	D_1__Bacteroidetes	D_2__Bacteroidia	D_3__Flavobacteriales	D_4__Weeksellaceae	D_5__Chryseobacterium
f734a6387c8cf65f3416d673da35f03d	D_0__Bacteria	D_1__Proteobacteria	D_2__Alphaproteobacteria	D_3__Rhodobacterales	D_4__Rhodobacteraceae	D_5__Paracoccus
52ef795a0ca90688965caa843ccc2419	D_0__Bacteria	D_1__Bacteroidetes	D_2__Bacteroidia	D_3__Flavobacteriales	D_4__Weeksellaceae	D_5__Chryseobacterium
07d6a8b74d012a78dd387b9dfdf3625c	D_0__Bacteria	D_1__Proteobacteria	D_2__Alphaproteobacteria	D_3__Sphingomonadales	D_4__Sphingomonadaceae	D_5__Sphingopyxis
843643795f43515afed4971103400d03	D_0__Bacteria	D_1__Bacteroidetes	D_2__Bacteroidia	D_3__Bacteroidales	D_4__Prevotellaceae	D_5__Prevotella 7
636d3b659a4e310a587645418c3dee4a	D_0__Bacteria	D_1__Proteobacteria	D_2__Gammaproteobacteria	D_3__Betaproteobacteriales	D_4__Burkholderiaceae	D_5__Janthinobacterium
5cd852ef726e36ab0472da2ca6c1d134	D_0__Bacteria	D_1__Actinobacteria	D_2__Actinobacteria	D_3__Propionibacteriales	D_4__Propionibacteriaceae	D_5__Cutibacterium
f43631b13f1b32efb4ce46593030f740	D_0__Bacteria	D_1__Actinobacteria	D_2__Actinobacteria	D_3__Corynebacteriales	D_4__Corynebacteriaceae	D_5__Corynebacterium 1
70f4bd94e8d58ef9ce2a05afee248ca7	D_0__Bacteria	D_1__Actinobacteria	D_2__Actinobacteria	D_3__Corynebacteriales	D_4__Corynebacteriaceae	D_5__Lawsonella
4670ef91927915d569eeb8373a1a23ef	D_0__Bacteria	D_1__Bacteroidetes	D_2__Bacteroidia	D_3__Cytophagales	D_4__Hymenobacteraceae	D_5__Hymenobacter
6ae701c634d6e6b7d64c45cd089f2d39	D_0__Bacteria	D_1__Proteobacteria	D_2__Alphaproteobacteria	D_3__Sphingomonadales	D_4__Sphingomonadaceae	D_5__Blastomonas
72307fa0659488407bc4560d90753bd0	D_0__Bacteria	D_1__Proteobacteria	D_2__Alphaproteobacteria	D_3__Caulobacterales	D_4__Caulobacteraceae	D_5__Phenylobacterium
8682949af1287d954b790b533ed0759e	D_0__Bacteria	D_1__Proteobacteria	D_2__Gammaproteobacteria	D_3__Pseudomonadales	D_4__Pseudomonadaceae	D_5__Pseudomonas
215b89f4b58078b8776acd3fa9d6e05e	D_0__Bacteria	D_1__Proteobacteria	D_2__Alphaproteobacteria	D_3__Rhizobiales	D_4__Xanthobacteraceae	D_5__Bradyrhizobium
5c4e5e5115e3fb9e4b392967046b8076	D_0__Bacteria	D_1__Proteobacteria	D_2__Gammaproteobacteria	D_3__Pseudomonadales	D_4__Moraxellaceae	D_5__Acinetobacter
356ce18a9cff9530db3f147ec3012fdb	D_0__Bacteria	D_1__Proteobacteria	D_2__Gammaproteobacteria	D_3__Enterobacteriales	D_4__Enterobacteriaceae	D_5__Escherichia-Shigella
8c3911dd87c09b094288888d6331ebeb	D_0__Bacteria	D_1__Proteobacteria	D_2__Gammaproteobacteria	D_3__Pseudomonadales	D_4__Pseudomonadaceae	D_5__Pseudomonas
6bbf06b89961fa56d7336077b8ac25cc	D_0__Bacteria	D_1__Actinobacteria	D_2__Actinobacteria	D_3__Corynebacteriales	D_4__Corynebacteriaceae	D_5__Corynebacterium 1
b4f01bab4a899436d5da8c647abf08ba	D_0__Bacteria	D_1__Bacteroidetes	D_2__Bacteroidia	D_3__Bacteroidales	D_4__Porphyromonadaceae	D_5__Porphyromonas
e27310ed51aa3e35a9a066a111538c20	D_0__Bacteria	D_1__Proteobacteria	D_2__Alphaproteobacteria	D_3__Acetobacterales	D_4__Acetobacteraceae	D_5__Craurococcus
f7527d13aaf01683efbc5adecd6d8ed7	D_0__Bacteria	D_1__Actinobacteria	D_2__Actinobacteria	D_3__Propionibacteriales	D_4__Propionibacteriaceae	D_5__Cutibacterium
70562ee43d2d66b579b9c9de2d2efc21	D_0__Bacteria	D_1__Cyanobacteria	D_2__Oxyphotobacteria	D_3__Nostocales	D_4__Chroococcidiopsaceae	D_5__uncultured
8de25b055548a1bc4331f192343021fc	D_0__Bacteria	D_1__Firmicutes	D_2__Clostridia	D_3__Clostridiales	D_4__Clostridiaceae 1	D_5__Clostridium sensu stricto 12
e7eec18b3c12751e4c1a253aa3390e30	D_0__Bacteria	D_1__Bacteroidetes	D_2__Bacteroidia	D_3__Flavobacteriales	D_4__Weeksellaceae	D_5__Bergeyella
4e14ebb422f35f5fcc129a845be6fa7b	D_0__Bacteria	D_1__Proteobacteria	D_2__Gammaproteobacteria	D_3__Pseudomonadales	D_4__Moraxellaceae	D_5__Acinetobacter
8a4dd1e46b589640b8d4a2a2702838da	D_0__Bacteria	D_1__Proteobacteria	D_2__Gammaproteobacteria	D_3__Pseudomonadales	D_4__Moraxellaceae	D_5__Acinetobacter
fdb07fd3c2571ae55b404fa162ccf9b0	D_0__Bacteria	D_1__Actinobacteria	D_2__Actinobacteria	D_3__Propionibacteriales	D_4__Nocardioidaceae	D_5__Marmoricola
019c0c1ce38460367e2db6f4341cea88	D_0__Bacteria	D_1__Proteobacteria	D_2__Alphaproteobacteria	D_3__Rhodobacterales	D_4__Rhodobacteraceae	D_5__Paracoccus
7f3e24ca43c00f33e75c4c66df5be755	D_0__Bacteria	D_1__Proteobacteria	D_2__Gammaproteobacteria	D_3__Betaproteobacteriales	D_4__Burkholderiaceae	D_5__Comamonas
870f19892013ce190d164e0ff5760c7d	D_0__Bacteria	D_1__Proteobacteria	D_2__Gammaproteobacteria	D_3__Pseudomonadales	D_4__Moraxellaceae	D_5__Moraxella
c332cf0f824972587e52c7f6f5c8bc2b	D_0__Bacteria	D_1__Firmicutes	D_2__Clostridia	D_3__Clostridiales	D_4__Ruminococcaceae	D_5__Pygmaiobacter
903277e2b0fa6796191b95ade7559494	D_0__Bacteria	D_1__Proteobacteria	D_2__Gammaproteobacteria	D_3__Aeromonadales	D_4__Aeromonadaceae	D_5__Aeromonas
d18a4e18723e9a8e0cc548df4e5ccd40	D_0__Bacteria	D_1__Actinobacteria	D_2__Actinobacteria	D_3__Propionibacteriales	D_4__Propionibacteriaceae	D_5__Cutibacterium
4274268e7a1173dddfb9c77e475f41d5	D_0__Bacteria	D_1__Proteobacteria	D_2__Gammaproteobacteria	D_3__Xanthomonadales	D_4__Rhodanobacteraceae	D_5__Fulvimonas
fa3010d4f3abb500fdcb43ed38c4fc3b	D_0__Bacteria	D_1__Proteobacteria	D_2__Alphaproteobacteria	D_3__Rhodobacterales	D_4__Rhodobacteraceae	D_5__Paracoccus
6305027b8b0974cc301b9c39dab71169	D_0__Bacteria	D_1__Bacteroidetes	D_2__Bacteroidia	D_3__Cytophagales	D_4__Hymenobacteraceae	D_5__Hymenobacter
4df4f9e59f8b78e95471aabfa9c92155	D_0__Bacteria	D_1__Firmicutes	D_2__Clostridia	D_3__Clostridiales	D_4__Clostridiaceae 1	D_5__Clostridium sensu stricto 13
43dfd42df7501b59cd1a5aa1ec949455	D_0__Bacteria	D_1__Proteobacteria	D_2__Alphaproteobacteria	D_3__Rhodobacterales	D_4__Rhodobacteraceae	D_5__Rubellimicrobium
19bf7c18fab9436e43470c282f57ff11	D_0__Bacteria	D_1__Actinobacteria	D_2__Actinobacteria	D_3__Propionibacteriales	D_4__Propionibacteriaceae	D_5__Cutibacterium
317d3d1c8d0c7163f3565ae0ba35e962	D_0__Bacteria	D_1__Bacteroidetes	D_2__Bacteroidia	D_3__Bacteroidales	D_4__Prevotellaceae	D_5__Alloprevotella
866be6d1eb68980d33714be569b0f21d	D_0__Bacteria	D_1__Proteobacteria	D_2__Alphaproteobacteria	D_3__Rhodobacterales	D_4__Rhodobacteraceae
28ea411bb3e79df9541313b9f7e57d3a	D_0__Bacteria	D_1__Proteobacteria	D_2__Alphaproteobacteria	D_3__Sphingomonadales	D_4__Sphingomonadaceae	D_5__Sandaracinobacter
354c28b864d122e55b11a4d1ed7be514	D_0__Bacteria	D_1__Proteobacteria	D_2__Alphaproteobacteria	D_3__Acetobacterales	D_4__Acetobacteraceae	D_5__Roseomonas
7b240557abfb080ee55f10d0eda6621b	D_0__Bacteria	D_1__Firmicutes	D_2__Clostridia	D_3__Clostridiales	D_4__Clostridiales vadinBB60 group	D_5__Clostridiales bacterium canine oral taxon 260
00e16898b2d1a55b4a243e86d256f56d	D_0__Bacteria	D_1__Actinobacteria	D_2__Actinobacteria	D_3__Propionibacteriales	D_4__Propionibacteriaceae	D_5__Cutibacterium
a444713c1d22ff93b436d80e8a46cb37	D_0__Bacteria	D_1__Proteobacteria	D_2__Gammaproteobacteria	D_3__Pseudomonadales	D_4__Pseudomonadaceae	D_5__Pseudomonas
f3de5a40f50b894e1c6f8e065123aacc	D_0__Bacteria	D_1__Proteobacteria	D_2__Gammaproteobacteria	D_3__Enterobacteriales	D_4__Enterobacteriaceae	D_5__Pantoea
3243405adf93cf3d2025eee0dadea688	D_0__Bacteria	D_1__Proteobacteria	D_2__Alphaproteobacteria	D_3__Sphingomonadales	D_4__Sphingomonadaceae	D_5__Novosphingobium
9394d8b25323db8467523bc2c688c74c	D_0__Bacteria	D_1__Proteobacteria	D_2__Alphaproteobacteria	D_3__Caulobacterales	D_4__Caulobacteraceae	D_5__Brevundimonas
cbffe5a1faeb9fb5a35dcde93f7e1549	D_0__Bacteria	D_1__Proteobacteria	D_2__Alphaproteobacteria	D_3__Sphingomonadales	D_4__Sphingomonadaceae	D_5__Sphingomonas
5ca48b06f83d067ce4ac17c5479c93a5	D_0__Bacteria	D_1__Proteobacteria	D_2__Alphaproteobacteria	D_3__Rhodobacterales	D_4__Rhodobacteraceae	D_5__Paracoccus
328ca60a551bac2d82a1f2ebe9519e18	D_0__Bacteria	D_1__Proteobacteria	D_2__Alphaproteobacteria	D_3__Sphingomonadales	D_4__Sphingomonadaceae	D_5__Sphingomonas
6e54e34a6150c84263054e640310610a	D_0__Bacteria	D_1__Proteobacteria	D_2__Alphaproteobacteria	D_3__Sphingomonadales	D_4__Sphingomonadaceae
524d638ed5d9f17b55dbafec39a5450d	D_0__Bacteria	D_1__Firmicutes	D_2__Clostridia	D_3__Clostridiales	D_4__Family XI	D_5__Peptoniphilus
0bdb0d34af6ae33434c03a3871c79296	D_0__Bacteria	D_1__Proteobacteria	D_2__Gammaproteobacteria	D_3__Betaproteobacteriales	D_4__Burkholderiaceae	D_5__Massilia
b75a22007a5f9989fe091a156aa35d0a	D_0__Bacteria	D_1__Proteobacteria	D_2__Alphaproteobacteria	D_3__Sphingomonadales	D_4__Sphingomonadaceae	D_5__Sphingomonas
e6a06cac96d8228683208c2c4afedbf7	D_0__Bacteria	D_1__Actinobacteria	D_2__Actinobacteria	D_3__Bifidobacteriales	D_4__Bifidobacteriaceae	D_5__Gardnerella
6c218f022d56457490f5ad34276e549f	D_0__Bacteria	D_1__Proteobacteria	D_2__Gammaproteobacteria	D_3__Pseudomonadales	D_4__Moraxellaceae	D_5__Enhydrobacter
24fe5ac467f33b06bcb6999ac5a6fd54	D_0__Bacteria	D_1__Actinobacteria	D_2__MB-A2-108	D_3__uncultured Kineosporiaceae bacterium	D_4__uncultured Kineosporiaceae bacterium	D_5__uncultured Kineosporiaceae bacterium
7ebcdaa6368c918b1886c9eec1aca071	D_0__Bacteria	D_1__Proteobacteria	D_2__Alphaproteobacteria	D_3__Rhodobacterales	D_4__Rhodobacteraceae	D_5__Rubellimicrobium
98675cd3073b2051a22569d9689c8798	D_0__Bacteria	D_1__Proteobacteria	D_2__Gammaproteobacteria	D_3__Pseudomonadales	D_4__Pseudomonadaceae	D_5__Pseudomonas
902f65598fdb44e7472e188755de0476	D_0__Bacteria	D_1__Proteobacteria	D_2__Gammaproteobacteria	D_3__Betaproteobacteriales	D_4__Burkholderiaceae
1cdcf900d2bbc6cd9b9661aeafbf8c0c	D_0__Bacteria	D_1__Bacteroidetes	D_2__Bacteroidia	D_3__Cytophagales	D_4__Hymenobacteraceae	D_5__Hymenobacter
3635bbec237705b191284907973a69f0	D_0__Bacteria	D_1__Bacteroidetes	D_2__Bacteroidia	D_3__Flavobacteriales	D_4__Flavobacteriaceae	D_5__Capnocytophaga
61e2601fe03e0200025609c270997c50	D_0__Bacteria	D_1__Proteobacteria	D_2__Gammaproteobacteria	D_3__Pseudomonadales	D_4__Pseudomonadaceae	D_5__Pseudomonas
668986fcb23f477e524b874b962073f9	D_0__Bacteria	D_1__Proteobacteria	D_2__Gammaproteobacteria	D_3__Enterobacteriales	D_4__Enterobacteriaceae	D_5__Kosakonia
efb6250fc808feb2f8fbe9c8321ab7f4	D_0__Bacteria	D_1__Bacteroidetes	D_2__Bacteroidia	D_3__Flavobacteriales	D_4__Weeksellaceae	D_5__Chryseobacterium
a2c49783d61b189b25871ab999a31261	D_0__Bacteria	D_1__Proteobacteria	D_2__Gammaproteobacteria	D_3__Betaproteobacteriales	D_4__Burkholderiaceae	D_5__Ralstonia
c6b2138454cab54f54b0b025deb0ff0a	D_0__Bacteria	D_1__Firmicutes	D_2__Clostridia	D_3__Clostridiales	D_4__Family XIII	D_5__Mogibacterium
98d2aad32562a078c1ee18587ce75706	D_0__Bacteria	D_1__Proteobacteria	D_2__Alphaproteobacteria	D_3__Sphingomonadales	D_4__Sphingomonadaceae	D_5__MN 122.2a
5d0636107c994b92d4b1b7912881cecf	D_0__Bacteria	D_1__Proteobacteria	D_2__Alphaproteobacteria	D_3__Sphingomonadales	D_4__Sphingomonadaceae	D_5__Sphingomonas
e57ec2afd44f236ea3ffc6fa934ef9b0	D_0__Bacteria	D_1__Firmicutes	D_2__Clostridia	D_3__Clostridiales	D_4__Family XI	D_5__Finegoldia
8ad224f7c226cc64e009b8828e9d8459	D_0__Bacteria	D_1__Proteobacteria	D_2__Alphaproteobacteria	D_3__Rhodobacterales	D_4__Rhodobacteraceae	D_5__Paracoccus
100c984532228e053f972f70b2b6cc73	D_0__Bacteria	D_1__Proteobacteria	D_2__Gammaproteobacteria	D_3__Xanthomonadales	D_4__Xanthomonadaceae
032fa1575265dcdbfb368a897b5d8dee	D_0__Bacteria	D_1__Proteobacteria	D_2__Gammaproteobacteria	D_3__Pseudomonadales	D_4__Pseudomonadaceae	D_5__Pseudomonas
0b45e8b8e3efe75de2602e575ba539fc	D_0__Bacteria	D_1__Proteobacteria	D_2__Gammaproteobacteria	D_3__Betaproteobacteriales	D_4__Burkholderiaceae	D_5__Limnobacter
b8a49e46c507d2fe7986a030bb593e17	D_0__Bacteria	D_1__Actinobacteria	D_2__Actinobacteria	D_3__Propionibacteriales	D_4__Propionibacteriaceae	D_5__Cutibacterium
104dfa76824e144ae7cffd66240c3a80	D_0__Bacteria	D_1__Actinobacteria	D_2__Actinobacteria	D_3__Corynebacteriales	D_4__Corynebacteriaceae	D_5__Corynebacterium 1
64a4a880c3821ba35ec51efe4cf83484	D_0__Bacteria	D_1__Actinobacteria	D_2__Actinobacteria	D_3__Propionibacteriales	D_4__Propionibacteriaceae	D_5__Cutibacterium
6564ad1694d2c08b075d7cbeb16d886a	D_0__Bacteria	D_1__Proteobacteria	D_2__Gammaproteobacteria	D_3__Enterobacteriales	D_4__Enterobacteriaceae	D_5__Siccibacter
bead5a79847db1b9c2b82cee7b8e7ca1	D_0__Bacteria	D_1__Proteobacteria	D_2__Alphaproteobacteria	D_3__Sphingomonadales	D_4__Sphingomonadaceae	D_5__Novosphingobium
9ce0110bf1c8d2c6b1ff1e6cacd88c44	D_0__Bacteria	D_1__Proteobacteria	D_2__Alphaproteobacteria	D_3__Rhodobacterales	D_4__Rhodobacteraceae
d2b8d2520acb6cb2307e0a573dd3923d	D_0__Bacteria	D_1__Proteobacteria	D_2__Gammaproteobacteria	D_3__Enterobacteriales	D_4__Enterobacteriaceae	D_5__Escherichia-Shigella
390fdcdd053549366671d797cc1d5b4b	D_0__Bacteria	D_1__Bacteroidetes	D_2__Bacteroidia	D_3__Flavobacteriales	D_4__Weeksellaceae	D_5__Chryseobacterium
04705c2b7c9725da9457d139a138cfc9	D_0__Bacteria	D_1__Firmicutes	D_2__Clostridia	D_3__Clostridiales	D_4__Family XI	D_5__Finegoldia
4f4a2d0ada315adf16fe21324738b20e	D_0__Bacteria	D_1__Proteobacteria	D_2__Gammaproteobacteria	D_3__Enterobacteriales	D_4__Enterobacteriaceae	D_5__Pluralibacter
a7363a115c700075245033a6b817bc4c	D_0__Bacteria	D_1__Patescibacteria	D_2__Saccharimonadia	D_3__Saccharimonadales	D_4__Saccharimonadaceae
2c76ee5fc3be380398a25309bf0b25e5	D_0__Bacteria	D_1__Firmicutes	D_2__Clostridia	D_3__Clostridiales	D_4__Family XI	D_5__Finegoldia
5968157610271de6b7299d85cf5e8a8b	D_0__Bacteria	D_1__Firmicutes	D_2__Clostridia	D_3__Clostridiales	D_4__Family XI	D_5__Peptoniphilus
17a767e4e1c2429a5379307ca8df8175	D_0__Bacteria	D_1__Proteobacteria	D_2__Gammaproteobacteria	D_3__Betaproteobacteriales	D_4__Burkholderiaceae	D_5__Massilia
13e619ca98e5bd54abdfb99256307180	D_0__Bacteria	D_1__Bacteroidetes	D_2__Bacteroidia	D_3__Flavobacteriales	D_4__Weeksellaceae	D_5__Chryseobacterium
21e5786cac705e6efbaf0cc4e236db55	D_0__Bacteria	D_1__Firmicutes	D_2__Clostridia	D_3__Clostridiales	D_4__Clostridiaceae 2	D_5__Alkaliphilus
25f0140f0debba96aefe9a3a00c83459	D_0__Bacteria	D_1__Actinobacteria	D_2__Actinobacteria	D_3__Micrococcales	D_4__Brevibacteriaceae	D_5__Brevibacterium
84682d1e51798881c64002cebb450b71	D_0__Bacteria	D_1__Actinobacteria	D_2__Actinobacteria	D_3__Propionibacteriales	D_4__Propionibacteriaceae	D_5__Cutibacterium
772c60e6670c1607d9cc2350dba516fa	D_0__Bacteria	D_1__Proteobacteria	D_2__Alphaproteobacteria	D_3__Rhizobiales	D_4__Hyphomicrobiaceae	D_5__Hyphomicrobium
684c15b03224cd19dfd49a76d3a671b3	D_0__Bacteria	D_1__Proteobacteria	D_2__Gammaproteobacteria	D_3__Enterobacteriales	D_4__Enterobacteriaceae	D_5__Pantoea
11c2206abf596a5ac45494491f6bfef0	D_0__Bacteria	D_1__Firmicutes	D_2__Clostridia	D_3__Clostridiales	D_4__Peptostreptococcaceae	D_5__Peptostreptococcus
e1e6d578c9eef8a458773aa46368438a	D_0__Bacteria	D_1__Bacteroidetes	D_2__Bacteroidia	D_3__Sphingobacteriales	D_4__Sphingobacteriaceae	D_5__Sphingobacterium
9c6fbc1ba6b2ccd068c8ed1566ef22e4	D_0__Bacteria	D_1__Proteobacteria	D_2__Alphaproteobacteria	D_3__Rhodobacterales	D_4__Rhodobacteraceae	D_5__Paracoccus
6e94ba04f03b3e35fd7d60c0da8b379f	D_0__Bacteria	D_1__Proteobacteria	D_2__Alphaproteobacteria	D_3__Rhodospirillales	D_4__Rhodopirillaceae	D_5__Defluviicoccus
ab8f3f6fc210028a7d11ee27247ba0cc	D_0__Bacteria	D_1__Actinobacteria	D_2__Actinobacteria	D_3__Propionibacteriales	D_4__Propionibacteriaceae	D_5__Cutibacterium
47239744fd244f77d7c70f0b629831f1	D_0__Bacteria	D_1__Proteobacteria	D_2__Gammaproteobacteria	D_3__Aeromonadales	D_4__Aeromonadaceae	D_5__Aeromonas
71d2817ba92a44a8aa2b4a3691326d66	D_0__Bacteria	D_1__Proteobacteria	D_2__Alphaproteobacteria	D_3__Rhodobacterales	D_4__Rhodobacteraceae	D_5__Paracoccus
cb98b82994dccd32aa6da8626b62e596	D_0__Bacteria	D_1__Proteobacteria	D_2__Alphaproteobacteria	D_3__Rhodobacterales	D_4__Rhodobacteraceae	D_5__Paracoccus
48f2aca5ed19a9e69491a4cf7a2e5e04	D_0__Bacteria	D_1__Actinobacteria	D_2__Actinobacteria	D_3__Micrococcales	D_4__Microbacteriaceae	D_5__Frigoribacterium
b959f7d9009a9bd9d12194bc704bf204	D_0__Bacteria	D_1__Proteobacteria	D_2__Alphaproteobacteria	D_3__Rhizobiales	D_4__Beijerinckiaceae	D_5__Methylobacterium
c22e13776d3d9dfceffe508b5496660a	D_0__Bacteria	D_1__Actinobacteria	D_2__Actinobacteria	D_3__Corynebacteriales	D_4__Corynebacteriaceae	D_5__Corynebacterium 1
2b4a7f6388f19c9688c71d5a1ba84233	D_0__Bacteria	D_1__Proteobacteria	D_2__Gammaproteobacteria	D_3__Pseudomonadales	D_4__Moraxellaceae	D_5__Enhydrobacter
dc497e2de7db52d1efde52c7523f4f0f	D_0__Bacteria	D_1__Proteobacteria	D_2__Gammaproteobacteria	D_3__Pseudomonadales	D_4__Moraxellaceae	D_5__Enhydrobacter
bbf6ddd81aff04fa2321a1ef11d8382a	D_0__Bacteria	D_1__Bacteroidetes	D_2__Bacteroidia	D_3__Flavobacteriales	D_4__Flavobacteriaceae	D_5__Flavobacterium
8e57ebaf472e6cea81f814985ec5fbd4	D_0__Bacteria	D_1__Firmicutes	D_2__Clostridia	D_3__Clostridiales	D_4__Lachnospiraceae	D_5__[Eubacterium] hallii group
7b0f8bb99e0f8da0e85dfa1f1e72a601	D_0__Bacteria	D_1__Proteobacteria	D_2__Alphaproteobacteria	D_3__Sphingomonadales	D_4__Sphingomonadaceae	D_5__Sphingopyxis
f6acb5e40bf048632d48b1c6118ef3ef	D_0__Bacteria	D_1__Actinobacteria	D_2__Actinobacteria	D_3__Micrococcales	D_4__Brevibacteriaceae	D_5__Brevibacterium
57e817db49a5e78ee4c91f9dd2fe58f2	D_0__Bacteria	D_1__Bacteroidetes	D_2__Bacteroidia	D_3__Sphingobacteriales	D_4__Sphingobacteriaceae	D_5__Pedobacter
59db06b7332dd2b185706c144880e574	D_0__Bacteria	D_1__Actinobacteria	D_2__Actinobacteria	D_3__Corynebacteriales	D_4__Corynebacteriaceae	D_5__Corynebacterium 1
ba7528d70712eee67f7fcffa455d50e3	D_0__Bacteria	D_1__Actinobacteria	D_2__Actinobacteria	D_3__Corynebacteriales	D_4__Corynebacteriaceae	D_5__Corynebacterium 1
b15c05772003322ec0b589f4f623b2cb	D_0__Bacteria	D_1__Proteobacteria	D_2__Alphaproteobacteria	D_3__Sphingomonadales	D_4__Sphingomonadaceae	D_5__Sphingomonas
453856b176dc8f014f6642c201b155d7	D_0__Bacteria	D_1__Actinobacteria	D_2__Actinobacteria	D_3__Frankiales	D_4__Nakamurellaceae	D_5__Nakamurella
7375dc1fe54fe3ef474fbd53464bc5b3	D_0__Bacteria	D_1__Proteobacteria	D_2__Alphaproteobacteria	D_3__Rhizobiales	D_4__Hyphomicrobiaceae	D_5__Hyphomicrobium
155b2b5e93d5f7ec9c2431fc52cd8825	D_0__Bacteria	D_1__Proteobacteria	D_2__Alphaproteobacteria	D_3__Rhodobacterales	D_4__Rhodobacteraceae	D_5__Paracoccus
4724caf4938589a1a5051946957d207e	D_0__Bacteria	D_1__Proteobacteria	D_2__Alphaproteobacteria	D_3__Rhodobacterales	D_4__Rhodobacteraceae	D_5__Paracoccus
fd0f26cd4f9ce900ca1dd4bb387815e8	D_0__Bacteria	D_1__Proteobacteria	D_2__Alphaproteobacteria	D_3__Sphingomonadales	D_4__Sphingomonadaceae	D_5__Altererythrobacter
6f73b6ae212f8a02a7fbfcbcd006552d	D_0__Bacteria	D_1__Bacteroidetes	D_2__Bacteroidia	D_3__Flavobacteriales	D_4__Weeksellaceae	D_5__Cloacibacterium
636d3a9f64da1fe9d1227d6e61163edc	D_0__Bacteria	D_1__Proteobacteria	D_2__Gammaproteobacteria	D_3__Legionellales	D_4__Legionellaceae	D_5__Legionella
80f9777c94ef7cbf001f8b76f24c4ab4	D_0__Bacteria	D_1__Firmicutes	D_2__Clostridia	D_3__Clostridiales	D_4__Clostridiaceae 1	D_5__Clostridium sensu stricto 1
ff5a853d3e413b253e1fe63efcc67930	D_0__Bacteria	D_1__Proteobacteria	D_2__Alphaproteobacteria	D_3__Rhizobiales	D_4__Beijerinckiaceae	D_5__1174-01-12
3df003bfd11c9ba90babf5871043a38a	D_0__Bacteria	D_1__Proteobacteria	D_2__Gammaproteobacteria	D_3__Pseudomonadales	D_4__Moraxellaceae	D_5__Acinetobacter
660776dae84c92cabb5994c2a61f8f80	D_0__Bacteria	D_1__Acidobacteria	D_2__Subgroup 6	D_3__uncultured bacterium DA023	D_4__uncultured bacterium DA023	D_5__uncultured bacterium DA023
e3323140ea889beaea98b284ded10125	D_0__Bacteria	D_1__Actinobacteria	D_2__Thermoleophilia	D_3__Gaiellales	D_4__Gaiellaceae	D_5__Gaiella
71d8053644bcb27523b8b7f7f59b43d7	D_0__Bacteria	D_1__Actinobacteria	D_2__Actinobacteria	D_3__Propionibacteriales	D_4__Propionibacteriaceae	D_5__Cutibacterium
abfd6c52adcf5541c9209f73c298aa43	D_0__Bacteria	D_1__Firmicutes	D_2__Bacilli	D_3__Bacillales	D_4__Staphylococcaceae	D_5__Staphylococcus
80d62c4f4318c89dfb2b800aab0f183f	D_0__Bacteria	D_1__Proteobacteria	D_2__Gammaproteobacteria	D_3__Pseudomonadales	D_4__Pseudomonadaceae	D_5__Pseudomonas
b9faa7d666a49a78b4e184cdfd49d064	D_0__Bacteria	D_1__Bacteroidetes	D_2__Bacteroidia	D_3__Flavobacteriales	D_4__Flavobacteriaceae	D_5__Capnocytophaga
a4fedd6db581d33d3c205e2c64fac3e0	D_0__Bacteria	D_1__Actinobacteria	D_2__Actinobacteria	D_3__Micrococcales	D_4__Micrococcaceae	D_5__Micrococcus
8e3d0ce1562f0a9fedd310d8bcda6e5e	D_0__Bacteria	D_1__Proteobacteria	D_2__Gammaproteobacteria	D_3__Pseudomonadales	D_4__Moraxellaceae	D_5__Acinetobacter
5d794abe551096a1ec05cded37847c68	D_0__Bacteria	D_1__Proteobacteria	D_2__Gammaproteobacteria	D_3__Betaproteobacteriales	D_4__Neisseriaceae	D_5__uncultured
2b8391b4b6e55152ad347856e4d1771c	D_0__Bacteria	D_1__Proteobacteria	D_2__Alphaproteobacteria	D_3__Caulobacterales	D_4__Caulobacteraceae	D_5__Asticcacaulis
a194936fd94795f81bcdf1825c4cee32	D_0__Bacteria	D_1__Proteobacteria	D_2__Gammaproteobacteria	D_3__Pseudomonadales	D_4__Moraxellaceae	D_5__Enhydrobacter
617c3e0dc11fb2959a2b475cbf19fe2b	D_0__Bacteria	D_1__Actinobacteria	D_2__Actinobacteria	D_3__Corynebacteriales	D_4__Nocardiaceae	D_5__Gordonia
42c2c5880b837a37c0ebab75e17d2afb	D_0__Bacteria	D_1__Actinobacteria	D_2__Actinobacteria	D_3__Propionibacteriales	D_4__Propionibacteriaceae	D_5__Cutibacterium
a581a8627ed780daa080bec0886a9cfc	D_0__Bacteria	D_1__Proteobacteria	D_2__Alphaproteobacteria	D_3__Caulobacterales	D_4__Caulobacteraceae	D_5__Brevundimonas
f950e8bb686c10bd63746a59b9c98162	D_0__Bacteria	D_1__Bacteroidetes	D_2__Bacteroidia	D_3__Cytophagales	D_4__Hymenobacteraceae	D_5__Hymenobacter
ba050502663442efc81d4c3426378784	D_0__Bacteria	D_1__Proteobacteria	D_2__Gammaproteobacteria	D_3__Pseudomonadales	D_4__Moraxellaceae	D_5__Acinetobacter
62b57eb0fa7aad880033afa042715ac5	D_0__Bacteria	D_1__Proteobacteria	D_2__Alphaproteobacteria	D_3__Sphingomonadales	D_4__Sphingomonadaceae	D_5__Sphingomonas
af4d9fe728bd74eb18cf5403fc463a0f	D_0__Bacteria	D_1__Actinobacteria	D_2__Actinobacteria	D_3__Micrococcales	D_4__Brevibacteriaceae	D_5__Brevibacterium
573a8586c90199567d83f7f35b816857	D_0__Bacteria	D_1__Actinobacteria	D_2__Actinobacteria	D_3__Corynebacteriales	D_4__Corynebacteriaceae	D_5__Corynebacterium 1
fd52f98541f165a83477a13fc761046f	D_0__Bacteria	D_1__Actinobacteria	D_2__Actinobacteria	D_3__Propionibacteriales	D_4__Propionibacteriaceae	D_5__Cutibacterium
c23b526ceee8d57b8f9bee8d5ddddf93	D_0__Bacteria	D_1__Proteobacteria	D_2__Alphaproteobacteria	D_3__Rhodobacterales	D_4__Rhodobacteraceae	D_5__Paracoccus
1ac9f69688e5b5f60766cf617443a959	D_0__Bacteria	D_1__Bacteroidetes	D_2__Bacteroidia	D_3__Flavobacteriales	D_4__Flavobacteriaceae	D_5__Flavobacterium
63bb4dbd49ad66f87524d68c58a0131a	D_0__Bacteria	D_1__Actinobacteria	D_2__Actinobacteria	D_3__Actinomycetales	D_4__Actinomycetaceae	D_5__Actinomyces
2c978cabb9ec239ac067e6b74919936e	D_0__Bacteria	D_1__Proteobacteria	D_2__Gammaproteobacteria	D_3__Pseudomonadales	D_4__Moraxellaceae	D_5__Acinetobacter
325977ed4e90b02f234ecb4c2daae583	D_0__Bacteria	D_1__Proteobacteria	D_2__Gammaproteobacteria	D_3__Pseudomonadales	D_4__Moraxellaceae	D_5__Psychrobacter
dc548130f37263016e30621f285bff57	D_0__Bacteria	D_1__Actinobacteria	D_2__Actinobacteria	D_3__Propionibacteriales	D_4__Propionibacteriaceae	D_5__Cutibacterium
979013792c931df26f77ac6d089f5842	D_0__Bacteria	D_1__Proteobacteria	D_2__Alphaproteobacteria	D_3__Sphingomonadales	D_4__Sphingomonadaceae	D_5__Sphingomonas
91db2f748b1aba8d493b7da2bdffea31	D_0__Bacteria	D_1__Bacteroidetes	D_2__Bacteroidia	D_3__Chitinophagales	D_4__Chitinophagaceae	D_5__Taibaiella
59094f42561ecf49b6d327230e45674e	D_0__Bacteria	D_1__Proteobacteria	D_2__Gammaproteobacteria	D_3__Pseudomonadales	D_4__Moraxellaceae	D_5__Acinetobacter
a42d9d0c3f350983bf79d47947364f01	D_0__Bacteria	D_1__Proteobacteria	D_2__Alphaproteobacteria	D_3__Rhizobiales	D_4__Beijerinckiaceae	D_5__Methylobacterium
5958036e03f4e73f8a521582bd236713	D_0__Bacteria	D_1__Firmicutes	D_2__Bacilli	D_3__Bacillales	D_4__Staphylococcaceae	D_5__Staphylococcus
fdbe0393977463b4d7210427e2badcab	D_0__Bacteria	D_1__Firmicutes	D_2__Bacilli	D_3__Lactobacillales	D_4__Aerococcaceae	D_5__Aerococcus
5fb003d3e8c16834559e13debce345ac	D_0__Bacteria	D_1__Proteobacteria	D_2__Alphaproteobacteria	D_3__Rhizobiales	D_4__Hyphomicrobiaceae	D_5__Pedomicrobium
8a67187da965dba50c3966aa11ddde22	D_0__Bacteria	D_1__Proteobacteria	D_2__Gammaproteobacteria	D_3__Pseudomonadales	D_4__Pseudomonadaceae	D_5__Pseudomonas
99dcb7d515475dcb1dddd9305d2a8672	D_0__Bacteria	D_1__Actinobacteria	D_2__Actinobacteria	D_3__Corynebacteriales	D_4__Corynebacteriaceae	D_5__Corynebacterium 1
da9369b159f594070f578b9700ed48f1	D_0__Bacteria	D_1__Firmicutes	D_2__Clostridia	D_3__Clostridiales	D_4__Family XI	D_5__Finegoldia
c9c473d89fcaa795a3e47240316f1a8c	D_0__Bacteria	D_1__Proteobacteria	D_2__Alphaproteobacteria	D_3__Azospirillales	D_4__uncultured
65932ad55a83e05f0b5cdbe5ed79905d	D_0__Bacteria	D_1__Actinobacteria	D_2__Actinobacteria	D_3__Corynebacteriales	D_4__Corynebacteriaceae	D_5__Corynebacterium 1
a0b47e065faebd34b60665657282ace0	D_0__Bacteria	D_1__Firmicutes	D_2__Bacilli	D_3__Bacillales	D_4__Staphylococcaceae	D_5__Staphylococcus
0ad9f395c2bff1b58152d974f54d404a	D_0__Bacteria	D_1__Proteobacteria	D_2__Alphaproteobacteria	D_3__Caulobacterales	D_4__Caulobacteraceae	D_5__Brevundimonas
3d109931f4cc0f1bff557680b1d30436	D_0__Bacteria	D_1__Proteobacteria	D_2__Gammaproteobacteria	D_3__Pseudomonadales	D_4__Moraxellaceae	D_5__Alkanindiges
ac211748ed2a0f29526c8c8385399b24	D_0__Bacteria	D_1__Proteobacteria	D_2__Gammaproteobacteria	D_3__Pseudomonadales	D_4__Moraxellaceae	D_5__Psychrobacter
1b3b3ef45796983168e16579578b76e7	D_0__Bacteria	D_1__Proteobacteria	D_2__Alphaproteobacteria	D_3__Sphingomonadales	D_4__Sphingomonadaceae	D_5__Altererythrobacter
3b83688970ad6c0b98cea651d9f62353	D_0__Bacteria	D_1__Actinobacteria	D_2__Actinobacteria	D_3__Corynebacteriales	D_4__Corynebacteriaceae	D_5__Corynebacterium 1
6c23442a2bb3b295e726f44643a4df07	D_0__Bacteria	D_1__Actinobacteria	D_2__Actinobacteria	D_3__Propionibacteriales	D_4__Propionibacteriaceae	D_5__Cutibacterium
711a57a508fc3078d6c6ffba52cff831	D_0__Bacteria	D_1__Proteobacteria	D_2__Gammaproteobacteria	D_3__Pseudomonadales	D_4__Pseudomonadaceae	D_5__Pseudomonas
9f974d3e6b52106a48ba18d8d8af26aa	D_0__Bacteria	D_1__Proteobacteria	D_2__Alphaproteobacteria	D_3__Sphingomonadales	D_4__Sphingomonadaceae
84f7a08bce92e9285fafc0a187242c0c	D_0__Bacteria	D_1__Actinobacteria	D_2__Actinobacteria	D_3__Propionibacteriales	D_4__Propionibacteriaceae	D_5__Cutibacterium
26b2a11112ebd73af893617ab0c7e11e	D_0__Bacteria	D_1__Proteobacteria	D_2__Alphaproteobacteria	D_3__Rhizobiales	D_4__Xanthobacteraceae	D_5__Pseudorhodoplanes
901b8af0733cdcd19870e7da5993e366	D_0__Bacteria	D_1__Proteobacteria	D_2__Gammaproteobacteria	D_3__Pseudomonadales	D_4__Pseudomonadaceae	D_5__Pseudomonas
903b6bd0b0fcebb03a197f2ca0d44179	D_0__Bacteria	D_1__Proteobacteria	D_2__Gammaproteobacteria	D_3__Pseudomonadales	D_4__Pseudomonadaceae	D_5__Pseudomonas
0c2edba2f09975db9490920435f9d374	D_0__Bacteria	D_1__Proteobacteria	D_2__Alphaproteobacteria	D_3__Sphingomonadales	D_4__Sphingomonadaceae	D_5__Sphingomonas
54e55f2bb5260b3f2dea8adc798bced8	D_0__Bacteria	D_1__Firmicutes	D_2__Bacilli	D_3__Bacillales	D_4__Staphylococcaceae	D_5__Staphylococcus
63bca521af8b9deb233fefeecd6f16bf	D_0__Bacteria	D_1__Bacteroidetes	D_2__Bacteroidia	D_3__Sphingobacteriales	D_4__Sphingobacteriaceae	D_5__Mucilaginibacter
ac2c964216e9607ed939839a753a74de	D_0__Bacteria	D_1__Proteobacteria	D_2__Gammaproteobacteria	D_3__Aeromonadales
f19faa6c848d333541cc2c2b7b03a652	D_0__Bacteria	D_1__Proteobacteria	D_2__Gammaproteobacteria	D_3__Xanthomonadales	D_4__Xanthomonadaceae	D_5__Xanthomonas
8e5f9802403ff2ec178f21ebea9caf64	D_0__Bacteria	D_1__Proteobacteria	D_2__Gammaproteobacteria	D_3__Pseudomonadales	D_4__Moraxellaceae	D_5__Acinetobacter
2f1e74d3f6772adb776fa00ca7eceb19	D_0__Bacteria	D_1__Actinobacteria	D_2__Actinobacteria	D_3__Corynebacteriales	D_4__Corynebacteriaceae	D_5__Corynebacterium
952cab82a5e967bd3db221eb2e80f629	D_0__Bacteria	D_1__Proteobacteria	D_2__Alphaproteobacteria	D_3__Sphingomonadales	D_4__Sphingomonadaceae
9106456a0dda803d7772878e84e5544b	D_0__Bacteria	D_1__Proteobacteria	D_2__Alphaproteobacteria	D_3__Rhizobiales	D_4__Beijerinckiaceae	D_5__1174-01-12
6ce954ef5aca6fbefc81e2f544bc9ab5	D_0__Bacteria	D_1__Proteobacteria	D_2__Gammaproteobacteria	D_3__Pseudomonadales	D_4__Moraxellaceae	D_5__Acinetobacter
ea92e58fd6a92b6feffee474c2e2e3bc	D_0__Bacteria	D_1__Actinobacteria	D_2__Actinobacteria	D_3__Corynebacteriales	D_4__Corynebacteriaceae	D_5__Corynebacterium 1
fcc03eb42e6176445e3e94f4699d9b24	D_0__Bacteria	D_1__Bacteroidetes	D_2__Bacteroidia	D_3__Bacteroidales	D_4__Prevotellaceae	D_5__Alloprevotella
40132d89ba060b2baaf3995e20e563e0	D_0__Bacteria	D_1__Actinobacteria	D_2__Actinobacteria	D_3__Frankiales	D_4__Geodermatophilaceae	D_5__Geodermatophilus
bf9d127895262156ce485aa4d4ebb361	D_0__Bacteria	D_1__Actinobacteria	D_2__Actinobacteria	D_3__Corynebacteriales	D_4__Corynebacteriaceae	D_5__Corynebacterium 1
c550f6ac77eeed86b81e119634fa3c8a	D_0__Bacteria	D_1__Bacteroidetes	D_2__Bacteroidia	D_3__Flavobacteriales	D_4__Flavobacteriaceae	D_5__Flavobacterium
aa5821aa9d846d271d72842f249ef582	D_0__Bacteria	D_1__Proteobacteria	D_2__Gammaproteobacteria	D_3__Alteromonadales	D_4__Alteromonadaceae	D_5__Alishewanella
299c8787204fce265c15069bd86cc0be	D_0__Bacteria	D_1__Firmicutes	D_2__Clostridia	D_3__Clostridiales	D_4__Clostridiaceae 1	D_5__Clostridium sensu stricto 12
cfd700d6f422cbc2e231656e4621a3bc	D_0__Bacteria	D_1__Proteobacteria	D_2__Alphaproteobacteria	D_3__uncultured	D_4__uncultured Bradyrhizobiaceae bacterium	D_5__uncultured Bradyrhizobiaceae bacterium
1419125a214f1d66069fd085608bba0c	D_0__Bacteria	D_1__Proteobacteria	D_2__Gammaproteobacteria	D_3__Pseudomonadales	D_4__Moraxellaceae	D_5__Acinetobacter
8caa0318b8ad853e1ada4a7336c01ed8	D_0__Bacteria	D_1__Actinobacteria	D_2__Actinobacteria	D_3__Corynebacteriales	D_4__Corynebacteriaceae	D_5__Corynebacterium 1
422551e4c8155825693763ddc441024a	D_0__Bacteria	D_1__Proteobacteria	D_2__Alphaproteobacteria	D_3__Tistrellales	D_4__Geminicoccaceae	D_5__Geminicoccus
5a200b1868b3c151efcf2e4763c685af	D_0__Bacteria	D_1__Proteobacteria	D_2__Gammaproteobacteria	D_3__Pseudomonadales	D_4__Moraxellaceae	D_5__Acinetobacter
40f175121ef07e68253e355b37222414	D_0__Bacteria	D_1__Proteobacteria	D_2__Gammaproteobacteria	D_3__Pseudomonadales	D_4__Pseudomonadaceae	D_5__Pseudomonas
d55911f71ae2fb676e9c0d99ecf92371	D_0__Bacteria	D_1__Patescibacteria	D_2__Gracilibacteria	D_3__Absconditabacteriales (SR1)
122f4248384b6af6ff9dc4c47540372b	D_0__Bacteria	D_1__Proteobacteria	D_2__Alphaproteobacteria	D_3__Azospirillales	D_4__Azospirillaceae	D_5__Skermanella
8bf193ad135b0feb236aef192d3d0a8b	D_0__Bacteria	D_1__Proteobacteria	D_2__Deltaproteobacteria	D_3__Oligoflexales	D_4__0319-6G20	D_5__uncultured bacterium
fb1a7895d3dddd42579e44953679b054	D_0__Bacteria	D_1__Bacteroidetes	D_2__Bacteroidia	D_3__Cytophagales	D_4__Hymenobacteraceae	D_5__Hymenobacter
c609b93c2b06badb914125a9785654f5	D_0__Bacteria	D_1__Bacteroidetes	D_2__Bacteroidia	D_3__Flavobacteriales	D_4__Flavobacteriaceae	D_5__Capnocytophaga
e439ee2c2ea74c20d7cb74b256e6e9bb	D_0__Bacteria	D_1__Firmicutes	D_2__Bacilli	D_3__Bacillales	D_4__Staphylococcaceae	D_5__Staphylococcus
a583f44902ce8362136072dbd64b426b	D_0__Bacteria	D_1__Actinobacteria	D_2__Actinobacteria	D_3__Corynebacteriales	D_4__Corynebacteriaceae	D_5__Corynebacterium 1
30767286f778e22261fe35358e50894c	D_0__Bacteria	D_1__Proteobacteria	D_2__Gammaproteobacteria	D_3__Pseudomonadales	D_4__Moraxellaceae	D_5__uncultured
655e7db76b532a7741cd58d797d18736	D_0__Bacteria	D_1__Proteobacteria	D_2__Gammaproteobacteria	D_3__Pseudomonadales	D_4__Pseudomonadaceae	D_5__Pseudomonas
c752de1defe34e01806968ed24692457	D_0__Bacteria	D_1__Bacteroidetes	D_2__Bacteroidia	D_3__Bacteroidales	D_4__Prevotellaceae	D_5__Alloprevotella
80eaf77531222699d9f645caaf55ca53	D_0__Bacteria	D_1__Proteobacteria	D_2__Gammaproteobacteria	D_3__Xanthomonadales	D_4__Xanthomonadaceae	D_5__Stenotrophomonas
bc96837b5b284a3d831887306f107148	D_0__Bacteria	D_1__Actinobacteria	D_2__Actinobacteria	D_3__Corynebacteriales	D_4__Corynebacteriaceae	D_5__Corynebacterium 1
0d293d7097442d00c9d55bcae588d23e	D_0__Bacteria	D_1__Proteobacteria	D_2__Alphaproteobacteria	D_3__Rhizobiales	D_4__Devosiaceae	D_5__Devosia
6e363f083630687b1408d0704274aa63	D_0__Bacteria	D_1__Patescibacteria	D_2__Saccharimonadia	D_3__Saccharimonadales
d9fcaae80322f1f667405721d791e5d9	D_0__Bacteria	D_1__Proteobacteria	D_2__Gammaproteobacteria	D_3__Pseudomonadales	D_4__Moraxellaceae	D_5__Acinetobacter
f0c94458d61b7f7973da3fd49feeb332	D_0__Bacteria	D_1__Proteobacteria	D_2__Alphaproteobacteria	D_3__Sphingomonadales	D_4__Sphingomonadaceae	D_5__Sphingomonas
fbdd1951b1604911dc2a8f2e34974373	D_0__Bacteria	D_1__Proteobacteria	D_2__Alphaproteobacteria	D_3__Rhizobiales	D_4__Rhizobiaceae	D_5__Mesorhizobium
f4c3f630df6f666379393fa961c359bf	D_0__Bacteria	D_1__Proteobacteria	D_2__Alphaproteobacteria	D_3__Rhodobacterales	D_4__Rhodobacteraceae
e6d08f9f394f35c71634eec9acd95e46	D_0__Bacteria	D_1__Proteobacteria	D_2__Gammaproteobacteria	D_3__Betaproteobacteriales	D_4__Burkholderiaceae
defe96f77f281a74c925dc40b869d414	D_0__Bacteria	D_1__Chloroflexi	D_2__Ktedonobacteria	D_3__Ktedonobacterales	D_4__Ktedonobacteraceae	D_5__uncultured
3882b0a8871d90ae7fa17ee0f9a94f4b	D_0__Bacteria	D_1__Firmicutes	D_2__Bacilli	D_3__Bacillales	D_4__Staphylococcaceae	D_5__Staphylococcus
c9df1e4e6767e9adae277f46dec4be8a	D_0__Bacteria	D_1__Proteobacteria	D_2__Alphaproteobacteria	D_3__Tistrellales	D_4__Geminicoccaceae	D_5__Geminicoccus
c59bd0f6c2545c067d839fc5147c8034	D_0__Bacteria	D_1__Proteobacteria	D_2__Gammaproteobacteria	D_3__Pseudomonadales	D_4__Pseudomonadaceae	D_5__Pseudomonas
39df5ae4ff37760bf3933da56854913a	D_0__Bacteria	D_1__Proteobacteria	D_2__Alphaproteobacteria	D_3__Rhodobacterales	D_4__Rhodobacteraceae	D_5__Rubellimicrobium
b499b78cac4987825421589211961ea0	D_0__Bacteria	D_1__Actinobacteria	D_2__Actinobacteria	D_3__Propionibacteriales	D_4__Propionibacteriaceae	D_5__Cutibacterium
472ab1864ad2759372088dcfcde57c05	D_0__Bacteria	D_1__Proteobacteria	D_2__Gammaproteobacteria	D_3__Pseudomonadales	D_4__Moraxellaceae	D_5__Psychrobacter
40013e6146629d595191f2687e3c7ec0	D_0__Bacteria	D_1__Actinobacteria	D_2__Actinobacteria	D_3__Propionibacteriales	D_4__Propionibacteriaceae	D_5__Cutibacterium
e5eef912462d5f7bb3a0cb8cbc5379c2	D_0__Bacteria	D_1__Proteobacteria	D_2__Alphaproteobacteria	D_3__Caulobacterales	D_4__Caulobacteraceae	D_5__Brevundimonas
b3ed9d4d06bdaebff12182ddf4a10558	D_0__Bacteria	D_1__Proteobacteria	D_2__Alphaproteobacteria	D_3__Rhizobiales	D_4__Beijerinckiaceae	D_5__Methylocella
9031174f64d2efea80ec0c79554b8e62	D_0__Bacteria	D_1__Actinobacteria	D_2__Actinobacteria	D_3__Propionibacteriales	D_4__Propionibacteriaceae	D_5__Cutibacterium
b32e0aa60a56afb4e0fdb8a83a0e6d1a	D_0__Bacteria	D_1__Proteobacteria	D_2__Alphaproteobacteria	D_3__Rhodobacterales	D_4__Rhodobacteraceae	D_5__Paracoccus
af36d953b64bddbb9328d88d667e7ccb	D_0__Bacteria	D_1__Firmicutes	D_2__Clostridia	D_3__Clostridiales	D_4__Family XI	D_5__Ezakiella
d51e5aae4b35ae47d399931019354ee6	D_0__Bacteria	D_1__Proteobacteria	D_2__Gammaproteobacteria	D_3__Alteromonadales	D_4__Alteromonadaceae	D_5__Rheinheimera
47b6a2b6dab19ec36301db88cf396ab9	D_0__Bacteria	D_1__Proteobacteria	D_2__Alphaproteobacteria	D_3__Rhodobacterales	D_4__Rhodobacteraceae	D_5__Paracoccus
41c3e701ab1a169a49efef8954704eb7	D_0__Bacteria	D_1__Proteobacteria	D_2__Alphaproteobacteria	D_3__Rhizobiales	D_4__Beijerinckiaceae	D_5__Methylobacterium
1fa0236eab5185d8971310d0324c8b9a	D_0__Bacteria	D_1__Proteobacteria	D_2__Alphaproteobacteria	D_3__Caulobacterales	D_4__Caulobacteraceae	D_5__Brevundimonas
0d33e9895e1d6c6e48eaabca8b1385f6	D_0__Bacteria	D_1__Proteobacteria	D_2__Alphaproteobacteria	D_3__Caulobacterales	D_4__Caulobacteraceae	D_5__Brevundimonas
1fddd4f310e27405e6aebfa4a05dd5d3	D_0__Bacteria	D_1__Actinobacteria	D_2__Actinobacteria	D_3__Propionibacteriales	D_4__Propionibacteriaceae	D_5__Cutibacterium
2baba66cc97d9c9de6ce0d9e5ac95032	D_0__Bacteria	D_1__Proteobacteria	D_2__Gammaproteobacteria	D_3__Enterobacteriales	D_4__Enterobacteriaceae
aa64b71efe27c07c516ff4928d2c9c26	D_0__Bacteria	D_1__Actinobacteria	D_2__Acidimicrobiia	D_3__Microtrichales	D_4__Iamiaceae	D_5__Iamia
f45408520cdfa09057e4e63c256a6983	D_0__Bacteria	D_1__Proteobacteria	D_2__Gammaproteobacteria	D_3__Pseudomonadales	D_4__Pseudomonadaceae	D_5__Pseudomonas
e300ebd9964f749691b909c09126d17f	D_0__Bacteria	D_1__Proteobacteria	D_2__Alphaproteobacteria	D_3__Rhodobacterales	D_4__Rhodobacteraceae	D_5__Paracoccus
4b971d81e7a9f6a56694ea18a743ebea	D_0__Bacteria	D_1__Proteobacteria	D_2__Alphaproteobacteria	D_3__Rhodobacterales	D_4__Rhodobacteraceae	D_5__Paracoccus
ceebe1e7b000628571a6d2fb6a8a8eee	D_0__Bacteria	D_1__Bacteroidetes	D_2__Bacteroidia	D_3__Bacteroidales	D_4__Porphyromonadaceae	D_5__Porphyromonas
f76126d5a2484d120e08a7aacac26a8f	D_0__Bacteria	D_1__Proteobacteria	D_2__Gammaproteobacteria	D_3__Pseudomonadales	D_4__Pseudomonadaceae	D_5__Pseudomonas
3898c2771d2635cbe0a7ebe948e30d89	D_0__Bacteria	D_1__Proteobacteria	D_2__Gammaproteobacteria	D_3__Pseudomonadales	D_4__Moraxellaceae	D_5__Psychrobacter
6de77f16e7319a69c7954e5adfa2fe1f	D_0__Bacteria	D_1__Bacteroidetes	D_2__Bacteroidia	D_3__Flavobacteriales	D_4__Flavobacteriaceae	D_5__Flavobacterium
951b6f5be7d4c8e9262b5f9d63ec19f0	D_0__Bacteria	D_1__Proteobacteria	D_2__Gammaproteobacteria	D_3__Pseudomonadales	D_4__Pseudomonadaceae	D_5__Pseudomonas
19e21cc360163ca820c89e3445d72b53	D_0__Bacteria	D_1__Firmicutes	D_2__Clostridia	D_3__Clostridiales	D_4__Family XI	D_5__Anaerococcus
2ffa4ad8c1d1aeb20aa19384d95baa34	D_0__Bacteria	D_1__Firmicutes	D_2__Clostridia	D_3__Clostridiales	D_4__Lachnospiraceae	D_5__Oribacterium
be8d9e923fb154d7889baa9591b488b7	D_0__Bacteria	D_1__Proteobacteria	D_2__Alphaproteobacteria	D_3__Sphingomonadales	D_4__Sphingomonadaceae	D_5__Altererythrobacter
974d1331576386120dbdb713eddc9570	D_0__Bacteria	D_1__Proteobacteria	D_2__Alphaproteobacteria	D_3__Sphingomonadales	D_4__Sphingomonadaceae	D_5__Novosphingobium
c7b235136cca1865d901ee2af639963d	D_0__Bacteria	D_1__Proteobacteria	D_2__Gammaproteobacteria	D_3__Betaproteobacteriales	D_4__Burkholderiaceae	D_5__Acidovorax
9b730275306521ecf88343635256fdea	D_0__Bacteria	D_1__Proteobacteria	D_2__Alphaproteobacteria	D_3__Sphingomonadales	D_4__Sphingomonadaceae	D_5__Sphingomonas
f6655197e8b5749742d0d4fb5202bb38	D_0__Bacteria	D_1__Proteobacteria	D_2__Alphaproteobacteria	D_3__Sphingomonadales	D_4__Sphingomonadaceae	D_5__Novosphingobium
4daf957b3f8143f5469555fc2a2a6d0d	D_0__Bacteria	D_1__Bacteroidetes	D_2__Bacteroidia	D_3__Cytophagales	D_4__Spirosomaceae	D_5__uncultured
954aa092f7670264686c774628fccf63	D_0__Bacteria	D_1__Actinobacteria	D_2__Actinobacteria	D_3__Propionibacteriales	D_4__Propionibacteriaceae	D_5__Cutibacterium
5622007b5c622ff0106ea9c5d905ae63	D_0__Bacteria	D_1__Proteobacteria	D_2__Gammaproteobacteria	D_3__Aeromonadales	D_4__Aeromonadaceae	D_5__Aeromonas
a459cf32a034dfe88a1e328477558c01	D_0__Bacteria	D_1__Actinobacteria	D_2__Actinobacteria	D_3__Micrococcales	D_4__Microbacteriaceae	D_5__Conyzicola
7ddadcbc1e6838136dfb7f53a2bfeefa	D_0__Bacteria	D_1__Actinobacteria	D_2__Actinobacteria	D_3__Corynebacteriales	D_4__Dietziaceae	D_5__Dietzia
9cabccd69061e4d95bc0b37617863c32	D_0__Bacteria	D_1__Bacteroidetes	D_2__Bacteroidia	D_3__Bacteroidales	D_4__Dysgonomonadaceae	D_5__Proteiniphilum
91ece053e1987cf06441b258ab8cfcf5	D_0__Bacteria	D_1__Actinobacteria	D_2__Actinobacteria	D_3__Micrococcales	D_4__Micrococcaceae	D_5__Arthrobacter
7318e14000c16dfbc9b30c3329c2b936	D_0__Bacteria	D_1__Proteobacteria	D_2__Gammaproteobacteria	D_3__Xanthomonadales	D_4__Xanthomonadaceae	D_5__Vulcaniibacterium
b33a66ac19303e0a92f6279d5762696c	D_0__Bacteria	D_1__Actinobacteria	D_2__Actinobacteria	D_3__Frankiales	D_4__Geodermatophilaceae	D_5__Blastococcus
973ba5678e37257934a4b3ce7cb5adba	D_0__Bacteria	D_1__Actinobacteria	D_2__Actinobacteria	D_3__Frankiales	D_4__Geodermatophilaceae	D_5__Blastococcus
abacedd6296a0da49a43d9ee049c4ad5	D_0__Bacteria	D_1__Actinobacteria	D_2__Actinobacteria	D_3__Propionibacteriales	D_4__Propionibacteriaceae	D_5__Cutibacterium
ec4036bf47bf00d27eb59f08bbc68752	D_0__Bacteria	D_1__Actinobacteria	D_2__Actinobacteria	D_3__Micrococcales	D_4__Micrococcaceae	D_5__Micrococcus
3a572f97502c381e6b161b4b3b310fc9	D_0__Bacteria	D_1__Proteobacteria	D_2__Alphaproteobacteria	D_3__Sphingomonadales	D_4__Sphingomonadaceae
f228cfaf9eabaa394d2fbcdd692a9b1f	D_0__Bacteria	D_1__Proteobacteria	D_2__Gammaproteobacteria	D_3__Enterobacteriales	D_4__Enterobacteriaceae	D_5__Enterobacter
ef70f91c297fb044840466d4366b1ba1	D_0__Bacteria	D_1__Proteobacteria	D_2__Gammaproteobacteria	D_3__Xanthomonadales	D_4__Xanthomonadaceae	D_5__Stenotrophomonas
b9726d2c6d34b5178a0a523275fd5a80	D_0__Bacteria	D_1__Proteobacteria	D_2__Gammaproteobacteria	D_3__Pseudomonadales	D_4__Moraxellaceae	D_5__Psychrobacter
754b2a8a80a7c99d142a701ceb5a7b28	D_0__Bacteria	D_1__Proteobacteria	D_2__Gammaproteobacteria	D_3__Pseudomonadales	D_4__Moraxellaceae	D_5__Acinetobacter
af6e24362ab690a7399f28b1cbad59fc	D_0__Bacteria	D_1__Actinobacteria	D_2__Actinobacteria
97b4c1ac6b947fe50f8c34c54335095b	D_0__Bacteria	D_1__Proteobacteria	D_2__Gammaproteobacteria	D_3__Pseudomonadales	D_4__Moraxellaceae	D_5__Acinetobacter
ec0a185ae0eb886b64fda6ad3d9fee07	D_0__Bacteria	D_1__Proteobacteria	D_2__Gammaproteobacteria	D_3__Enterobacteriales	D_4__Enterobacteriaceae
1e957f8292c7b3e63b8b27071e797209	D_0__Bacteria	D_1__Proteobacteria	D_2__Alphaproteobacteria	D_3__Sphingomonadales	D_4__Sphingomonadaceae	D_5__Sphingomonas
b87f754c94f454d43312922cfe3901a0	D_0__Bacteria	D_1__Actinobacteria	D_2__Actinobacteria	D_3__Frankiales	D_4__Geodermatophilaceae	D_5__Blastococcus
d9bea4cbc12b68b35be7515f523ddc07	D_0__Bacteria	D_1__Actinobacteria	D_2__Actinobacteria	D_3__Propionibacteriales	D_4__Propionibacteriaceae	D_5__Cutibacterium
24c394662783fb46978fc21d57d796ce	D_0__Bacteria	D_1__Proteobacteria	D_2__Alphaproteobacteria	D_3__Rhizobiales	D_4__Beijerinckiaceae	D_5__Methylobacterium
9eb410c5d58e8d0091d3db3db8d86207	D_0__Bacteria	D_1__Chloroflexi	D_2__Anaerolineae	D_3__Caldilineales	D_4__Caldilineaceae	D_5__Caldilinea
cf63fa2d2ebbfa26652f3f5118a1359c	D_0__Bacteria	D_1__Gemmatimonadetes	D_2__S0134 terrestrial group	D_3__uncultured bacterium	D_4__uncultured bacterium	D_5__uncultured bacterium
5cfc3813a3b98a7122e87aea95e4d3c4	D_0__Bacteria	D_1__Actinobacteria	D_2__Actinobacteria	D_3__Micrococcales	D_4__Promicromonosporaceae	D_5__Promicromonospora
5fa509ffc3b48f052747c1928cd6f134	D_0__Bacteria	D_1__Proteobacteria	D_2__Gammaproteobacteria	D_3__Oceanospirillales	D_4__Halomonadaceae	D_5__Halomonas
f137dd735c963ed496e374051e14cee8	D_0__Bacteria	D_1__Proteobacteria	D_2__Alphaproteobacteria	D_3__Rhizobiales	D_4__Xanthobacteraceae	D_5__uncultured
66f55b6fae7b294f425cabff6efa5120	D_0__Bacteria	D_1__Proteobacteria	D_2__Gammaproteobacteria	D_3__Alteromonadales	D_4__Shewanellaceae	D_5__Shewanella
07e089bbec8135ec34618fe6bdc561af	D_0__Bacteria	D_1__Proteobacteria	D_2__Alphaproteobacteria	D_3__Rhodobacterales	D_4__Rhodobacteraceae	D_5__Amaricoccus
4d1c978d2c76272bdb8bbf0313e5a0d5	D_0__Bacteria	D_1__Proteobacteria	D_2__Alphaproteobacteria	D_3__Rhizobiales	D_4__Beijerinckiaceae	D_5__Methylobacterium
2c58f7a5edc2dd61d6886ccc4e208103	D_0__Bacteria	D_1__Proteobacteria	D_2__Alphaproteobacteria	D_3__Rhodobacterales	D_4__Rhodobacteraceae	D_5__Rubellimicrobium
a4b09f7dd3295f0a001f7f9a899d4823	D_0__Bacteria	D_1__Proteobacteria	D_2__Alphaproteobacteria	D_3__Rhizobiales	D_4__Beijerinckiaceae	D_5__uncultured
d4a632ae87d46f75632ece2fd1b1b315	D_0__Bacteria	D_1__Firmicutes	D_2__Clostridia	D_3__Clostridiales	D_4__Family XI	D_5__Anaerococcus
55d31a2d092b09c3feb80ac65704280e	D_0__Bacteria	D_1__Proteobacteria	D_2__Gammaproteobacteria	D_3__Enterobacteriales	D_4__Enterobacteriaceae	D_5__Shimwellia
e3c29292628d43ba3d62bea8a111a9df	D_0__Bacteria	D_1__Proteobacteria	D_2__Alphaproteobacteria	D_3__Rhizobiales	D_4__Devosiaceae
6e3914b9ccb2ddea7796487b68ad659b	D_0__Bacteria	D_1__Proteobacteria	D_2__Alphaproteobacteria	D_3__Sphingomonadales	D_4__Sphingomonadaceae	D_5__Sphingomonas
416d119a9b61873a9e34695263742718	D_0__Bacteria	D_1__Proteobacteria	D_2__Alphaproteobacteria	D_3__Rhodospirillales	D_4__Magnetospirillaceae
b2891dfd9f0ff700fc14dd9d871b24bf	D_0__Bacteria	D_1__Proteobacteria	D_2__Alphaproteobacteria
0f1b01bf04438dbab17ebd7ccca51f70	D_0__Bacteria	D_1__Proteobacteria	D_2__Gammaproteobacteria	D_3__Pseudomonadales	D_4__Moraxellaceae	D_5__Psychrobacter
a4735073d73cc86399e2552f4e2bb69c	D_0__Bacteria	D_1__Proteobacteria	D_2__Alphaproteobacteria	D_3__Rhodobacterales	D_4__Rhodobacteraceae	D_5__Rubellimicrobium
33edc4a6ffe40eac26cfaff15a7807d9	D_0__Bacteria	D_1__Proteobacteria	D_2__Alphaproteobacteria	D_3__Sphingomonadales	D_4__Sphingomonadaceae	D_5__Sphingomonas
3f2abe0cd6db09d1488152a1af474c88	D_0__Bacteria	D_1__Proteobacteria	D_2__Gammaproteobacteria	D_3__Xanthomonadales	D_4__Xanthomonadaceae
b39be2794c064d467d3942de3beb5c3c	D_0__Bacteria	D_1__Proteobacteria	D_2__Alphaproteobacteria	D_3__Acetobacterales	D_4__Acetobacteraceae	D_5__Craurococcus
37db86e107558356e40b4c70b88be89f	D_0__Bacteria	D_1__Proteobacteria	D_2__Alphaproteobacteria	D_3__Rhizobiales	D_4__Rhizobiaceae	D_5__Allorhizobium-Neorhizobium-Pararhizobium-Rhizobium
43844eebf3cabb989c9978f999e70861	D_0__Bacteria	D_1__Proteobacteria	D_2__Alphaproteobacteria	D_3__Rhodobacterales	D_4__Rhodobacteraceae	D_5__Rubellimicrobium
7f0f577576c575d603b6a6c4ab8c3fbd	D_0__Bacteria	D_1__Proteobacteria	D_2__Gammaproteobacteria	D_3__Enterobacteriales	D_4__Enterobacteriaceae	D_5__Escherichia-Shigella
3bfb08a27276bb94a0742369f5fd1b6a	D_0__Bacteria	D_1__Cyanobacteria	D_2__Oxyphotobacteria	D_3__Nostocales	D_4__uncultured
2925b6f6f892dbf95d6009cc00945e10	D_0__Bacteria	D_1__Firmicutes	D_2__Clostridia	D_3__Clostridiales	D_4__Family XI	D_5__Anaerococcus
eed03f3da2ba7900b1d069da0a287afe	D_0__Bacteria	D_1__Actinobacteria	D_2__Actinobacteria	D_3__Propionibacteriales	D_4__Propionibacteriaceae	D_5__Cutibacterium
1f4adeb61df026d339605a0dec8a09fd	D_0__Bacteria	D_1__Proteobacteria	D_2__Gammaproteobacteria	D_3__Betaproteobacteriales	D_4__Burkholderiaceae	D_5__Variovorax
3ef9bb8f1da30e019dfa7ddfb26270d4	D_0__Bacteria	D_1__Bacteroidetes	D_2__Bacteroidia	D_3__Flavobacteriales	D_4__Flavobacteriaceae	D_5__Flavobacterium
2cc64e60770c92089375b3b211daca14	D_0__Bacteria	D_1__Proteobacteria	D_2__Deltaproteobacteria	D_3__Myxococcales	D_4__Polyangiaceae	D_5__Pajaroellobacter
dc75103804a0e5aee6c1d61a3eaa46f7	D_0__Bacteria	D_1__Proteobacteria	D_2__Gammaproteobacteria	D_3__Pseudomonadales	D_4__Moraxellaceae	D_5__Acinetobacter
ce58bc1b40d89b7151092541f9040a26	D_0__Bacteria	D_1__Actinobacteria	D_2__Actinobacteria	D_3__Micrococcales	D_4__Microbacteriaceae	D_5__Conyzicola
7088ca947190b20df3dfb050cb4adfa8	D_0__Bacteria	D_1__Actinobacteria	D_2__Actinobacteria	D_3__Propionibacteriales	D_4__Propionibacteriaceae	D_5__Cutibacterium
f328242a076b4d5cb5f4e70b347ac7e5	D_0__Bacteria	D_1__Actinobacteria	D_2__Actinobacteria	D_3__Corynebacteriales	D_4__Corynebacteriaceae	D_5__Corynebacterium 1
e051ded0dd1396fd54a5ebc7c3431be6	D_0__Bacteria	D_1__Proteobacteria	D_2__Gammaproteobacteria	D_3__Enterobacteriales	D_4__Enterobacteriaceae	D_5__Erwinia
744c363caed0398697352837427c8976	D_0__Bacteria	D_1__Proteobacteria	D_2__Gammaproteobacteria	D_3__Pseudomonadales	D_4__Moraxellaceae	D_5__Moraxella
68f0a1ea598925c5fef21f4b500e9ec6	D_0__Bacteria	D_1__Actinobacteria	D_2__Actinobacteria	D_3__Corynebacteriales	D_4__Corynebacteriaceae	D_5__Corynebacterium 1
7eea97fc413cbdb04749dcfb87acaa7c	D_0__Bacteria	D_1__Actinobacteria	D_2__Actinobacteria	D_3__Propionibacteriales	D_4__Nocardioidaceae	D_5__Nocardioides
742d16cc5d49d8489d0819f098301d06	D_0__Bacteria	D_1__Proteobacteria	D_2__Alphaproteobacteria	D_3__Rhizobiales	D_4__Devosiaceae	D_5__Devosia
62ec967ef00d6690fe9452071ae0afc4	D_0__Bacteria	D_1__Bacteroidetes	D_2__Bacteroidia	D_3__Bacteroidales	D_4__Porphyromonadaceae	D_5__Porphyromonas
098a6c7a8bdc3e407803a3b28d075a88	D_0__Bacteria	D_1__Cyanobacteria	D_2__Oxyphotobacteria	D_3__Nostocales	D_4__Coleofasciculaceae	D_5__uncultured
00f1f07f272783a070b8e35ac41b144a	D_0__Bacteria	D_1__Proteobacteria	D_2__Gammaproteobacteria	D_3__Enterobacteriales	D_4__Enterobacteriaceae
39d7cf0f5c9a233f4e8311981f972fb5	D_0__Bacteria	D_1__Firmicutes	D_2__Negativicutes	D_3__Selenomonadales	D_4__Veillonellaceae	D_5__Dialister
3c50ce2ada9a110f44c55fa904aefcf0	D_0__Bacteria	D_1__Proteobacteria	D_2__Alphaproteobacteria	D_3__Rhodobacterales	D_4__Rhodobacteraceae	D_5__Paracoccus
b8fd0de42482321b08c189b453e3f4e8	D_0__Bacteria	D_1__Bacteroidetes	D_2__Bacteroidia	D_3__Flavobacteriales	D_4__Flavobacteriaceae	D_5__Capnocytophaga
79a3db70ca6590d8cc34f8afdb4a05a6	D_0__Bacteria	D_1__Proteobacteria	D_2__Gammaproteobacteria	D_3__Betaproteobacteriales	D_4__Burkholderiaceae
3a3e592bbd6b9b7fd6fa000725ab7578	D_0__Bacteria	D_1__Proteobacteria	D_2__Alphaproteobacteria	D_3__Rhodobacterales	D_4__Rhodobacteraceae	D_5__Paracoccus
8964e197f95abd4ffb6ae179d273a768	D_0__Bacteria	D_1__Proteobacteria	D_2__Gammaproteobacteria	D_3__Pseudomonadales	D_4__Moraxellaceae	D_5__Acinetobacter
37a5792ff8ea7b8f13aae51d30fb45e6	D_0__Bacteria	D_1__Actinobacteria	D_2__Actinobacteria	D_3__Corynebacteriales	D_4__Corynebacteriaceae	D_5__Corynebacterium 1
42c813ef63fcaca7907767b401e409bb	D_0__Bacteria	D_1__Patescibacteria	D_2__Saccharimonadia	D_3__Saccharimonadales
6f3a45c01efe4a31ab1390991c372270	D_0__Bacteria	D_1__Proteobacteria	D_2__Gammaproteobacteria	D_3__Pasteurellales	D_4__Pasteurellaceae	D_5__Aggregatibacter
b3490168ee3d5bae994a761e2df1ceb4	D_0__Bacteria	D_1__Bacteroidetes	D_2__Bacteroidia	D_3__Bacteroidales	D_4__Prevotellaceae	D_5__Prevotella
ac7281385d84ec71a2bd8be5f1b8864e	D_0__Bacteria	D_1__Proteobacteria	D_2__Gammaproteobacteria	D_3__Gammaproteobacteria Incertae Sedis	D_4__Unknown Family	D_5__Acidibacter
c90cb3ab07a44f3a531e19b24a90d314	D_0__Bacteria	D_1__Proteobacteria	D_2__Gammaproteobacteria	D_3__Pseudomonadales	D_4__Moraxellaceae	D_5__Acinetobacter
90359acdbb2e5b776581128e76579a06	D_0__Bacteria	D_1__Actinobacteria	D_2__Actinobacteria	D_3__Corynebacteriales	D_4__Corynebacteriaceae	D_5__Corynebacterium 1
d7c5449e1e6ecfc822e68f61431993ca	D_0__Bacteria	D_1__Firmicutes	D_2__Bacilli	D_3__Bacillales	D_4__Staphylococcaceae	D_5__Staphylococcus
b5ae6adc4e9e42604608d1935a363523	D_0__Bacteria	D_1__Proteobacteria	D_2__Gammaproteobacteria	D_3__Xanthomonadales	D_4__Xanthomonadaceae	D_5__Vulcaniibacterium
637391e2e01428efefd8ab1e3b6fa9f9	D_0__Bacteria	D_1__Bacteroidetes	D_2__Bacteroidia	D_3__Flavobacteriales	D_4__Flavobacteriaceae	D_5__Capnocytophaga
6eb3ab06847b69bcbba0ea6a1cb2f227	D_0__Bacteria	D_1__Proteobacteria	D_2__Gammaproteobacteria	D_3__Aeromonadales	D_4__Aeromonadaceae	D_5__Aeromonas
0d0e60a1498ae34a06eafc2366b93c52	D_0__Bacteria	D_1__Proteobacteria	D_2__Alphaproteobacteria	D_3__Rhodobacterales	D_4__Rhodobacteraceae	D_5__Rubellimicrobium
2f2025ca75389bfb01ab1f565f0abd28	D_0__Bacteria	D_1__Bacteroidetes	D_2__Bacteroidia	D_3__Bacteroidales	D_4__Porphyromonadaceae	D_5__Porphyromonas
1d6f9b5eb95140d6079360ebbc4a763d	D_0__Bacteria	D_1__Patescibacteria	D_2__Saccharimonadia	D_3__Saccharimonadales	D_4__Candidatus Saccharibacteria bacterium UB2523	D_5__Candidatus Saccharibacteria bacterium UB2523
03c8d5ac1039a70ab0526be3d5ebfde9	D_0__Bacteria	D_1__Firmicutes	D_2__Clostridia	D_3__Clostridiales	D_4__Clostridiaceae 1	D_5__Clostridium sensu stricto 1
e6933c6bc7af180bc1323cb7a88304d1	D_0__Bacteria
c6f8b04a3032922a26a26449f9aa3182	D_0__Bacteria	D_1__Actinobacteria	D_2__Actinobacteria	D_3__Corynebacteriales	D_4__Corynebacteriaceae	D_5__Corynebacterium 1
991c421e49f775806f786937784a8986	D_0__Bacteria	D_1__Bacteroidetes	D_2__Bacteroidia	D_3__Flavobacteriales	D_4__Flavobacteriaceae	D_5__Capnocytophaga
b3292523dbf04bc53ea5eee68f097476	D_0__Bacteria	D_1__Bacteroidetes	D_2__Bacteroidia	D_3__Bacteroidales	D_4__Prevotellaceae	D_5__Prevotella
eaabf8b939f2623c7221576a54ad6fed	D_0__Bacteria	D_1__Proteobacteria	D_2__Gammaproteobacteria	D_3__Betaproteobacteriales	D_4__Burkholderiaceae	D_5__Janthinobacterium
c5aaa702c9a021fbc28fcdb65c2df34f	D_0__Bacteria	D_1__Proteobacteria	D_2__Alphaproteobacteria	D_3__Rhizobiales	D_4__Xanthobacteraceae	D_5__uncultured
0b014ca48e89fa37d724ac7ba29a7401	D_0__Bacteria	D_1__Actinobacteria	D_2__Actinobacteria	D_3__Propionibacteriales	D_4__Propionibacteriaceae	D_5__Cutibacterium
476a4e8ac52b8c3295dad926c85c6892	D_0__Bacteria	D_1__Proteobacteria	D_2__Alphaproteobacteria	D_3__Sphingomonadales	D_4__Sphingomonadaceae	D_5__Sphingomonas
9b05aebbc7093bdf1f7bac6c8b47e781	D_0__Bacteria	D_1__Proteobacteria	D_2__Gammaproteobacteria	D_3__Pasteurellales	D_4__Pasteurellaceae	D_5__Haemophilus
40ae9245a0c0c6c7c77ae9d2a9fba6a8	D_0__Bacteria	D_1__Bacteroidetes	D_2__Bacteroidia	D_3__Bacteroidales	D_4__Porphyromonadaceae	D_5__Porphyromonas
88320f45b63669ce59bab217d85cd920	D_0__Bacteria	D_1__Actinobacteria	D_2__Actinobacteria	D_3__Corynebacteriales	D_4__Corynebacteriaceae	D_5__Corynebacterium 1
1906935be7361402b6973819e4f6fa98	D_0__Bacteria	D_1__Proteobacteria	D_2__Gammaproteobacteria	D_3__Enterobacteriales	D_4__Enterobacteriaceae	D_5__Pantoea
46d8884fc21e714b0d6ce6afca8c34b5	D_0__Bacteria	D_1__Actinobacteria	D_2__Actinobacteria	D_3__Corynebacteriales	D_4__Corynebacteriaceae	D_5__Corynebacterium 1
6c1717e0c0058d58b628f6f8a533780f	D_0__Bacteria	D_1__Proteobacteria	D_2__Gammaproteobacteria	D_3__Pseudomonadales	D_4__Moraxellaceae	D_5__Acinetobacter
8fec600f1c24cb11a655db63aa6e1058	D_0__Bacteria	D_1__Actinobacteria	D_2__Actinobacteria	D_3__Micrococcales	D_4__Intrasporangiaceae	D_5__Janibacter
e63ac10629624e8f71bd9c0bd783f476	D_0__Bacteria	D_1__Firmicutes	D_2__Negativicutes	D_3__Selenomonadales	D_4__Veillonellaceae	D_5__uncultured
a59ee0c05a55ecb2b40f9cc4a4618779	D_0__Bacteria	D_1__Proteobacteria	D_2__Alphaproteobacteria	D_3__Rhizobiales	D_4__Rhizobiaceae	D_5__Phyllobacterium
a940c9d5b07e0962944df2a341049e0d	D_0__Bacteria	D_1__Proteobacteria	D_2__Gammaproteobacteria	D_3__Pseudomonadales	D_4__Moraxellaceae	D_5__Psychrobacter
ed10f45628d55b26aa775e55e3db3d3f	D_0__Bacteria	D_1__Bacteroidetes	D_2__Bacteroidia	D_3__Cytophagales	D_4__Hymenobacteraceae	D_5__Adhaeribacter
8af7fd80b86d9b25fd84d809812337c4	D_0__Bacteria	D_1__Proteobacteria	D_2__Alphaproteobacteria	D_3__Rhizobiales	D_4__Beijerinckiaceae	D_5__Methylobacterium
99cf26c601cdac3745875f453962660f	D_0__Bacteria	D_1__Proteobacteria	D_2__Alphaproteobacteria	D_3__Rhizobiales	D_4__Beijerinckiaceae	D_5__Methylobacterium
290c9560ac12a4636aaffedd8aa8d0d5	D_0__Bacteria	D_1__Proteobacteria	D_2__Gammaproteobacteria	D_3__Enterobacteriales	D_4__Enterobacteriaceae	D_5__Serratia
3bf85cfd05d99b17fd036b1f4c36ff61	D_0__Bacteria	D_1__Patescibacteria	D_2__Saccharimonadia	D_3__Saccharimonadales	D_4__Saccharimonadaceae
1f1d54cb4b55852c8b3bec4afcd65b7c	D_0__Bacteria	D_1__Bacteroidetes	D_2__Bacteroidia	D_3__Flavobacteriales	D_4__Weeksellaceae	D_5__Chryseobacterium
4c6e19e734b66e0e3def10f28b154229	D_0__Bacteria	D_1__Bacteroidetes	D_2__Bacteroidia	D_3__Flavobacteriales	D_4__Weeksellaceae
ddfce74c7e8a52801f605e94fefd7009	D_0__Bacteria	D_1__Proteobacteria	D_2__Alphaproteobacteria	D_3__Sphingomonadales	D_4__Sphingomonadaceae
94db98f78c8028ddfd4758e03f19416b	D_0__Bacteria	D_1__Cyanobacteria	D_2__Oxyphotobacteria	D_3__Nostocales	D_4__Chroococcidiopsaceae	D_5__Chroococcidiopsis PCC 7203
57dc3cd318b97b8463bbfc8a2483a6d5	D_0__Bacteria	D_1__Proteobacteria	D_2__Deltaproteobacteria	D_3__Myxococcales	D_4__Polyangiaceae	D_5__Pajaroellobacter
e13681f28eea468c84c44b59c84fbc30	D_0__Bacteria	D_1__Proteobacteria	D_2__Alphaproteobacteria	D_3__Sphingomonadales	D_4__Sphingomonadaceae
135babba397786f72b0555f3f3479093	D_0__Bacteria	D_1__Proteobacteria	D_2__Gammaproteobacteria	D_3__Alteromonadales	D_4__Alteromonadaceae	D_5__Rheinheimera
e6fa1e89c57384722c260db1505f67b7	D_0__Bacteria	D_1__Proteobacteria	D_2__Alphaproteobacteria	D_3__Sphingomonadales	D_4__Sphingomonadaceae	D_5__Sphingomonas
ac856884572bb0fb76dfd4de03c5f457	D_0__Bacteria	D_1__Proteobacteria	D_2__Alphaproteobacteria	D_3__Sphingomonadales	D_4__Sphingomonadaceae	D_5__Sphingomonas
82e092d728db9e80a0fbdfa43daf2d4e	D_0__Bacteria	D_1__Proteobacteria	D_2__Alphaproteobacteria	D_3__Caulobacterales	D_4__Caulobacteraceae	D_5__Brevundimonas
86e480db557abf5480c652b6b75aee8c	D_0__Bacteria	D_1__Bacteroidetes	D_2__Bacteroidia	D_3__Flavobacteriales	D_4__Weeksellaceae	D_5__Bergeyella
2f60615934e530f023e51e76a7472014	D_0__Bacteria	D_1__Proteobacteria	D_2__Alphaproteobacteria	D_3__Sphingomonadales	D_4__Sphingomonadaceae	D_5__Sphingomonas
0b14e6a621a406ed0df480f4a4644a30	D_0__Bacteria	D_1__Actinobacteria	D_2__Actinobacteria	D_3__Corynebacteriales	D_4__Corynebacteriaceae	D_5__Corynebacterium 1
49c1d833648bc69a6585c336ed8113a8	D_0__Bacteria	D_1__Firmicutes	D_2__Bacilli	D_3__Bacillales	D_4__Staphylococcaceae	D_5__Staphylococcus
b9c9b26eda9ad95fff565e32434c8bd8	D_0__Bacteria	D_1__Proteobacteria	D_2__Gammaproteobacteria	D_3__Pseudomonadales	D_4__Moraxellaceae	D_5__Enhydrobacter
68772b3ca4d00290c544092cc221b24f	D_0__Bacteria	D_1__Firmicutes	D_2__Clostridia	D_3__Clostridiales	D_4__Family XI	D_5__Peptoniphilus
ab8b3c6a8f01cd5b943439e2dcae1446	D_0__Bacteria	D_1__Actinobacteria	D_2__Actinobacteria	D_3__Corynebacteriales	D_4__Corynebacteriaceae	D_5__Corynebacterium 1
e2377c755e2f84943de8cd6e4e557f55	D_0__Bacteria	D_1__Firmicutes	D_2__Bacilli	D_3__Bacillales	D_4__Staphylococcaceae	D_5__Staphylococcus
6cb03918e81af4e1d97f0e1177c1349a	D_0__Bacteria	D_1__Firmicutes	D_2__Negativicutes	D_3__Selenomonadales	D_4__Acidaminococcaceae	D_5__Phascolarctobacterium
b2936a9f0c167920da16d674af09ee0b	D_0__Bacteria	D_1__Actinobacteria	D_2__Actinobacteria	D_3__Frankiales	D_4__Geodermatophilaceae	D_5__Modestobacter
e7a3586d7cdcee2b4ac59b4062175991	D_0__Bacteria	D_1__Proteobacteria	D_2__Gammaproteobacteria	D_3__Aeromonadales	D_4__Aeromonadaceae	D_5__Aeromonas
b5682e68bcb93b4acf27e7c5524addb4	D_0__Bacteria	D_1__Firmicutes	D_2__Clostridia	D_3__Clostridiales	D_4__Family XI	D_5__Peptoniphilus
480a71b5665fb0fa3d2f8e01285289af	D_0__Bacteria	D_1__Bacteroidetes	D_2__Bacteroidia	D_3__Flavobacteriales	D_4__Flavobacteriaceae	D_5__Capnocytophaga
58469a76d4dbcf06f8dddbdf4c8d639e	D_0__Bacteria	D_1__Proteobacteria	D_2__Alphaproteobacteria	D_3__Sphingomonadales	D_4__Sphingomonadaceae
b658e2f871d34972f88d61d134e4063c	D_0__Bacteria	D_1__Proteobacteria	D_2__Gammaproteobacteria	D_3__Pseudomonadales	D_4__Moraxellaceae	D_5__Acinetobacter
da2a26d272f5d7beb7504ea623fff1d3	D_0__Bacteria	D_1__Proteobacteria	D_2__Alphaproteobacteria	D_3__Rhodobacterales	D_4__Rhodobacteraceae	D_5__Paracoccus
4c76950b2a73032c0caff6208c34f862	D_0__Bacteria	D_1__Proteobacteria	D_2__Alphaproteobacteria	D_3__Rhodobacterales	D_4__Rhodobacteraceae	D_5__Paracoccus
af5c5893f0d97097a5e06da489d5ea30	D_0__Bacteria	D_1__Acidobacteria	D_2__Blastocatellia (Subgroup 4)	D_3__Elev-16S-573	D_4__uncultured Acidobacteria bacterium	D_5__uncultured Acidobacteria bacterium
d8ea1331fe4bdb8b35ef651da181f499	D_0__Bacteria	D_1__Firmicutes	D_2__Clostridia	D_3__Clostridiales	D_4__Family XI	D_5__Anaerococcus
d3b5f182f3a0585f19e3fecee058519f	D_0__Bacteria	D_1__Actinobacteria	D_2__Actinobacteria	D_3__Propionibacteriales	D_4__Propionibacteriaceae	D_5__Cutibacterium
c2907cc7892c51b5128e11ef2beacf0f	D_0__Bacteria	D_1__Proteobacteria	D_2__Alphaproteobacteria	D_3__Rhodobacterales	D_4__Rhodobacteraceae	D_5__Paracoccus
f81c1ad2e059d13cdf780ec6d5b58685	D_0__Bacteria	D_1__Actinobacteria	D_2__Actinobacteria	D_3__Propionibacteriales	D_4__Propionibacteriaceae	D_5__Cutibacterium
0235a9e259e640d180d76b6b8a2af0d6	D_0__Bacteria	D_1__Firmicutes	D_2__Clostridia	D_3__Clostridiales	D_4__Family XI	D_5__W5053
5ad4a65126e6084dedb01289487dc59a	D_0__Bacteria	D_1__Bacteroidetes	D_2__Bacteroidia	D_3__Flavobacteriales	D_4__Weeksellaceae	D_5__Bergeyella
a3082dee1b894380bfac4b3fef13d98c	D_0__Bacteria	D_1__Actinobacteria	D_2__Actinobacteria	D_3__Propionibacteriales	D_4__Propionibacteriaceae	D_5__Cutibacterium
6e08b8f27233a92f50dc195cd0f7543f	D_0__Bacteria	D_1__Actinobacteria	D_2__Actinobacteria	D_3__Propionibacteriales	D_4__Propionibacteriaceae	D_5__Microlunatus
66ee34a573cbcfcd26636ea5bee8e4b8	D_0__Bacteria	D_1__Actinobacteria	D_2__Actinobacteria	D_3__Corynebacteriales	D_4__Mycobacteriaceae	D_5__Mycobacterium
761069e358f8f065f8816ffdd1cae521	D_0__Bacteria	D_1__Bacteroidetes	D_2__Bacteroidia	D_3__Sphingobacteriales	D_4__Sphingobacteriaceae	D_5__Nubsella
6c993ae004af5c7580a4e380bd230d0f	D_0__Bacteria	D_1__Bacteroidetes	D_2__Bacteroidia	D_3__Flavobacteriales	D_4__Weeksellaceae	D_5__Chishuiella
63dc7921bb4c79b397ee975d2188bf4a	D_0__Bacteria	D_1__Proteobacteria	D_2__Alphaproteobacteria	D_3__Rhizobiales	D_4__Rhizobiaceae	D_5__Shinella
06054d0e61362adb8fd62364a13eb994	D_0__Bacteria	D_1__Proteobacteria	D_2__Alphaproteobacteria	D_3__Rhodobacterales	D_4__Rhodobacteraceae	D_5__Paracoccus
4f79f97aa5d48321f7f9abdd6f746fc3	D_0__Bacteria	D_1__Proteobacteria	D_2__Alphaproteobacteria	D_3__Sphingomonadales	D_4__Sphingomonadaceae
29392bb58b81f990d52133c89dbcf64b	D_0__Bacteria	D_1__Actinobacteria	D_2__Actinobacteria	D_3__Propionibacteriales	D_4__Propionibacteriaceae	D_5__Cutibacterium
8f3cd47973cc38ffc2cae736a3c583a5	D_0__Bacteria	D_1__Proteobacteria	D_2__Gammaproteobacteria	D_3__Pseudomonadales	D_4__Moraxellaceae	D_5__Enhydrobacter
ce08d577fcd6654d6ea6fbd0c6e2b00c	D_0__Bacteria	D_1__Proteobacteria	D_2__Alphaproteobacteria	D_3__Rhodobacterales	D_4__Rhodobacteraceae	D_5__Paracoccus
8a1a35e6118e7c75865386d015a087a9	D_0__Bacteria	D_1__Actinobacteria	D_2__Actinobacteria	D_3__Propionibacteriales	D_4__Propionibacteriaceae	D_5__Cutibacterium
4fec3ebacca41497b5d42b4e24ec37b6	D_0__Bacteria	D_1__Proteobacteria	D_2__Alphaproteobacteria	D_3__Caulobacterales	D_4__Caulobacteraceae	D_5__Brevundimonas
2b47bacd969f8d9c4a063ac738bb667e	D_0__Bacteria	D_1__Proteobacteria	D_2__Alphaproteobacteria	D_3__Caulobacterales	D_4__Caulobacteraceae	D_5__Brevundimonas
f8886ea2185646a12e1cb917fb3ea126	D_0__Bacteria	D_1__Proteobacteria	D_2__Gammaproteobacteria	D_3__Pseudomonadales	D_4__Pseudomonadaceae	D_5__Pseudomonas
ff5493ec3373b4ca947153011808ac3c	D_0__Bacteria	D_1__Proteobacteria	D_2__Gammaproteobacteria	D_3__Pseudomonadales	D_4__Pseudomonadaceae	D_5__Pseudomonas
b378546a9b8cfd174c653920fcbe2abe	D_0__Bacteria	D_1__Patescibacteria	D_2__Saccharimonadia	D_3__Saccharimonadales	Ambiguous_taxa	Ambiguous_taxa
96198529a557a44d1fdb0988fbc73cac	D_0__Bacteria	D_1__Proteobacteria	D_2__Gammaproteobacteria	D_3__Pseudomonadales	D_4__Pseudomonadaceae	D_5__Pseudomonas
9c8816ab205f1951a3b740622770021b	D_0__Bacteria	D_1__Actinobacteria	D_2__Actinobacteria	D_3__Actinomycetales	D_4__Actinomycetaceae	D_5__Actinomyces
85399829ee61490e06cd49350b3ae5b6	D_0__Bacteria	D_1__Proteobacteria	D_2__Gammaproteobacteria	D_3__Enterobacteriales	D_4__Enterobacteriaceae	D_5__Erwinia
834ff8ba392fa1535be12ffd73bce613	D_0__Bacteria	D_1__Actinobacteria	D_2__Actinobacteria	D_3__Micrococcales	D_4__Micrococcaceae	D_5__Kocuria
001bbdf76e5ef8b55f0a18b7dd561486	D_0__Bacteria	D_1__Firmicutes	D_2__Clostridia	D_3__Clostridiales	D_4__Family XI	D_5__Peptoniphilus
7586d4cc9634bac710fa4756676b1c89	D_0__Bacteria	D_1__Proteobacteria	D_2__Alphaproteobacteria	D_3__Sphingomonadales	D_4__Sphingomonadaceae	D_5__Sphingomonas
62855f44c6f435629c08c7773e4c7778	D_0__Bacteria	D_1__Actinobacteria	D_2__Actinobacteria	D_3__Propionibacteriales	D_4__Propionibacteriaceae	D_5__Cutibacterium
b9c7f329b64062cc8dd2c5d90aafba06	D_0__Bacteria	D_1__Actinobacteria	D_2__Actinobacteria
bdee0555f8befc6b2a48c364b9f4ed34	D_0__Bacteria	D_1__Firmicutes	D_2__Clostridia	D_3__Clostridiales	D_4__Family XI	D_5__Finegoldia
d4c72fb218f09ddd3da1a11ed4493ad9	D_0__Bacteria	D_1__Proteobacteria	D_2__Alphaproteobacteria	D_3__Rhodobacterales	D_4__Rhodobacteraceae	D_5__Paracoccus
80ec42e8b1e2323192dc6386606665ac	D_0__Bacteria	D_1__Proteobacteria	D_2__Gammaproteobacteria	D_3__Pseudomonadales	D_4__Moraxellaceae
c00a74fd5f4ac14a634e72b319a0c9e3	D_0__Bacteria	D_1__Proteobacteria	D_2__Gammaproteobacteria	D_3__Pseudomonadales	D_4__Pseudomonadaceae	D_5__Pseudomonas
eb72a3980efe98b3e916bf439e931530	D_0__Bacteria	D_1__Proteobacteria	D_2__Alphaproteobacteria	D_3__Rhodobacterales	D_4__Rhodobacteraceae	D_5__Paracoccus
aa7c0a0a576557dfffbdc1105684cc12	D_0__Bacteria	D_1__Proteobacteria	D_2__Gammaproteobacteria	D_3__Pasteurellales	D_4__Pasteurellaceae	D_5__Aggregatibacter
ebeb7b2b372741f965ad871873a36691	D_0__Bacteria	D_1__Proteobacteria	D_2__Alphaproteobacteria	D_3__Sphingomonadales	D_4__Sphingomonadaceae	D_5__Sphingomonas
42deba955e0b674930de5e19e1aba1db	D_0__Bacteria	D_1__Proteobacteria	D_2__Gammaproteobacteria	D_3__Pseudomonadales	D_4__Moraxellaceae	D_5__Enhydrobacter
6254c7e577e6f39f2dd0fe072d397ddd	D_0__Bacteria	D_1__Bacteroidetes	D_2__Bacteroidia	D_3__Cytophagales	D_4__Hymenobacteraceae	D_5__Nibribacter
50674f23cdbdc0aa55ecccae4c7ad667	D_0__Bacteria	D_1__Proteobacteria	D_2__Gammaproteobacteria	D_3__Pseudomonadales	D_4__Moraxellaceae	D_5__Acinetobacter
52caa042430b539b5264c7e433a4c58f	D_0__Bacteria	D_1__Proteobacteria	D_2__Gammaproteobacteria	D_3__Alteromonadales	D_4__Pseudoalteromonadaceae	D_5__Pseudoalteromonas
c495102e7d0e5c868c825eeed758f4fa	D_0__Bacteria	D_1__Firmicutes	D_2__Clostridia	D_3__Clostridiales	D_4__Peptostreptococcaceae
fd00adae40e28ce1b977a0bb27c8bfcd	D_0__Bacteria	D_1__Firmicutes	D_2__Clostridia	D_3__Clostridiales	D_4__Family XI	D_5__Peptoniphilus
0f2beda36919b7b40c78df88d3b9a265	D_0__Bacteria	D_1__Actinobacteria	D_2__Actinobacteria
6954cc96c7f013416b18a902f3c33a49	D_0__Bacteria	D_1__Proteobacteria	D_2__Gammaproteobacteria	D_3__Enterobacteriales	D_4__Enterobacteriaceae	D_5__Enterobacter
b8bee5de91edff0d0fd88aae68250b89	D_0__Bacteria	D_1__Proteobacteria	D_2__Alphaproteobacteria	D_3__Caulobacterales	D_4__Caulobacteraceae	D_5__Brevundimonas
734628401109ed79f2bb3cddc6d49ffa	D_0__Bacteria	D_1__Proteobacteria	D_2__Gammaproteobacteria	D_3__Enterobacteriales	D_4__Enterobacteriaceae	D_5__Pantoea
358a1940ffeb82594bbf22094aa179ab	D_0__Bacteria	D_1__Proteobacteria	D_2__Gammaproteobacteria	D_3__Pasteurellales	D_4__Pasteurellaceae	D_5__Haemophilus
67379802d054a4f765b9ac6b70c528fa	D_0__Bacteria	D_1__Bacteroidetes	D_2__Bacteroidia	D_3__Cytophagales	D_4__Hymenobacteraceae	D_5__Hymenobacter
4654356fdae802d815224784e70cd690	D_0__Bacteria	D_1__Bacteroidetes	D_2__Bacteroidia	D_3__Sphingobacteriales	D_4__Sphingobacteriaceae	D_5__Sphingobacterium
c485a4151420d4382e4dd8e1e8e00956	D_0__Bacteria	D_1__Proteobacteria	D_2__Alphaproteobacteria	D_3__Rhodobacterales	D_4__Rhodobacteraceae	D_5__Paracoccus
e19786028dd4fd5bbb35b267140f714d	D_0__Bacteria	D_1__Proteobacteria	D_2__Alphaproteobacteria	D_3__Acetobacterales	D_4__Acetobacteraceae	D_5__Craurococcus
a9aef5612f48098f30589dc012f5e8eb	D_0__Bacteria	D_1__Proteobacteria	D_2__Alphaproteobacteria	D_3__Rhizobiales	D_4__Beijerinckiaceae	D_5__Methylobacterium
4cd1255273aeac0c385e72bf132d5dd7	D_0__Bacteria	D_1__Actinobacteria	D_2__Actinobacteria	D_3__Micrococcales	D_4__Dermacoccaceae	Ambiguous_taxa
83982c03ef7be59cecaa8d70a814c015	D_0__Bacteria	D_1__Proteobacteria	D_2__Gammaproteobacteria	D_3__Cellvibrionales	D_4__Cellvibrionaceae	D_5__Cellvibrio
edf9e56ec4c2bd7f8ec106836252980d	D_0__Bacteria	D_1__Proteobacteria	D_2__Gammaproteobacteria	D_3__Pseudomonadales	D_4__Moraxellaceae	D_5__Acinetobacter
7dca1cfff4bfc752e596379ff56772b1	D_0__Bacteria	D_1__Proteobacteria	D_2__Alphaproteobacteria	D_3__Acetobacterales	D_4__Acetobacteraceae	D_5__Craurococcus
acd70fcd3b0667ff4d1bfbe0aac7ca50	D_0__Bacteria	D_1__Proteobacteria	D_2__Alphaproteobacteria	D_3__Rhizobiales	D_4__Xanthobacteraceae	D_5__Bradyrhizobium
c7dad4d6c4c4939a750297ef10d73ab3	D_0__Bacteria	D_1__Firmicutes	D_2__Clostridia	D_3__Clostridiales	D_4__Family XI	D_5__Tissierella
b6709c2f3c3409c1f57caa731080f340	D_0__Bacteria	D_1__Proteobacteria	D_2__Gammaproteobacteria	D_3__Betaproteobacteriales	D_4__Burkholderiaceae	D_5__Rhodoferax
6457e264d5ed57fd273e9c3772bcc851	D_0__Bacteria	D_1__Firmicutes	D_2__Negativicutes	D_3__Selenomonadales	D_4__Veillonellaceae	D_5__Dialister
83346605d8bb545395fd5ec2788085d7	D_0__Bacteria	D_1__Proteobacteria	D_2__Alphaproteobacteria	D_3__Rhizobiales	D_4__Beijerinckiaceae	D_5__Microvirga
6684fc281c80cebaf1cd9c61ca7bae4f	D_0__Bacteria	D_1__Bacteroidetes	D_2__Bacteroidia	D_3__Bacteroidales	D_4__Prevotellaceae	D_5__Alloprevotella
beb795734f4cc24483c043e882bc90f0	D_0__Bacteria	D_1__Bacteroidetes	D_2__Bacteroidia	D_3__Flavobacteriales	D_4__Weeksellaceae	D_5__Chishuiella
20ae9a764cb3be974cf112b80be1872a	D_0__Bacteria	D_1__Proteobacteria	D_2__Gammaproteobacteria	D_3__Enterobacteriales	D_4__Enterobacteriaceae	D_5__Citrobacter
b55c56a17da1ae28bc2b8cca97537b01	D_0__Bacteria	D_1__Proteobacteria	D_2__Alphaproteobacteria	D_3__Sphingomonadales	D_4__Sphingomonadaceae	D_5__Sphingomonas
4086241e8c4d5693c29018e0752ebf7c	D_0__Bacteria	D_1__Actinobacteria	D_2__Actinobacteria	D_3__Corynebacteriales	D_4__Corynebacteriaceae	D_5__Corynebacterium 1
6c0b44c896e9c44ef1915c93e58a7291	D_0__Bacteria	D_1__Actinobacteria	D_2__Actinobacteria	D_3__Corynebacteriales	D_4__Corynebacteriaceae	D_5__Corynebacterium 1
75056044a2ee82434ac4521f7f7c5bb0	D_0__Bacteria	D_1__Proteobacteria	D_2__Alphaproteobacteria	D_3__Rhodobacterales	D_4__Rhodobacteraceae	D_5__Paracoccus
2646cfacb76f009f8cacf997ba4580ab	D_0__Bacteria	D_1__Proteobacteria	D_2__Alphaproteobacteria	D_3__Rhizobiales	D_4__Rhizobiaceae	D_5__Allorhizobium-Neorhizobium-Pararhizobium-Rhizobium
ea7ac8a9c9abd6f37116de1eee698ac7	D_0__Bacteria	D_1__Proteobacteria	D_2__Alphaproteobacteria	D_3__Rhizobiales	D_4__Methyloligellaceae	D_5__uncultured
c653deb2f2b541bbd44ab15cadb0bc0a	D_0__Bacteria
36c501443170ce6b0cb11525c80a2eb0	D_0__Bacteria	D_1__Proteobacteria	D_2__Alphaproteobacteria	D_3__Rhizobiales	D_4__Rhizobiaceae	D_5__uncultured
475b50a67e1402496c991db16ad86fc5	D_0__Bacteria	D_1__Proteobacteria	D_2__Alphaproteobacteria	D_3__Rhodobacterales	D_4__Rhodobacteraceae	D_5__Paracoccus
50c77fe34597278359af90e0fdaa0df9	D_0__Bacteria	D_1__Bacteroidetes	D_2__Bacteroidia	D_3__Bacteroidales	D_4__Paludibacteraceae	D_5__H1
943485203d0471a0422919ab00d03767	D_0__Bacteria	D_1__Actinobacteria	D_2__Actinobacteria
6f19238bbc7f76a68c545fd431d1564d	D_0__Bacteria	D_1__Firmicutes	D_2__Bacilli	D_3__Bacillales	D_4__Staphylococcaceae	D_5__Staphylococcus
39bcc0716c33109e5442ad8988f37ff1	D_0__Bacteria	D_1__Proteobacteria	D_2__Gammaproteobacteria	D_3__Pseudomonadales	D_4__Pseudomonadaceae	D_5__Pseudomonas
27725e6b513eb9f88fd70ef084c1c895	D_0__Bacteria	D_1__Actinobacteria	D_2__Actinobacteria	D_3__Corynebacteriales	D_4__Mycobacteriaceae	D_5__Mycobacterium
0acff71f0e41cc43497844bd6dfcfc2a	D_0__Bacteria	D_1__Acidobacteria	D_2__Subgroup 6	D_3__uncultured Geothrix sp.	D_4__uncultured Geothrix sp.	D_5__uncultured Geothrix sp.
1caeaa293edcee0000acfca78eb6d5e3	D_0__Bacteria	D_1__Proteobacteria	D_2__Alphaproteobacteria	D_3__Sphingomonadales	D_4__Sphingomonadaceae	D_5__Sphingomonas
fcdb6b20f4f09ef7e5dc7abf431aefb1	D_0__Bacteria	D_1__Actinobacteria	D_2__Actinobacteria	D_3__Propionibacteriales	D_4__Propionibacteriaceae	D_5__Friedmanniella
0a5e0e849886e959f4003a98e03a3e95	D_0__Bacteria	D_1__Proteobacteria	D_2__Gammaproteobacteria	D_3__Xanthomonadales	D_4__Xanthomonadaceae	D_5__Stenotrophomonas
04d4e99d16e4c451c4e510723434e2ac	D_0__Bacteria	D_1__Proteobacteria	D_2__Gammaproteobacteria	D_3__Pseudomonadales	D_4__Moraxellaceae	D_5__Acinetobacter
7222456d652b98b74f0715098a93569d	D_0__Bacteria	D_1__Actinobacteria	D_2__Actinobacteria	D_3__Corynebacteriales	D_4__Corynebacteriaceae	D_5__Corynebacterium 1
18e502f4ad1ca063ef52f1fd064c31e7	D_0__Bacteria	D_1__Bacteroidetes	D_2__Bacteroidia	D_3__Cytophagales	D_4__Hymenobacteraceae	D_5__Hymenobacter
290c4d218d873823cc9330f5ac481717	D_0__Bacteria	D_1__Proteobacteria	D_2__Alphaproteobacteria	D_3__Rhodobacterales	D_4__Rhodobacteraceae	D_5__Rubellimicrobium
21dd005e5e17745fa94fe9d2a631a481	D_0__Bacteria	D_1__Proteobacteria	D_2__Alphaproteobacteria	D_3__Acetobacterales	D_4__Acetobacteraceae	D_5__Roseomonas
f3da08b5c5b6660489874c41fb66ad68	D_0__Bacteria	D_1__Bacteroidetes	D_2__Bacteroidia	D_3__Flavobacteriales	D_4__Weeksellaceae	D_5__Bergeyella
32562200e947ab59dda19a2b883e7ddf	D_0__Bacteria	D_1__Proteobacteria	D_2__Alphaproteobacteria	D_3__Sphingomonadales	D_4__Sphingomonadaceae	D_5__Sphingomonas
a80902039432514bf99ff21c0ca0809e	D_0__Bacteria	D_1__Proteobacteria	D_2__Gammaproteobacteria	D_3__Pseudomonadales	D_4__Pseudomonadaceae	D_5__Pseudomonas
ca0de59d237dc05397a718c92ad5c09f	D_0__Bacteria	D_1__Proteobacteria	D_2__Alphaproteobacteria	D_3__Rhodobacterales	D_4__Rhodobacteraceae	D_5__Paracoccus
cc216d413861ee9ff0a2862f7b0c21e0	D_0__Bacteria	D_1__Bacteroidetes	D_2__Bacteroidia	D_3__Cytophagales	D_4__Hymenobacteraceae	D_5__Hymenobacter
904f0e2e3e9ce8f4aa1b82c8fb49447f	D_0__Bacteria	D_1__Actinobacteria	D_2__Actinobacteria	D_3__Micrococcales	D_4__Cellulomonadaceae	D_5__Cellulomonas
395938ec63838280f850e44d8a4349d7	D_0__Bacteria	D_1__Proteobacteria	D_2__Gammaproteobacteria	D_3__Enterobacteriales	D_4__Enterobacteriaceae	D_5__Erwinia
1449dcc9bb9a68ca90b84bab2912f3ed	D_0__Bacteria	D_1__Proteobacteria	D_2__Gammaproteobacteria	D_3__Betaproteobacteriales	D_4__Neisseriaceae	D_5__uncultured
6e1f2ce19a2075c88d7b52a89130953e	D_0__Bacteria	D_1__Actinobacteria	D_2__Actinobacteria	D_3__Frankiales	D_4__uncultured	D_5__uncultured organism
05af0eb0a229bd255cd525ab6eb494e4	D_0__Bacteria	D_1__Firmicutes	D_2__Clostridia	D_3__Clostridiales	D_4__Family XI	D_5__Anaerococcus
754f3ae4a5f2f1b6b989436d4c0d9428	D_0__Bacteria	D_1__Actinobacteria	D_2__Thermoleophilia	D_3__Solirubrobacterales	D_4__Solirubrobacteraceae	D_5__Patulibacter
3e738a05f71623a870ae7a3fef093840	D_0__Bacteria	D_1__Actinobacteria	D_2__Actinobacteria	D_3__Corynebacteriales	D_4__Corynebacteriaceae	D_5__Turicella
529926faca6cfba8cccfac0432eee082	D_0__Bacteria	D_1__Actinobacteria	D_2__Actinobacteria	D_3__Corynebacteriales	D_4__Mycobacteriaceae	D_5__Mycobacterium
84e3b918555bb118b65473ab20d6e52d	D_0__Bacteria	D_1__Proteobacteria	D_2__Gammaproteobacteria	D_3__Pseudomonadales	D_4__Pseudomonadaceae	D_5__Pseudomonas
41291e43737434f9f0123b2cd6d881f4	D_0__Bacteria	D_1__Proteobacteria	D_2__Alphaproteobacteria	D_3__Rhodobacterales	D_4__Rhodobacteraceae	D_5__Paracoccus
42e4cd590ed3a6300ca6722778114fff	D_0__Bacteria	D_1__Firmicutes	D_2__Clostridia	D_3__Clostridiales	D_4__Lachnospiraceae	D_5__Catonella
62f5dae7abfaa924be57dcd653d3dfc1	D_0__Bacteria	D_1__Proteobacteria	D_2__Gammaproteobacteria	D_3__Betaproteobacteriales	D_4__Burkholderiaceae
445c46ebc431cc54f50e0fa6968123e1	D_0__Bacteria	D_1__Proteobacteria	D_2__Gammaproteobacteria	D_3__Pseudomonadales	D_4__Pseudomonadaceae	D_5__Pseudomonas
c737a6bde7da55dac935fff0ccdc687c	D_0__Bacteria	D_1__Firmicutes	D_2__Clostridia	D_3__Clostridiales	D_4__Family XI	D_5__Anaerococcus
aae287d54f8e17c2b3573fad46da9f3c	D_0__Bacteria	D_1__Proteobacteria	D_2__Alphaproteobacteria	D_3__Rhodobacterales	D_4__Rhodobacteraceae
05a9a01f6b8d08a2930aee5ad46f7cf0	D_0__Bacteria	D_1__Acidobacteria	D_2__Subgroup 6	D_3__uncultured bacterium	D_4__uncultured bacterium	D_5__uncultured bacterium
b9e179f9a33a526e04a6c8bb458b743c	D_0__Bacteria	D_1__Proteobacteria	D_2__Alphaproteobacteria	D_3__Rhodobacterales	D_4__Rhodobacteraceae	D_5__Rubellimicrobium
927b09ba26d116ccdd8253da5319d649	D_0__Bacteria	D_1__Proteobacteria	D_2__Alphaproteobacteria	D_3__Caulobacterales	D_4__Parvularculaceae	D_5__Amphiplicatus
a247b7e424743ee22cd10e4964a51c51	D_0__Bacteria	D_1__Actinobacteria	D_2__Coriobacteriia	D_3__Coriobacteriales	D_4__Atopobiaceae	D_5__Atopobium
ba1bf66030eedf78fcc2e223e85a5527	D_0__Bacteria	D_1__Actinobacteria	D_2__Actinobacteria	D_3__Corynebacteriales	D_4__Corynebacteriaceae	D_5__Corynebacterium
a7315590bc417400f4eef99e96618e51	D_0__Bacteria	D_1__Proteobacteria	D_2__Gammaproteobacteria	D_3__Pseudomonadales	D_4__Moraxellaceae	D_5__Acinetobacter
bb07506cc10e57938cec5823c4f3312e	D_0__Bacteria	D_1__Proteobacteria	D_2__Alphaproteobacteria	D_3__Rhizobiales	D_4__Rhizobiaceae	D_5__Aureimonas
9728f93777b52fe8b7dfc94098a6b489	D_0__Bacteria	D_1__Proteobacteria	D_2__Alphaproteobacteria	D_3__Caulobacterales	D_4__Caulobacteraceae	D_5__Brevundimonas
eb017487b03787410d8569a4c32fb746	D_0__Bacteria	D_1__Proteobacteria	D_2__Gammaproteobacteria	D_3__Enterobacteriales	D_4__Enterobacteriaceae	D_5__Pantoea
d8e423df7327d6229015b54d2d8184c2	D_0__Bacteria	D_1__Proteobacteria	D_2__Gammaproteobacteria	D_3__Pseudomonadales	D_4__Moraxellaceae	D_5__Acinetobacter
18272726dbec2961462e648108110b15	D_0__Bacteria	D_1__Actinobacteria	D_2__Actinobacteria	D_3__Actinomycetales	D_4__Actinomycetaceae	D_5__Varibaculum
b5ca53c36c00f5d3e97409172accddc3	D_0__Bacteria	D_1__Proteobacteria	D_2__Alphaproteobacteria	D_3__Sphingomonadales	D_4__Sphingomonadaceae	D_5__Sphingomonas
17fe62c3dbdf4e8f88774420c12e6add	D_0__Bacteria	D_1__Firmicutes	D_2__Clostridia	D_3__Clostridiales	D_4__Peptostreptococcaceae	Ambiguous_taxa
aab641110568852d7f58dfa08cb5d2a3	D_0__Bacteria	D_1__Proteobacteria	D_2__Gammaproteobacteria	D_3__Betaproteobacteriales	D_4__Burkholderiaceae	D_5__Candidatus Symbiobacter
c6bdf3e7e2eec0c1072b754749b9cebd	D_0__Bacteria	D_1__Proteobacteria	D_2__Gammaproteobacteria	D_3__Alteromonadales	D_4__Shewanellaceae	D_5__Shewanella
673ba0854922a65ab047905d5d28fb29	D_0__Bacteria	D_1__Proteobacteria	D_2__Alphaproteobacteria	D_3__Rhodobacterales	D_4__Rhodobacteraceae	D_5__Rubellimicrobium
580407850026c2adf03926092c56e76b	D_0__Bacteria	D_1__Actinobacteria	D_2__Actinobacteria
493bb23002270d0edb74d2ac3d831776	D_0__Bacteria	D_1__Proteobacteria	D_2__Alphaproteobacteria	D_3__Sphingomonadales	D_4__Sphingomonadaceae	D_5__Sphingomonas
9d7ea4a0f8abdaa69a0d4f65d70eb94f	D_0__Bacteria	D_1__Proteobacteria	D_2__Gammaproteobacteria	D_3__Xanthomonadales	D_4__Xanthomonadaceae	D_5__Lysobacter
79b0564ff5ca9181e4ccc806ffd6b4a2	D_0__Bacteria	D_1__Actinobacteria	D_2__Actinobacteria	D_3__Propionibacteriales	D_4__Propionibacteriaceae	D_5__Cutibacterium
7dda20103aabcf2a928be171c680f4c5	D_0__Bacteria	D_1__Proteobacteria	D_2__Alphaproteobacteria	D_3__Rhizobiales	D_4__Beijerinckiaceae	D_5__Bosea
79885ae3f795bf8fc494ac9ddf61ac02	D_0__Bacteria	D_1__Firmicutes	D_2__Clostridia	D_3__Clostridiales	D_4__Family XI	D_5__Tissierella
976cf8b45e712dc75b562ec8687e4748	D_0__Bacteria	D_1__Bacteroidetes	D_2__Bacteroidia	D_3__Flavobacteriales	D_4__Weeksellaceae	D_5__Chryseobacterium
03f0a14f2f0fb5d44d70c55946ec7590	D_0__Bacteria	D_1__Proteobacteria	D_2__Alphaproteobacteria	D_3__Sphingomonadales	D_4__Sphingomonadaceae	D_5__Sphingomonas
3c7b0e649328a781924957640cf4ca17	D_0__Bacteria	D_1__Actinobacteria	D_2__Actinobacteria	D_3__Corynebacteriales	D_4__Corynebacteriaceae	D_5__Corynebacterium 1
4348ad28627406a2ad529bf2d8d5825d	D_0__Bacteria	D_1__Proteobacteria	D_2__Gammaproteobacteria	D_3__Pseudomonadales	D_4__Moraxellaceae	D_5__Psychrobacter
7029962e35d9f27dc91f5e7a70c6fe9f	D_0__Bacteria	D_1__Actinobacteria	D_2__MB-A2-108	D_3__uncultured actinobacterium	D_4__uncultured actinobacterium	D_5__uncultured actinobacterium
c7d64149a81e8876de4d0eff483f5f25	D_0__Bacteria	D_1__Actinobacteria	D_2__Actinobacteria	D_3__Micrococcales	D_4__Cellulomonadaceae	D_5__Cellulomonas
08da96e582ac49f618d2c3651c000dbc	D_0__Bacteria	D_1__Proteobacteria	D_2__Alphaproteobacteria	D_3__Rhizobiales	D_4__Rhizobiaceae	D_5__Allorhizobium-Neorhizobium-Pararhizobium-Rhizobium
57579c1f76e1dbdc0a71f5452d958ed6	D_0__Bacteria	D_1__Actinobacteria	D_2__Thermoleophilia	D_3__Gaiellales	D_4__uncultured	D_5__uncultured organism
b28fe7eb0a7d2a5003c5c066c1cba6ee	D_0__Bacteria	D_1__Proteobacteria	D_2__Gammaproteobacteria	D_3__Aeromonadales	D_4__Aeromonadaceae	D_5__Aeromonas
c7b6ce3c7ed099ae4cf6006d83ab616c	D_0__Bacteria	D_1__Actinobacteria	D_2__Actinobacteria	D_3__Propionibacteriales	D_4__Propionibacteriaceae	D_5__Cutibacterium
6070d782abe2b23c8cb3c39c1789caa8	D_0__Bacteria	D_1__Bacteroidetes	D_2__Bacteroidia	D_3__Sphingobacteriales	D_4__Sphingobacteriaceae	D_5__Mucilaginibacter
7c2bc2f84c4ebc3474a3652ec9f3d4c8	D_0__Bacteria	D_1__Bacteroidetes	D_2__Bacteroidia	D_3__Bacteroidales	D_4__Prevotellaceae	D_5__Alloprevotella
6992a035fc00f4b2d7ddc1d868f4239c	D_0__Bacteria	D_1__Actinobacteria	D_2__Actinobacteria	D_3__Propionibacteriales	D_4__Propionibacteriaceae	D_5__Cutibacterium
58e43627f8effc5485206abefac7dee9	D_0__Bacteria	D_1__Firmicutes	D_2__Bacilli	D_3__Bacillales	D_4__Staphylococcaceae	D_5__Staphylococcus
7b9dc7113cbd12a0ebb1df1c6d9cf828	D_0__Bacteria	D_1__Bacteroidetes	D_2__Bacteroidia	D_3__Flavobacteriales	D_4__Weeksellaceae	D_5__Chryseobacterium
4494ba713190aa653f5cbc4735efbcf6	D_0__Bacteria	D_1__Bacteroidetes	D_2__Bacteroidia	D_3__Flavobacteriales	D_4__Weeksellaceae	D_5__Chryseobacterium
5d3d344208fe3baa58a24e7f1114de12	D_0__Bacteria	D_1__Patescibacteria	D_2__Gracilibacteria	D_3__Absconditabacteriales (SR1)	Ambiguous_taxa	Ambiguous_taxa
1b51ec6b58ec5c860a8bb52fa3c8157e	D_0__Bacteria	D_1__Proteobacteria	D_2__Gammaproteobacteria	D_3__Steroidobacterales	D_4__Steroidobacteraceae	D_5__uncultured
1f9e6568cfb3f927bef66ade1a0176e3	D_0__Bacteria	D_1__Proteobacteria	D_2__Gammaproteobacteria	D_3__Betaproteobacteriales	D_4__Burkholderiaceae
7f9f124f4bd03c3d5d0730f97338d436	D_0__Bacteria	D_1__Proteobacteria	D_2__Alphaproteobacteria	D_3__Rhizobiales	D_4__Beijerinckiaceae	D_5__Methylobacterium
713c724e2748383d314855cdd6728721	D_0__Bacteria	D_1__Proteobacteria	D_2__Alphaproteobacteria	D_3__Rhodobacterales	D_4__Rhodobacteraceae	D_5__Paracoccus
7a56b3d9105823f6fae3b641623e36bd	D_0__Bacteria	D_1__Actinobacteria	D_2__Actinobacteria	D_3__Corynebacteriales	D_4__Corynebacteriaceae	D_5__Lawsonella
add988892ef4ff2017cd028f5577b383	D_0__Bacteria	D_1__Proteobacteria	D_2__Alphaproteobacteria	D_3__Rhizobiales	D_4__Devosiaceae	D_5__Devosia
27dc9d6531855be6d0d2d71d75a0e9f1	D_0__Bacteria	D_1__Bacteroidetes	D_2__Bacteroidia	D_3__Sphingobacteriales	D_4__Sphingobacteriaceae
e65cd79997634aec2f306d53037fdc48	D_0__Bacteria	D_1__Actinobacteria	D_2__Actinobacteria	D_3__Actinomycetales	D_4__Actinomycetaceae	D_5__Actinomyces
42ce63fc74b8eeb011f973090824960e	D_0__Bacteria	D_1__Bacteroidetes	D_2__Bacteroidia	D_3__Bacteroidales	D_4__Prevotellaceae	D_5__Prevotella
e842eef3e51a669a6806ee3fccc47d41	D_0__Bacteria	D_1__Firmicutes	D_2__Clostridia	D_3__Clostridiales	D_4__Peptostreptococcaceae
5783011e5a9327811f0644506b5f1fdb	D_0__Bacteria	D_1__Proteobacteria	D_2__Alphaproteobacteria	D_3__Sphingomonadales	D_4__Sphingomonadaceae
5335362ecfbedaa25b9fd36c9f391a60	D_0__Bacteria	D_1__Proteobacteria	D_2__Alphaproteobacteria	D_3__Rhizobiales	D_4__Methyloligellaceae	D_5__uncultured
c9b89e295cad5bcbceffa65727ce22c9	D_0__Bacteria	D_1__Bacteroidetes	D_2__Rhodothermia	D_3__Balneolales	D_4__Balneolaceae	D_5__uncultured
1d21917ebc8e0973ab958f3b5197b31c	D_0__Bacteria	D_1__Bacteroidetes	D_2__Bacteroidia	D_3__Bacteroidales	D_4__Tannerellaceae	D_5__Tannerella
17acd45c837acade2c31d691433e81fd	D_0__Bacteria	D_1__Proteobacteria	D_2__Gammaproteobacteria	D_3__Enterobacteriales	D_4__Enterobacteriaceae	D_5__Kosakonia
cbadebd42d3505c07077eddead1e3fca	D_0__Bacteria	D_1__Proteobacteria	D_2__Gammaproteobacteria	D_3__Pseudomonadales	D_4__Pseudomonadaceae	D_5__Pseudomonas
67e8d5bd13c6b02863fb9616d3ba7d53	D_0__Bacteria	D_1__Proteobacteria	D_2__Gammaproteobacteria	D_3__Pseudomonadales	D_4__Moraxellaceae	D_5__Acinetobacter
9b898f3cb4a44020777f77623aa39579	D_0__Bacteria	D_1__Firmicutes	D_2__Negativicutes	D_3__Selenomonadales	D_4__Veillonellaceae	D_5__Veillonella
a22f7d82cbcfd32555aba266dac759d2	D_0__Bacteria	D_1__Bacteroidetes	D_2__Bacteroidia	D_3__Sphingobacteriales	D_4__Sphingobacteriaceae	D_5__Mucilaginibacter
5fc8e1ed1461113366b07339c502dec3	D_0__Bacteria	D_1__Proteobacteria	D_2__Gammaproteobacteria	D_3__Enterobacteriales	D_4__Enterobacteriaceae
b2529a11ed606c6d136058216ef84fd9	D_0__Bacteria	D_1__Actinobacteria	D_2__Actinobacteria	D_3__Frankiales	D_4__Nakamurellaceae	D_5__Nakamurella
e316700a597d5818a3e414f2137cbc17	D_0__Bacteria	D_1__Actinobacteria	D_2__Actinobacteria	D_3__Propionibacteriales	D_4__Nocardioidaceae	D_5__Nocardioides
7a09492fd58ade1c12030a06217d5c0d	D_0__Bacteria	D_1__Proteobacteria	D_2__Gammaproteobacteria	D_3__Pseudomonadales	D_4__Pseudomonadaceae	D_5__Pseudomonas
1b69f097fd7f0334c952bf22f2d9bd10	D_0__Bacteria	D_1__Firmicutes	D_2__Clostridia	D_3__Clostridiales	D_4__Ruminococcaceae	D_5__Ruminiclostridium 5
3ead5369c910b45dfc9e35685b7bba49	D_0__Bacteria	D_1__Actinobacteria	D_2__Actinobacteria	D_3__Micrococcales	D_4__Micrococcaceae	D_5__Micrococcus
ac6e8bf09a56161bc54752a3d439fe7c	D_0__Bacteria	D_1__Actinobacteria	D_2__Actinobacteria	D_3__Corynebacteriales	D_4__Corynebacteriaceae	D_5__Corynebacterium 1
8f9a9628ab2544569b9fbb57a4e8d965	D_0__Bacteria	D_1__Bacteroidetes	D_2__Bacteroidia	D_3__Flavobacteriales	D_4__Weeksellaceae	D_5__Bergeyella
3f06a6e67584c7566d1fe35ee70c41be	D_0__Bacteria	D_1__Proteobacteria	D_2__Gammaproteobacteria	D_3__Betaproteobacteriales	D_4__Neisseriaceae	D_5__uncultured
d2406d6d768c6dac12dcd86fe871ace5	D_0__Bacteria	D_1__Proteobacteria	D_2__Alphaproteobacteria	D_3__Sphingomonadales	D_4__Sphingomonadaceae	D_5__Sphingomonas
7a90bc32d3c869e73245828cb781e091	D_0__Bacteria	D_1__Firmicutes	D_2__Bacilli	D_3__Bacillales	D_4__Staphylococcaceae	D_5__Staphylococcus
c5de0e800c4d6e206634108ac1895548	D_0__Bacteria	D_1__Proteobacteria	D_2__Alphaproteobacteria	D_3__Rhodobacterales	D_4__Rhodobacteraceae	D_5__Paracoccus
753ff3fff842015d929a7a6b6a02c0b2	D_0__Bacteria	D_1__Actinobacteria	D_2__Actinobacteria	D_3__Propionibacteriales	D_4__Nocardioidaceae	D_5__Nocardioides
03a6c30efe3866534be53c6b60818e1d	D_0__Bacteria	D_1__Proteobacteria	D_2__Gammaproteobacteria	D_3__Pseudomonadales	D_4__Moraxellaceae	D_5__Acinetobacter
b122e7aa02ababde7920967626255d8d	D_0__Bacteria	D_1__Proteobacteria	D_2__Alphaproteobacteria	D_3__Rhodobacterales	D_4__Rhodobacteraceae	D_5__Paracoccus
c54c4240977a4c9469cb0e4e60b4d73a	D_0__Bacteria	D_1__Proteobacteria	D_2__Gammaproteobacteria	D_3__Pseudomonadales	D_4__Pseudomonadaceae	D_5__Pseudomonas
ad99630bcab6adef7d57844b4db77b5e	D_0__Bacteria	D_1__Proteobacteria	D_2__Alphaproteobacteria	D_3__Rhodobacterales	D_4__Rhodobacteraceae	D_5__Paracoccus
db8c8254c9748b7dcce5854fff656322	D_0__Bacteria	D_1__Firmicutes	D_2__Clostridia	D_3__Clostridiales	D_4__Family XI	D_5__Finegoldia
d843beea029487acb8b3e0e6105e93c6	D_0__Bacteria	D_1__Firmicutes	D_2__Clostridia	D_3__Clostridiales	D_4__Family XI	D_5__Anaerococcus
2b29588f062fcf4414bb2a772283aed1	D_0__Bacteria	D_1__Proteobacteria	D_2__Alphaproteobacteria	D_3__Rhizobiales	D_4__Hyphomicrobiaceae	D_5__Hyphomicrobium
dafdadab4c72be1b646d381ce03d459e	D_0__Bacteria	D_1__Actinobacteria	D_2__Actinobacteria	D_3__Corynebacteriales	D_4__Dietziaceae	D_5__Dietzia
6acd59f0924194636b7aeeb464b836ce	D_0__Bacteria	D_1__Firmicutes	D_2__Clostridia	D_3__Clostridiales	D_4__Ruminococcaceae	D_5__Ruminococcus 1
b8a97e245fe2f6eba77fd5f8336ad16a	D_0__Bacteria	D_1__Proteobacteria	D_2__Alphaproteobacteria	D_3__Sphingomonadales	D_4__Sphingomonadaceae	D_5__MN 122.2a
eb158eab16c05448fef082390d7fbc2f	D_0__Bacteria	D_1__Bacteroidetes	D_2__Bacteroidia	D_3__Flavobacteriales	D_4__Flavobacteriaceae	D_5__Flavobacterium
52c86bcefb6106b93525022f4133cb7c	D_0__Bacteria	D_1__Actinobacteria	D_2__Actinobacteria	D_3__Micrococcales	D_4__Microbacteriaceae
26bbfcf86de1a3b7dec56bd02c485ef4	D_0__Bacteria	D_1__Proteobacteria	D_2__Alphaproteobacteria	D_3__Rhodobacterales	D_4__Rhodobacteraceae	D_5__Paracoccus
3fb4ca2228e19c2eda32f877cfae52b5	D_0__Bacteria	D_1__Actinobacteria	D_2__Actinobacteria	D_3__Micrococcales	D_4__Micrococcaceae	D_5__Rothia
278c00ffb171dcb685cfe0b37c6b792e	D_0__Bacteria	D_1__Proteobacteria	D_2__Gammaproteobacteria	D_3__Pasteurellales	D_4__Pasteurellaceae	D_5__Haemophilus
dfde4e582535563d04e343945b93d290	D_0__Bacteria	D_1__Actinobacteria	D_2__Actinobacteria	D_3__Frankiales	D_4__Geodermatophilaceae	D_5__Modestobacter
670dcb503a5dc4ea885e05c99785d0b0	D_0__Bacteria	D_1__Actinobacteria	D_2__Actinobacteria	D_3__Corynebacteriales	D_4__Corynebacteriaceae	D_5__Corynebacterium 1
416679c4216bc1085f3e15fea53fffe5	D_0__Bacteria	D_1__Actinobacteria	D_2__Actinobacteria	D_3__Corynebacteriales	D_4__Corynebacteriaceae	Ambiguous_taxa
5726198954d6171a502120c0ebbdd2a5	D_0__Bacteria	D_1__Actinobacteria	D_2__Coriobacteriia	D_3__Coriobacteriales	D_4__Atopobiaceae	D_5__Atopobium
e05112e92c0db07a19adda0871758eec	D_0__Bacteria	D_1__Actinobacteria	D_2__Actinobacteria	D_3__Propionibacteriales	D_4__Nocardioidaceae	D_5__Nocardioides
16e8a6a0a7685fe0e95e3929515611cd	D_0__Bacteria	D_1__Proteobacteria	D_2__Gammaproteobacteria	D_3__Enterobacteriales	D_4__Enterobacteriaceae
4b8beb66b853d20e37037886e1bedc9c	D_0__Bacteria	D_1__Proteobacteria	D_2__Alphaproteobacteria	D_3__Rhizobiales	D_4__Xanthobacteraceae
940336ba766a6957775164b1676ec7ee	D_0__Bacteria	D_1__Actinobacteria	D_2__Actinobacteria	D_3__Corynebacteriales	D_4__Corynebacteriaceae	D_5__Corynebacterium 1
d00b04d27caef0e7374cb59aaed09db9	D_0__Bacteria	D_1__Actinobacteria	D_2__Actinobacteria	D_3__Propionibacteriales	D_4__Propionibacteriaceae	D_5__Cutibacterium
47ca68c266e25dea6b75de32bd08cf9c	D_0__Bacteria	D_1__Bacteroidetes	D_2__Bacteroidia	D_3__Flavobacteriales	D_4__Weeksellaceae	D_5__Chryseobacterium
bc35ddb5d7ec3c396ebe70852c029937	D_0__Bacteria	D_1__Bacteroidetes	D_2__Bacteroidia	D_3__Flavobacteriales	D_4__Flavobacteriaceae	D_5__Capnocytophaga
6269416813d6fe49ea1737dc2f9ef375	D_0__Bacteria	D_1__Proteobacteria	D_2__Gammaproteobacteria	D_3__Pseudomonadales	D_4__Moraxellaceae	D_5__uncultured
0c60026b5df8e6a1e045760857e2d576	D_0__Bacteria	D_1__Bacteroidetes	D_2__Bacteroidia	D_3__Sphingobacteriales	D_4__Sphingobacteriaceae	D_5__Sphingobacterium
e257d404640e64a306ae18462b754866	D_0__Bacteria	D_1__Proteobacteria	D_2__Alphaproteobacteria	D_3__Caulobacterales	D_4__Caulobacteraceae	D_5__Brevundimonas
eee5817827883cd9a8690ed20bbee764	D_0__Bacteria	D_1__Proteobacteria	D_2__Alphaproteobacteria	D_3__Sphingomonadales	D_4__Sphingomonadaceae
11e5e873c4664a7af662e30186d364ca	D_0__Bacteria	D_1__Proteobacteria	D_2__Gammaproteobacteria	D_3__Pseudomonadales	D_4__Pseudomonadaceae	D_5__Pseudomonas
c9561dbf8e6f472b328fffb5939372cd	D_0__Bacteria	D_1__Proteobacteria	D_2__Alphaproteobacteria	D_3__Rhizobiales	D_4__Hyphomicrobiaceae	D_5__Hyphomicrobium
30ce35c751598148f6d4c956f2bde737	D_0__Bacteria	D_1__Actinobacteria	D_2__Coriobacteriia	D_3__Coriobacteriales	D_4__Eggerthellaceae	D_5__Cryptobacterium
1d172b39cee125c026ce8ef64b4a2817	D_0__Bacteria	D_1__Proteobacteria	D_2__Alphaproteobacteria	D_3__Rhizobiales
ba8619cd2eae01947e43966423141631	D_0__Bacteria	D_1__Proteobacteria	D_2__Gammaproteobacteria	D_3__Pseudomonadales	D_4__Pseudomonadaceae	D_5__Pseudomonas
29e613fdff03402844b04cc6037113f2	D_0__Bacteria	D_1__Actinobacteria	D_2__Actinobacteria	D_3__Propionibacteriales	D_4__Propionibacteriaceae	D_5__Cutibacterium
0d8d37c11107ca13103bc8a2d843287f	D_0__Bacteria	D_1__Actinobacteria	D_2__Actinobacteria
7e448f8258c1fcbb97f45633b2f0e8f1	D_0__Bacteria	D_1__Actinobacteria	D_2__Actinobacteria	D_3__Corynebacteriales	D_4__Corynebacteriaceae	D_5__Lawsonella
963aedb4b3870a12e90cf2f881fe41e4	D_0__Bacteria	D_1__Firmicutes	D_2__Clostridia	D_3__Clostridiales	D_4__Clostridiaceae 1	D_5__Clostridium sensu stricto 13
9f391585200a8b6a5ba0d11c3dfc70e5	D_0__Bacteria	D_1__Actinobacteria	D_2__Actinobacteria	D_3__Corynebacteriales	D_4__Nocardiaceae	D_5__Gordonia
06aa6e3feb5746d9f9cac179ac7c3ac5	D_0__Bacteria	D_1__Actinobacteria	D_2__Actinobacteria	D_3__Propionibacteriales	D_4__Propionibacteriaceae	D_5__Cutibacterium
d6636256fea8f94d1ac9af01f131c1d5	D_0__Bacteria	D_1__Actinobacteria	D_2__Actinobacteria	D_3__Corynebacteriales	D_4__Corynebacteriaceae	D_5__Corynebacterium 1
4ed73edf72bd7cfc866a7f2d777d926c	D_0__Bacteria	D_1__Proteobacteria	D_2__Gammaproteobacteria	D_3__Betaproteobacteriales	D_4__Burkholderiaceae	D_5__Burkholderia-Caballeronia-Paraburkholderia
d922e3c8d682eabe8a2a7cf6591e34d4	D_0__Bacteria	D_1__Proteobacteria	D_2__Gammaproteobacteria	D_3__Pseudomonadales	D_4__Pseudomonadaceae	D_5__Pseudomonas
7fc003ba1a55c8559df16474701f4765	D_0__Bacteria	D_1__Proteobacteria	D_2__Alphaproteobacteria	D_3__Sphingomonadales	D_4__Sphingomonadaceae	D_5__Sphingomonas
920676077625ec520fa40b7d4cea8e9b	D_0__Bacteria	D_1__Proteobacteria	D_2__Gammaproteobacteria	D_3__Pseudomonadales	D_4__Pseudomonadaceae	D_5__Pseudomonas
013526249fb48f88f1fb9a4bcca2c5e1	D_0__Bacteria	D_1__Bacteroidetes	D_2__Bacteroidia	D_3__Bacteroidales	D_4__Porphyromonadaceae	D_5__Porphyromonas
c377fe9a831abd3d699a84d65025401d	D_0__Bacteria	D_1__Proteobacteria	D_2__Alphaproteobacteria	D_3__Sphingomonadales	D_4__Sphingomonadaceae	D_5__Sphingomonas
fce2d1267e4ca1027a321ffde6a26bdd	D_0__Bacteria	D_1__Proteobacteria	D_2__Gammaproteobacteria	D_3__Pseudomonadales	D_4__Pseudomonadaceae	D_5__Pseudomonas
7b929be02d6ea7e95fbdcc284d2f637c	D_0__Bacteria	D_1__Bacteroidetes	D_2__Bacteroidia	D_3__Flavobacteriales	D_4__Flavobacteriaceae	D_5__Flavobacterium
fcc21773f27b56c7fdc41ab5eec4408b	D_0__Bacteria	D_1__Proteobacteria	D_2__Alphaproteobacteria	D_3__Sphingomonadales	D_4__Sphingomonadaceae	D_5__Sphingomonas
3c40bf69fd90de5c017cddd2da3b4dda	D_0__Bacteria	D_1__Proteobacteria	D_2__Gammaproteobacteria	D_3__Enterobacteriales	D_4__Enterobacteriaceae	D_5__Serratia
826409897e7101962cc086f8de8c1d1d	D_0__Bacteria	D_1__Actinobacteria	D_2__Actinobacteria	D_3__Propionibacteriales	D_4__Propionibacteriaceae	D_5__Cutibacterium
542ec6ac08f0de185ed17fb531ac1904	D_0__Bacteria	D_1__Proteobacteria	D_2__Gammaproteobacteria	D_3__Pseudomonadales	D_4__Pseudomonadaceae	D_5__Pseudomonas
45cb972c5a4857eb9516da3e99f37c77	D_0__Bacteria	D_1__Proteobacteria	D_2__Alphaproteobacteria	D_3__Acetobacterales	D_4__Acetobacteraceae	D_5__Craurococcus
e79d312d16d9fae31ce9622c05b0bbaa	D_0__Bacteria	D_1__Actinobacteria	D_2__Actinobacteria	D_3__Corynebacteriales	D_4__Corynebacteriaceae	D_5__Corynebacterium 1
67264b7575226ae80146f2662eca8903	D_0__Bacteria	D_1__Proteobacteria	D_2__Alphaproteobacteria	D_3__Rhizobiales	D_4__Xanthobacteraceae	D_5__uncultured
81470b05098f6105b0cb405849e18adf	D_0__Bacteria	D_1__Firmicutes	D_2__Bacilli	D_3__Lactobacillales	D_4__Carnobacteriaceae	D_5__Atopostipes
435aef16c82cbde153ca7533ff7cd196	D_0__Bacteria	D_1__Proteobacteria	D_2__Alphaproteobacteria	D_3__Sphingomonadales	D_4__Sphingomonadaceae	D_5__Sphingomonas
44591f50a62b89b2cbe1350552223f3d	D_0__Bacteria	D_1__Proteobacteria	D_2__Alphaproteobacteria	D_3__Rhodobacterales	D_4__Rhodobacteraceae	D_5__Paracoccus
7d4df2af1cdf0fca371a487821a6b15d	D_0__Bacteria	D_1__Proteobacteria	D_2__Alphaproteobacteria	D_3__Sphingomonadales	D_4__Sphingomonadaceae	D_5__Sphingobium
612dc1e36d11b1af21e04dd24bb4eb19	D_0__Bacteria	D_1__Actinobacteria	D_2__Actinobacteria	D_3__Frankiales	D_4__Geodermatophilaceae	D_5__Blastococcus
66be575b042d6f68572415a4728d3ef4	D_0__Bacteria	D_1__Proteobacteria	D_2__Gammaproteobacteria	D_3__Pseudomonadales	D_4__Moraxellaceae	D_5__Psychrobacter
38036a4a680e4935395e331d24dd3d61	D_0__Bacteria	D_1__Proteobacteria	D_2__Gammaproteobacteria	D_3__Pseudomonadales	D_4__Pseudomonadaceae	D_5__Pseudomonas
48d1b7f5e96487b18627cb50723325bb	D_0__Bacteria	D_1__Actinobacteria	D_2__Actinobacteria	D_3__Corynebacteriales	D_4__Corynebacteriaceae	D_5__Corynebacterium 1
0320ffebf3da76eb695b80b0802eac35	D_0__Bacteria	D_1__Proteobacteria	D_2__Alphaproteobacteria	D_3__Sphingomonadales	D_4__Sphingomonadaceae	D_5__Sphingomonas
9dbae08bb60b0531e9b7fc99870e34da	D_0__Bacteria	D_1__Actinobacteria	D_2__Coriobacteriia	D_3__Coriobacteriales	D_4__Eggerthellaceae	D_5__Eggerthella
25d70e8f21b2872d06ba84d336123caf	D_0__Bacteria	D_1__Actinobacteria	D_2__Actinobacteria	D_3__Propionibacteriales	D_4__Propionibacteriaceae	D_5__Cutibacterium
924dc218cbdf5d45aca2a888a9e36821	D_0__Bacteria	D_1__Bacteroidetes	D_2__Bacteroidia	D_3__Flavobacteriales	D_4__Flavobacteriaceae	D_5__Capnocytophaga
f881ece023c613f8aa0364f464b2cbf6	D_0__Bacteria	D_1__Firmicutes	D_2__Clostridia	D_3__Clostridiales	D_4__Peptostreptococcaceae	D_5__Peptostreptococcus
45713e115bf91c3fb9ea3397ea45d801	D_0__Bacteria	D_1__Proteobacteria	D_2__Gammaproteobacteria	D_3__Pseudomonadales	D_4__Moraxellaceae	D_5__Acinetobacter
47c93cac07a9de7d9b44abbb050fe345	D_0__Bacteria	D_1__Proteobacteria	D_2__Gammaproteobacteria	D_3__Pseudomonadales	D_4__Moraxellaceae	D_5__Moraxella
883eb8aed47dca4db1dd5cb3f89052d5	D_0__Bacteria	D_1__Actinobacteria	D_2__Actinobacteria	D_3__Corynebacteriales	D_4__Corynebacteriaceae	D_5__Corynebacterium
dbcdc27586f009c34a3ec855f65597a0	D_0__Bacteria	D_1__Bacteroidetes	D_2__Bacteroidia	D_3__Flavobacteriales	D_4__Weeksellaceae	D_5__Bergeyella
dd124a3b6404f75b39b30cb67b5fd553	D_0__Bacteria	D_1__Firmicutes	D_2__Clostridia	D_3__Clostridiales	D_4__Lachnospiraceae	D_5__Catonella
bbf7c5c48253636221a0e55acdda52cc	D_0__Bacteria	D_1__Proteobacteria	D_2__Alphaproteobacteria	D_3__Sphingomonadales	D_4__Sphingomonadaceae	D_5__Novosphingobium
0fe6860e573938aaf83a8ff68bf9d5d1	D_0__Bacteria	D_1__Firmicutes	D_2__Bacilli	D_3__Bacillales	D_4__Staphylococcaceae	D_5__Staphylococcus
dc4a60abb5300d1403fcbec02155d833	D_0__Bacteria	D_1__Proteobacteria	D_2__Gammaproteobacteria	D_3__Alteromonadales	D_4__Shewanellaceae	D_5__Shewanella
74baf7d97cdc29c5f1cd5d07e9e5eb71	D_0__Bacteria	D_1__Proteobacteria	D_2__Alphaproteobacteria	D_3__Rhodobacterales	D_4__Rhodobacteraceae	D_5__Paracoccus
5d81402e241f333f3fdd6237dd1d9e45	D_0__Bacteria	D_1__Firmicutes	D_2__Bacilli	D_3__Lactobacillales	D_4__Carnobacteriaceae	D_5__Dolosigranulum
486d7e4f5513ed19b8411dee3531ee3e	D_0__Bacteria	D_1__Actinobacteria	D_2__Actinobacteria	D_3__Propionibacteriales	D_4__Propionibacteriaceae	D_5__Cutibacterium
6ea2f476d8e6808b6124ba6cb1e3e3af	D_0__Bacteria	D_1__Proteobacteria	D_2__Alphaproteobacteria	D_3__Rhizobiales	D_4__Rhizobiales Incertae Sedis	D_5__Phreatobacter
c287260683d6ccad72668d3d5483bb82	D_0__Bacteria	D_1__Firmicutes	D_2__Bacilli	D_3__Bacillales	D_4__Staphylococcaceae	D_5__Nosocomiicoccus
a77d77afb6d3c9d486717165d4d5917d	D_0__Bacteria	D_1__Proteobacteria	D_2__Gammaproteobacteria	D_3__Pseudomonadales	D_4__Pseudomonadaceae	D_5__Pseudomonas
343548b1a0240a8b3bab0eb02c95e600	D_0__Bacteria	D_1__Actinobacteria	D_2__Actinobacteria	D_3__Micrococcales	D_4__Micrococcaceae	D_5__Kocuria
b4082bb8fcffad612f8453acb8789c31	D_0__Bacteria	D_1__Actinobacteria	D_2__Actinobacteria	D_3__Corynebacteriales	D_4__Corynebacteriaceae	D_5__Corynebacterium 1
f7a1026c01286c15e669b21da6ba86e8	D_0__Bacteria	D_1__Actinobacteria	D_2__Actinobacteria	D_3__Propionibacteriales	D_4__Nocardioidaceae	D_5__Nocardioides
4363764184402cc1c98f68c66bf50dba	D_0__Bacteria	D_1__Proteobacteria	D_2__Gammaproteobacteria	D_3__Pasteurellales	D_4__Pasteurellaceae	D_5__Haemophilus
59f3494526607e0002caa78bd8b17462	D_0__Bacteria	D_1__Proteobacteria	D_2__Gammaproteobacteria	D_3__Enterobacteriales	D_4__Enterobacteriaceae	D_5__Pantoea
ff4c0aa29f928149eab87a6cd9e276da	D_0__Bacteria	D_1__Proteobacteria	D_2__Alphaproteobacteria	D_3__Rhodobacterales	D_4__Rhodobacteraceae	D_5__Paracoccus
afe781196debfea7f364e25610d2cf9e	D_0__Bacteria	D_1__Bacteroidetes	D_2__Bacteroidia	D_3__Flavobacteriales	D_4__Flavobacteriaceae	D_5__Salinimicrobium
b4376f6afa4d1cbb35833cf8e858973d	D_0__Bacteria	D_1__Proteobacteria	D_2__Alphaproteobacteria	D_3__Rhodobacterales	D_4__Rhodobacteraceae
8c1c69fdf336737ab020202b9aa7959d	D_0__Bacteria	D_1__Proteobacteria	D_2__Alphaproteobacteria	D_3__Sphingomonadales	D_4__Sphingomonadaceae	D_5__Sphingomonas
8f4e23b84368b26964014a381c4faccc	D_0__Bacteria	D_1__Bacteroidetes	D_2__Bacteroidia	D_3__Flavobacteriales	D_4__Weeksellaceae	D_5__Chryseobacterium
0b910a213a77a2cfb4efafbbb963365f	D_0__Bacteria	D_1__Proteobacteria	D_2__Alphaproteobacteria	D_3__Rhizobiales	D_4__Rhizobiaceae	D_5__Allorhizobium-Neorhizobium-Pararhizobium-Rhizobium
9d5cbccdde23a6cdbf5bd808b10402df	D_0__Bacteria	D_1__Proteobacteria	D_2__Alphaproteobacteria	D_3__Sphingomonadales	D_4__Sphingomonadaceae
7275e48c55864c63f0780bd5a048ee7a	D_0__Bacteria	D_1__Proteobacteria	D_2__Alphaproteobacteria	D_3__Sphingomonadales	D_4__Sphingomonadaceae
a21c8f66c4cc081b9956e1930f97cf4f	D_0__Bacteria	D_1__Proteobacteria	D_2__Gammaproteobacteria	D_3__Xanthomonadales	D_4__Xanthomonadaceae	D_5__Vulcaniibacterium
21b684abc6451d658a6b8b0dbe90e94d	D_0__Bacteria	D_1__Firmicutes	D_2__Bacilli	D_3__Lactobacillales	D_4__Lactobacillaceae	D_5__Lactobacillus
5bcd6627d086771386ffeaa7a23ece39	D_0__Bacteria	D_1__Actinobacteria	D_2__Actinobacteria	D_3__Pseudonocardiales	D_4__Pseudonocardiaceae	D_5__Pseudonocardia
0bb9cc5d6a47440627bb74a762d41d39	D_0__Bacteria	D_1__Actinobacteria	D_2__Actinobacteria	D_3__Propionibacteriales	D_4__Propionibacteriaceae	D_5__Cutibacterium
27f02609d17272a9382666c7eda98477	D_0__Bacteria	D_1__Actinobacteria	D_2__Actinobacteria	D_3__Corynebacteriales	D_4__Corynebacteriaceae	D_5__Corynebacterium 1
8ba1008195ed07c899bda56840869a01	D_0__Bacteria	D_1__Actinobacteria	D_2__Actinobacteria	D_3__Corynebacteriales	D_4__Corynebacteriaceae	D_5__Corynebacterium 1
af475cd72c10f02f915806ab2057e26a	D_0__Bacteria	D_1__Actinobacteria	D_2__Actinobacteria	D_3__Kineosporiales	D_4__Kineosporiaceae	D_5__Kineococcus
583cd84de4b841d31e6a71fdcc373259	D_0__Bacteria	D_1__Proteobacteria	D_2__Gammaproteobacteria	D_3__Pseudomonadales	D_4__Moraxellaceae	D_5__Moraxella
fd7e30bea204d4f53fb15d43dfbfe481	D_0__Bacteria	D_1__Actinobacteria	D_2__Actinobacteria	D_3__Micrococcales	D_4__Micrococcaceae	D_5__Micrococcus
16b2197a44010dcd73276e3ba8440be4	D_0__Bacteria	D_1__Proteobacteria	D_2__Alphaproteobacteria	D_3__Caulobacterales	D_4__Caulobacteraceae	D_5__uncultured
35dc49377270efd724c8eea16e2abbb7	D_0__Bacteria	D_1__Proteobacteria	D_2__Alphaproteobacteria	D_3__Rhizobiales	D_4__Rhodomicrobiaceae	D_5__Rhodomicrobium
35a7dc5a3d19dc66aa80d065d74caa90	D_0__Bacteria	D_1__Bacteroidetes	D_2__Bacteroidia	D_3__Bacteroidales	D_4__Porphyromonadaceae	D_5__Porphyromonas
b7c7d868f628a13eca1c1ab9459ea39e	D_0__Bacteria	D_1__Actinobacteria	D_2__Actinobacteria	D_3__Corynebacteriales	D_4__Corynebacteriaceae	D_5__Corynebacterium 1
5b8bc88c0256a26642920684614e4d8f	D_0__Bacteria	D_1__Actinobacteria	D_2__Actinobacteria	D_3__Frankiales	D_4__uncultured	Ambiguous_taxa
cdf6ceae3b8998f14612c39830374364	D_0__Bacteria	D_1__Actinobacteria	D_2__Actinobacteria	D_3__Corynebacteriales	D_4__Corynebacteriaceae	D_5__Corynebacterium 1
e38e3bbe606cd910229cfbd04237a554	D_0__Bacteria	D_1__Proteobacteria	D_2__Alphaproteobacteria	D_3__Acetobacterales	D_4__Acetobacteraceae	D_5__Craurococcus
8ca601b43b23b7db96e1940c5bb7421e	D_0__Bacteria	D_1__Bacteroidetes	D_2__Bacteroidia	D_3__Cytophagales	D_4__Cyclobacteriaceae
70f14c6f8a7ee83bdb9368e3f84b7b72	D_0__Bacteria	D_1__Proteobacteria	D_2__Alphaproteobacteria	D_3__Rhodobacterales	D_4__Rhodobacteraceae
cd8cba4594beb1f3898f2935258d4776	D_0__Bacteria	D_1__Proteobacteria	D_2__Gammaproteobacteria	D_3__Alteromonadales	D_4__Shewanellaceae	D_5__Shewanella
7f967bad6cf14214b41d95bb8898addc	D_0__Bacteria	D_1__Proteobacteria	D_2__Gammaproteobacteria	D_3__Pseudomonadales	D_4__Moraxellaceae	D_5__Acinetobacter
bb56e3fc5f7adab4857c0c3a9aa08464	D_0__Bacteria	D_1__Firmicutes	D_2__Clostridia	D_3__Clostridiales	D_4__Ruminococcaceae	D_5__Ruminococcaceae UCG-005
2885b476b9a6f705706d33af51b272df	D_0__Bacteria	D_1__Proteobacteria	D_2__Gammaproteobacteria	D_3__Pasteurellales	D_4__Pasteurellaceae		E+015
3b357c1f2dce224d62356c84c60af029	D_0__Bacteria	D_1__Actinobacteria	D_2__Actinobacteria	D_3__Corynebacteriales	D_4__Corynebacteriaceae	D_5__Corynebacterium 1
5f99bdcb0d6633937890f0ab8c5e683a	D_0__Bacteria	D_1__Proteobacteria	D_2__Gammaproteobacteria	D_3__Enterobacteriales	D_4__Enterobacteriaceae	D_5__Klebsiella
766efeaa60ec62b99669126107ff3b88	D_0__Bacteria	D_1__Actinobacteria	D_2__Actinobacteria	D_3__Frankiales	D_4__uncultured	D_5__uncultured organism
85b67737552ce61294365b8366e236e6	D_0__Bacteria	D_1__Proteobacteria	D_2__Alphaproteobacteria	D_3__Rhodobacterales	D_4__Rhodobacteraceae	D_5__Paracoccus
157ac44f6e2bb78cd3b8bf993c14f109	D_0__Bacteria	D_1__Proteobacteria	D_2__Alphaproteobacteria	D_3__Sphingomonadales	D_4__Sphingomonadaceae	D_5__Sphingomonas
e7c597e02c551e1cff6a62157ba7d44f	D_0__Bacteria	D_1__Proteobacteria	D_2__Gammaproteobacteria	D_3__Pseudomonadales	D_4__Moraxellaceae	D_5__Enhydrobacter
172cd79bb7cf24a8d869cf0d6ae9b526	D_0__Bacteria	D_1__Proteobacteria	D_2__Gammaproteobacteria	D_3__Pseudomonadales	D_4__Moraxellaceae	D_5__Enhydrobacter
9146c8439b27094c107fefb16fffd803	D_0__Bacteria	D_1__Proteobacteria	D_2__Alphaproteobacteria	D_3__Sphingomonadales	D_4__Sphingomonadaceae
d87a42e6cae239ae0f27a5dfe5230364	D_0__Bacteria	D_1__Firmicutes	D_2__Clostridia	D_3__Clostridiales	D_4__Family XI	D_5__Peptoniphilus
3aa810eb4da74a255fcc084a322171a7	D_0__Bacteria	D_1__Actinobacteria	D_2__Actinobacteria	D_3__Corynebacteriales	D_4__Corynebacteriaceae	D_5__Corynebacterium 1
28fef497d4fac5eea32ce7e40d4a4664	D_0__Bacteria	D_1__Bacteroidetes	D_2__Bacteroidia	D_3__Bacteroidales	D_4__Prevotellaceae	D_5__Alloprevotella
f2ecf66a66a56685dfad6c507c9fbf02	D_0__Bacteria	D_1__Proteobacteria	D_2__Alphaproteobacteria	D_3__Rhodobacterales	D_4__Rhodobacteraceae	D_5__Paracoccus
0a3907b9984eaf4fd9a3cc4c5a5deba8	D_0__Bacteria	D_1__Actinobacteria	D_2__Actinobacteria	D_3__Propionibacteriales	D_4__Propionibacteriaceae	D_5__Cutibacterium
0c2bf1480bbf5aab14ad2376eec41b62	D_0__Bacteria	D_1__Proteobacteria	D_2__Gammaproteobacteria	D_3__Pseudomonadales	D_4__Moraxellaceae	D_5__Acinetobacter
82812038af01452659065221cd50ba93	D_0__Bacteria	D_1__Proteobacteria	D_2__Alphaproteobacteria	D_3__Rhizobiales	D_4__Beijerinckiaceae	D_5__Methylobacterium
68e648cbbfe4b0fc7f715ade7d3d4583	D_0__Bacteria	D_1__Proteobacteria	D_2__Alphaproteobacteria	D_3__Rhodobacterales	D_4__Rhodobacteraceae	D_5__Cereibacter
3021852825b54823c4762eb1b061e752	D_0__Bacteria	D_1__Proteobacteria	D_2__Alphaproteobacteria	D_3__Azospirillales	D_4__Azospirillaceae	D_5__Skermanella
f9d95a59f0dc2ca75659e582b4d359bd	D_0__Bacteria	D_1__Proteobacteria	D_2__Gammaproteobacteria	D_3__Pseudomonadales	D_4__Pseudomonadaceae	D_5__Pseudomonas
cb8e1ac1c8347273546725a0d93358be	D_0__Bacteria	D_1__Actinobacteria	D_2__Actinobacteria	D_3__Micrococcales	D_4__Intrasporangiaceae	D_5__Janibacter
bb0cdb8de725412083f205e2f90fa67b	D_0__Bacteria	D_1__Firmicutes	D_2__Clostridia	D_3__Clostridiales	D_4__Peptostreptococcaceae	D_5__Peptostreptococcus
ac1ec0bee9cb478ff5e08671c5699f57	D_0__Bacteria	D_1__Proteobacteria	D_2__Gammaproteobacteria	D_3__Betaproteobacteriales	D_4__Burkholderiaceae	D_5__Limnobacter
c49996edfcb0fd7a321574da7e9af931	D_0__Bacteria	D_1__Proteobacteria	D_2__Gammaproteobacteria	D_3__Oceanospirillales	D_4__Halomonadaceae	D_5__Halomonas
1b5bed33cc75693fd4e9343f8999bf63	D_0__Bacteria	D_1__Proteobacteria	D_2__Gammaproteobacteria	D_3__Pasteurellales	D_4__Pasteurellaceae	D_5__Haemophilus
aa1959130355303851ed51f59141fbd2	D_0__Bacteria	D_1__Proteobacteria	D_2__Gammaproteobacteria	D_3__Aeromonadales	D_4__Aeromonadaceae	D_5__Aeromonas
c28d8fb242a4f09964bb17a1003c402f	D_0__Bacteria	D_1__Actinobacteria	D_2__Actinobacteria	D_3__Micrococcales	D_4__Micrococcaceae	D_5__Arthrobacter
d478948995c4e5e0e3ff769525eb0f72	D_0__Bacteria	D_1__Firmicutes	D_2__Clostridia	D_3__Clostridiales	D_4__Ruminococcaceae	D_5__Faecalibacterium
e007f3f6b1338b39810ddf03d4c75442	D_0__Bacteria	D_1__Actinobacteria	D_2__Actinobacteria	D_3__Propionibacteriales	D_4__Propionibacteriaceae	D_5__Cutibacterium
3458229681ba24156674b217f0d92c95	D_0__Bacteria	D_1__Proteobacteria	D_2__Alphaproteobacteria	D_3__Caulobacterales	D_4__Caulobacteraceae	D_5__Brevundimonas
829ac158e86f3791e4e77a1acc23b2ca	D_0__Bacteria	D_1__Proteobacteria	D_2__Alphaproteobacteria	D_3__Azospirillales	D_4__Azospirillaceae	D_5__Skermanella
c757e4a975f886ae3ff79d4b8b012195	D_0__Bacteria	D_1__Proteobacteria	D_2__Alphaproteobacteria	D_3__Sphingomonadales	D_4__Sphingomonadaceae	D_5__Sphingomonas
9d1a8b1c039307389b29ab74b811a13c	D_0__Bacteria	D_1__Proteobacteria	D_2__Gammaproteobacteria	D_3__Pseudomonadales	D_4__Moraxellaceae	D_5__Enhydrobacter
3c8e68ed58b624cb4c41f2b4117e2231	D_0__Bacteria	D_1__Firmicutes	D_2__Bacilli	D_3__Bacillales	D_4__Staphylococcaceae	D_5__Staphylococcus
3889ffbd224c770190bd6c36e836c970	D_0__Bacteria	D_1__Bacteroidetes	D_2__Bacteroidia	D_3__Chitinophagales	D_4__Chitinophagaceae	D_5__Taibaiella
aa8845d528a775f2a3927693955d6646	D_0__Bacteria	D_1__Bacteroidetes	D_2__Bacteroidia	D_3__Bacteroidales	D_4__Rikenellaceae	D_5__Rikenellaceae RC gut group
ae63234c7d08914be16e61980b676f1c	D_0__Bacteria	D_1__Bacteroidetes	D_2__Bacteroidia	D_3__Flavobacteriales	D_4__Weeksellaceae
f4c88f474979adbedf698ec2727ebcd1	D_0__Bacteria	D_1__Actinobacteria	D_2__Actinobacteria	D_3__Corynebacteriales	D_4__Corynebacteriaceae	D_5__Corynebacterium 1
429a37fbf81c53f17c7b3e1c1279d987	D_0__Bacteria	D_1__Proteobacteria	D_2__Gammaproteobacteria	D_3__Aeromonadales	D_4__Aeromonadaceae	D_5__Aeromonas
94fba6de70d687be8a2d7bb69a0555e2	D_0__Bacteria	D_1__Proteobacteria	D_2__Alphaproteobacteria	D_3__Sphingomonadales	D_4__Sphingomonadaceae	D_5__Sphingomonas
d2d311a24ade7b3ecb6e836065516009	D_0__Bacteria	D_1__Actinobacteria	D_2__Actinobacteria	D_3__Micrococcales	D_4__Dermabacteraceae	D_5__Brachybacterium
10de41ce32d2e509eb6a7dad738c4972	D_0__Bacteria	D_1__Firmicutes	D_2__Clostridia	D_3__Clostridiales	D_4__Family XI	D_5__Peptoniphilus
25a651e5bf4b48cc0a61a07454cbe184	D_0__Bacteria	D_1__Proteobacteria	D_2__Alphaproteobacteria	D_3__Caulobacterales	D_4__Caulobacteraceae	D_5__PMMR1
e569ec4dff7200ff389b42e2de302ee5	D_0__Bacteria	D_1__Actinobacteria	D_2__Actinobacteria	D_3__Corynebacteriales	D_4__Nocardiaceae	D_5__Rhodococcus
9c880906d1adc3579b799bf51326c36b	D_0__Bacteria	D_1__Proteobacteria	D_2__Gammaproteobacteria	D_3__Aeromonadales	D_4__Aeromonadaceae	D_5__Aeromonas
577fca1a202cb2ba59e782708ba041e5	D_0__Bacteria	D_1__Proteobacteria	D_2__Alphaproteobacteria	D_3__Rhodobacterales	D_4__Rhodobacteraceae
9510ae1097460499dd16da861b2b245c	D_0__Bacteria	D_1__Actinobacteria	D_2__Actinobacteria	D_3__Corynebacteriales	D_4__Corynebacteriaceae	D_5__Corynebacterium 1
c0ac9adbfbe180144d289914b792b0dd	D_0__Bacteria	D_1__Actinobacteria	D_2__Actinobacteria	D_3__Corynebacteriales	D_4__Corynebacteriaceae	D_5__Corynebacterium 1
6aeeb9fdf8a42e3e9d1dab3c8651ccd7	D_0__Bacteria	D_1__Bacteroidetes	D_2__Bacteroidia	D_3__Bacteroidales	D_4__Porphyromonadaceae	D_5__Porphyromonas
5ca5ad6ad15f1f17c7cbe31a9ca568c6	D_0__Bacteria	D_1__Actinobacteria	D_2__Actinobacteria	D_3__Corynebacteriales	D_4__Corynebacteriaceae	D_5__Corynebacterium 1
40073ff71e1d53cdab177ab296454d5c	D_0__Bacteria	D_1__Firmicutes	D_2__Negativicutes	D_3__Selenomonadales	D_4__Veillonellaceae	D_5__Negativicoccus
fc695872f30cb3d13b0e07daccd3aca9	D_0__Bacteria	D_1__Firmicutes	D_2__Clostridia	D_3__Clostridiales	D_4__Family XI	D_5__Peptoniphilus
b0babd3293a46947a0d7fd55026d392c	D_0__Bacteria	D_1__Proteobacteria	D_2__Alphaproteobacteria	D_3__Sphingomonadales	D_4__Sphingomonadaceae	D_5__Sphingomonas
20d73f432e809ce9b938a5f663d0061d	D_0__Bacteria	D_1__Firmicutes	D_2__Clostridia	D_3__Clostridiales	D_4__Ruminococcaceae	D_5__Pseudobacteroides
938271c7dbbb4e7549fe5025c0d371e2	D_0__Bacteria	D_1__Actinobacteria	D_2__Actinobacteria	D_3__Corynebacteriales	D_4__Dietziaceae	D_5__Dietzia
0948b538738b9652e801beda8f4c2c52	D_0__Bacteria	D_1__Proteobacteria	D_2__Gammaproteobacteria	D_3__Pseudomonadales	D_4__Moraxellaceae	D_5__Psychrobacter
a483e10785c34ba3ec7fe5731547d001	D_0__Bacteria	D_1__Proteobacteria	D_2__Alphaproteobacteria	D_3__Caulobacterales	D_4__Caulobacteraceae	D_5__Brevundimonas
b585e89bb8dd820a0d5fde9e65d6b3e1	D_0__Bacteria	D_1__Actinobacteria	D_2__Actinobacteria
ae50ead3af934ac4d1484c8500dc884d	D_0__Bacteria	D_1__Proteobacteria	D_2__Alphaproteobacteria	D_3__Sphingomonadales	D_4__Sphingomonadaceae	D_5__Sphingomonas
918c121b6ee134504d4628ece9b03de8	D_0__Bacteria	D_1__Proteobacteria	D_2__Gammaproteobacteria	D_3__Pseudomonadales	D_4__Moraxellaceae	D_5__Moraxella
72ede6ed0c75cae3524c7450abe2d646	D_0__Bacteria	D_1__Proteobacteria	D_2__Gammaproteobacteria	D_3__Betaproteobacteriales	D_4__Burkholderiaceae	D_5__Janthinobacterium
f75b9cf77d079ae78f0f36a269f13f2e	D_0__Bacteria	D_1__Actinobacteria	D_2__Actinobacteria	D_3__Corynebacteriales	D_4__Corynebacteriaceae	D_5__Corynebacterium 1
81aed0872ad47bd677937b24d0ff8756	D_0__Bacteria	D_1__Bacteroidetes	D_2__Bacteroidia	D_3__Cytophagales	D_4__Hymenobacteraceae	D_5__Hymenobacter
6223f33b3ea7195e8ee7a745247a6f26	D_0__Bacteria	D_1__Proteobacteria	D_2__Gammaproteobacteria	D_3__Pseudomonadales	D_4__Pseudomonadaceae	D_5__Pseudomonas
3f53a3cdb3d17c6c62442b5e77790136	D_0__Bacteria	D_1__Actinobacteria	D_2__Thermoleophilia	D_3__Gaiellales	D_4__uncultured	D_5__uncultured bacterium
74686984423102b28e91e819406421eb	D_0__Bacteria	D_1__Proteobacteria	D_2__Gammaproteobacteria	D_3__Betaproteobacteriales	D_4__Burkholderiaceae	D_5__Schlegelella
b0be72bd6a623d61fc22ef7d4add6a0d	D_0__Bacteria	D_1__Actinobacteria	D_2__Actinobacteria	D_3__Propionibacteriales	D_4__Propionibacteriaceae	D_5__Cutibacterium
d9c82712758a752babb97fd2b0c9e58e	D_0__Bacteria	D_1__Acidobacteria	D_2__Subgroup 6	D_3__uncultured Acidobacterium sp.	D_4__uncultured Acidobacterium sp.	D_5__uncultured Acidobacterium sp.
c202d79b5f706150a0b89071565ba9af	D_0__Bacteria	D_1__Firmicutes	D_2__Bacilli	D_3__Bacillales	D_4__Staphylococcaceae	D_5__Staphylococcus
02a34c6eda0f7038dfdb0c44f476c1f0	D_0__Bacteria	D_1__Bacteroidetes	D_2__Bacteroidia	D_3__Flavobacteriales	D_4__Flavobacteriaceae	D_5__Capnocytophaga
1257f17496d33cc25dce260fbbaa2cd1	D_0__Bacteria	D_1__Firmicutes	D_2__Clostridia	D_3__Clostridiales	D_4__Family XI	D_5__Peptoniphilus
fda8ce09bed51d2b4feee44cc5542839	D_0__Bacteria	D_1__Proteobacteria	D_2__Alphaproteobacteria	D_3__Sphingomonadales	D_4__Sphingomonadaceae	D_5__Sphingomonas
cc2bdbb5f1114afdaee18c0af39e3ae1	D_0__Bacteria	9	9.2e+29
bd661c03b97b933e82213de5876ba17c	D_0__Bacteria	D_1__Firmicutes	D_2__Bacilli	D_3__Bacillales	D_4__Bacillaceae	D_5__Anoxybacillus
dd471d41728d81339e54c5c23c55a6c5	D_0__Bacteria	D_1__Bacteroidetes	D_2__Bacteroidia	D_3__Bacteroidales	D_4__F082	D_5__uncultured bacterium
5e79c4a569abe7635369ecdca2bc4d17	D_0__Bacteria	D_1__Bacteroidetes	D_2__Bacteroidia	D_3__Flavobacteriales	D_4__Weeksellaceae	D_5__Bergeyella
c19040b1756ead44c8ecc361e3a74705	D_0__Bacteria	D_1__Proteobacteria	D_2__Gammaproteobacteria	D_3__Enterobacteriales	D_4__Enterobacteriaceae
80b39fb6f8e1334058a8aef777b1feaf	D_0__Bacteria	D_1__Proteobacteria	D_2__Gammaproteobacteria	D_3__Pseudomonadales	D_4__Moraxellaceae	D_5__Psychrobacter
b107b1489831b61ab53527fc74c33da0	D_0__Bacteria	D_1__Proteobacteria	D_2__Gammaproteobacteria	D_3__Pseudomonadales	D_4__Moraxellaceae	D_5__Acinetobacter
1037f0211178c35709aeed26f19c67aa	D_0__Bacteria	D_1__Proteobacteria	D_2__Gammaproteobacteria	D_3__Betaproteobacteriales	D_4__Burkholderiaceae	D_5__Limnobacter
42c4596715e2ed80874d3aecbdfa778c	D_0__Bacteria	D_1__Actinobacteria	D_2__Actinobacteria	D_3__Corynebacteriales	D_4__Corynebacteriaceae	D_5__Lawsonella
3ed003c468eeb4cb3ae23fcd80dd6d2d	D_0__Bacteria	D_1__Actinobacteria	D_2__Actinobacteria	D_3__Micrococcales	D_4__Micrococcaceae	D_5__Micrococcus
692878a5e68eb127490787ba9a6b1f9e	D_0__Bacteria	D_1__Actinobacteria	D_2__Actinobacteria	D_3__Propionibacteriales	D_4__Propionibacteriaceae	D_5__Cutibacterium
25456ce59f4cfd2308bfe32b4df2e88c	D_0__Bacteria	D_1__Actinobacteria	D_2__Actinobacteria	D_3__Micrococcales	D_4__Dermabacteraceae	D_5__Brachybacterium
4f4f037132fb6402817bb056bc15be40	D_0__Bacteria	D_1__Proteobacteria	D_2__Alphaproteobacteria	D_3__Acetobacterales	D_4__Acetobacteraceae	D_5__Acidiphilium
df5baa0ec8be99445eb464208af2cd94	D_0__Bacteria	D_1__Proteobacteria	D_2__Alphaproteobacteria	D_3__Rhizobiales	D_4__Beijerinckiaceae	D_5__1174-01-12
49f5249d1574a58ba0813c597fb79074	D_0__Bacteria	D_1__Firmicutes	D_2__Clostridia	D_3__Clostridiales	D_4__Clostridiaceae 1	D_5__Clostridium sensu stricto 3
71c832919ed278d7c82606091c3a0cdd	D_0__Bacteria	D_1__Proteobacteria	D_2__Alphaproteobacteria	D_3__Rhizobiales	D_4__Beijerinckiaceae	D_5__1174-01-12
a6761e017c2219f09899d03e4c170e68	D_0__Bacteria	D_1__Bacteroidetes	D_2__Bacteroidia	D_3__Bacteroidales	D_4__Porphyromonadaceae	D_5__Porphyromonas
2b0795304927f9686833c1fed5dfe8c2	D_0__Bacteria	D_1__Bacteroidetes	D_2__Bacteroidia	D_3__Flavobacteriales	D_4__Weeksellaceae	D_5__Chryseobacterium
9f9a50eb136432dffeaf5dfe6dbd88ef	D_0__Bacteria	D_1__Proteobacteria	D_2__Gammaproteobacteria	D_3__Pseudomonadales	D_4__Pseudomonadaceae	D_5__Pseudomonas
2a31879614201a2dbbc43f8df0e8a0cd	D_0__Bacteria	D_1__Proteobacteria	D_2__Gammaproteobacteria	D_3__Pseudomonadales	D_4__Pseudomonadaceae	D_5__Pseudomonas
c5ecc1d378c28002c35eef179023066c	D_0__Bacteria	D_1__Proteobacteria	D_2__Deltaproteobacteria	D_3__Myxococcales	D_4__Nannocystaceae	D_5__Nannocystis
cc3159fec06b10eed132d5238293d7f6	D_0__Bacteria
813fb6e85dfdc70ed5412a62fcc0e5aa	D_0__Bacteria	D_1__Proteobacteria	D_2__Alphaproteobacteria	D_3__Rhizobiales	D_4__Rhizobiaceae	D_5__Ochrobactrum
919a8cc6b86441f65aa983251f469f26	D_0__Bacteria	D_1__Proteobacteria	D_2__Gammaproteobacteria	D_3__Pseudomonadales	D_4__Pseudomonadaceae
3ee647a5c259cbec413a2dcaa6b2340e	D_0__Bacteria	D_1__Actinobacteria	D_2__Actinobacteria	D_3__Corynebacteriales	D_4__Corynebacteriaceae	D_5__Corynebacterium 1
cef638ec114ab00810fa03f8e4e0c489	D_0__Bacteria	D_1__Proteobacteria	D_2__Gammaproteobacteria	D_3__Pseudomonadales	D_4__Pseudomonadaceae	D_5__Pseudomonas
78fdf229bbe2fda228cab0df3d3ca8b4	D_0__Bacteria	D_1__Proteobacteria	D_2__Gammaproteobacteria	D_3__Enterobacteriales	D_4__Enterobacteriaceae	D_5__Pantoea
d463ce16864d8dfdd0db7de04bb5afd3	D_0__Bacteria	D_1__Proteobacteria	D_2__Alphaproteobacteria	D_3__Sphingomonadales	D_4__Sphingomonadaceae	D_5__Sphingomonas
be0cd6e317cc34c9a101c3569161a725	D_0__Bacteria	D_1__Acidobacteria	D_2__Subgroup 6	D_3__uncultured bacterium gp6	D_4__uncultured bacterium gp6	D_5__uncultured bacterium gp6
ebfc08749904c188c286094f35b14b2b	D_0__Bacteria	D_1__Bacteroidetes	D_2__Bacteroidia	D_3__Flavobacteriales	D_4__Weeksellaceae	D_5__Chryseobacterium
ef4ba3882e0ed092bce9fcd45a030f4f	D_0__Bacteria	D_1__Bacteroidetes	D_2__Bacteroidia	D_3__Flavobacteriales	D_4__Flavobacteriaceae	D_5__Capnocytophaga
768d02ef5d6fe469576c7c9849c7e220	D_0__Bacteria	D_1__Proteobacteria	D_2__Gammaproteobacteria	D_3__Xanthomonadales	D_4__Xanthomonadaceae	D_5__Stenotrophomonas
36fc3337a90bf476af9537cba26889b1	D_0__Bacteria	D_1__Actinobacteria	D_2__Actinobacteria	D_3__Micrococcales	D_4__Micrococcaceae	D_5__Micrococcus
c7e674fdf1a99d4d19761a008de2fe3d	D_0__Bacteria	D_1__Actinobacteria	D_2__Actinobacteria	D_3__Corynebacteriales	D_4__Mycobacteriaceae	D_5__Mycobacterium
8a8bec31b51cbff97e32945921b0b34a	D_0__Bacteria	D_1__Proteobacteria	D_2__Gammaproteobacteria	D_3__Pseudomonadales	D_4__Moraxellaceae	D_5__Acinetobacter
e002bbf0c898e9f2342455f4b8bc1cba	D_0__Bacteria	D_1__Proteobacteria	D_2__Gammaproteobacteria	D_3__Pseudomonadales	D_4__Pseudomonadaceae	D_5__Pseudomonas
a20d752bcb8d206245ef81a9caf8e4d3	D_0__Bacteria	D_1__Proteobacteria	D_2__Gammaproteobacteria	D_3__Pseudomonadales	D_4__Pseudomonadaceae	D_5__Pseudomonas
136832fc770fe53c8f890e8ae57c66c4	D_0__Bacteria	D_1__Firmicutes	D_2__Bacilli	D_3__Lactobacillales	D_4__Carnobacteriaceae	D_5__Carnobacterium
2a3acc1fcd09015d05354a82d1bbdfb2	D_0__Bacteria	D_1__Actinobacteria	D_2__Actinobacteria	D_3__Propionibacteriales	D_4__Propionibacteriaceae	D_5__Cutibacterium
d04ac02ed9e75e24fd9c9405f8d3a8c8	D_0__Bacteria	D_1__Bacteroidetes	D_2__Bacteroidia	D_3__Cytophagales	D_4__Hymenobacteraceae	D_5__Adhaeribacter
27c2fe78efba172f91c5d21f2981a83f	D_0__Bacteria	D_1__Actinobacteria	D_2__Actinobacteria	D_3__Propionibacteriales	D_4__Propionibacteriaceae	D_5__Cutibacterium
025cbc522ee8b35da69b6f68f868d0e0	D_0__Bacteria	D_1__Bacteroidetes	D_2__Bacteroidia	D_3__Flavobacteriales	D_4__Flavobacteriaceae	D_5__Capnocytophaga
71e9060b466c28411fc2499a01fcab8e	D_0__Bacteria	D_1__Firmicutes	D_2__Clostridia	D_3__Clostridiales	D_4__Family XI	D_5__Peptoniphilus
04e2a6ffe8f85f5ccc23465bb95e8d3d	D_0__Bacteria	D_1__Actinobacteria	D_2__Actinobacteria	D_3__Corynebacteriales	D_4__Corynebacteriaceae	D_5__Corynebacterium 1
98be9d3486da333b642dc869e99b031a	D_0__Bacteria	D_1__Actinobacteria	D_2__Actinobacteria	D_3__Corynebacteriales	D_4__Corynebacteriaceae	D_5__Corynebacterium 1
d4832c6c9f4a09208d34193f5464cd2c	D_0__Bacteria	D_1__Proteobacteria	D_2__Gammaproteobacteria	D_3__Pseudomonadales	D_4__Moraxellaceae	D_5__Acinetobacter
022118aadc4a6473260cb9ed26347e21	D_0__Bacteria	D_1__Actinobacteria	D_2__Actinobacteria	D_3__Corynebacteriales	D_4__Corynebacteriaceae	D_5__Corynebacterium 1
66086b64057445fe5cb123c805f394fc	D_0__Bacteria	D_1__Proteobacteria	D_2__Alphaproteobacteria	D_3__Caulobacterales	D_4__Caulobacteraceae	D_5__Caulobacter
9a5363a4d39fdc2cba9b879d9f2493f0	D_0__Bacteria	D_1__Proteobacteria	D_2__Alphaproteobacteria	D_3__Rhodobacterales	D_4__Rhodobacteraceae	D_5__Paracoccus
f005af06f9c60d7a8f1b949eaf5ad61e	D_0__Bacteria	D_1__Actinobacteria	D_2__Actinobacteria	D_3__Corynebacteriales	D_4__Corynebacteriaceae	D_5__Corynebacterium 1
eae5b11039aa8cffbb797d6efd98559b	D_0__Bacteria	D_1__Actinobacteria	D_2__Actinobacteria	D_3__Corynebacteriales	D_4__Corynebacteriaceae	D_5__Corynebacterium 1
8f3adc96a074b62dfa9793ef607a4f01	D_0__Bacteria	D_1__Proteobacteria	D_2__Alphaproteobacteria	D_3__Azospirillales	D_4__Azospirillaceae	D_5__Azospirillum
dd6a8c1f49447654bbe3b2ee42658ce8	D_0__Bacteria	D_1__Proteobacteria	D_2__Alphaproteobacteria	D_3__Sphingomonadales	D_4__Sphingomonadaceae	D_5__Sandaracinobacter
36fd21965e11eff5ef6f20484c3c95c3	D_0__Bacteria	D_1__Firmicutes	D_2__Clostridia	D_3__Clostridiales	D_4__Peptococcaceae	D_5__Peptococcus
8e08b5c873456628ac4b772b8dc0eafb	D_0__Bacteria	D_1__Bacteroidetes	D_2__Bacteroidia	D_3__Cytophagales	D_4__Hymenobacteraceae	D_5__Hymenobacter
580dd3ad92b2ed7eafae0815612d1356	D_0__Bacteria	D_1__Proteobacteria	D_2__Alphaproteobacteria	D_3__Rhizobiales	D_4__Rhizobiaceae	D_5__Aureimonas
3df7eff1ee64b4a2bd4102fb0be4abb5	D_0__Bacteria	D_1__Bacteroidetes	D_2__Bacteroidia	D_3__Flavobacteriales	D_4__Flavobacteriaceae	D_5__Capnocytophaga
bd49ca36b06d00cc607d5d4aca3844b3	D_0__Bacteria	D_1__Firmicutes	D_2__Clostridia	D_3__Clostridiales	D_4__Family XI	D_5__Anaerococcus
ca18440bad47d965dc1f1ae6d0758043	D_0__Bacteria	D_1__Proteobacteria	D_2__Gammaproteobacteria	D_3__Pseudomonadales	D_4__Moraxellaceae	D_5__Acinetobacter
a0283d12e870b5a7f895148031417ba3	D_0__Bacteria	D_1__Proteobacteria	D_2__Gammaproteobacteria	D_3__Vibrionales	D_4__Vibrionaceae	D_5__Vibrio
81c3034a6921d5b6dd310806e63bb558	D_0__Bacteria	D_1__Actinobacteria	D_2__Actinobacteria	D_3__Propionibacteriales	D_4__Propionibacteriaceae	D_5__Cutibacterium
24928ec671dfbbc2da36ac86425288cd	D_0__Bacteria
246671c437d830ad07e1b4925e4a75b8	D_0__Bacteria	D_1__Actinobacteria	D_2__Actinobacteria	D_3__Micrococcales	D_4__Brevibacteriaceae	D_5__Brevibacterium
e7014c777e1b9ab3686d3ec1af41c7e3	D_0__Bacteria	D_1__Proteobacteria	D_2__Alphaproteobacteria	D_3__Rhodobacterales	D_4__Rhodobacteraceae
bfee1dc514cfb95e1c9706bc544b06da	D_0__Bacteria	D_1__Acidobacteria	D_2__Subgroup 17	D_3__uncultured bacterium	D_4__uncultured bacterium	D_5__uncultured bacterium
1253bf98005fd62600d49a0ebfbdb565	D_0__Bacteria	D_1__Proteobacteria	D_2__Alphaproteobacteria	D_3__Caulobacterales	D_4__Caulobacteraceae	D_5__Brevundimonas
daa236d07daee8ab07dd0557ab35afbb	D_0__Bacteria	D_1__Proteobacteria	D_2__Alphaproteobacteria	D_3__Rhodobacterales	D_4__Rhodobacteraceae	D_5__Paracoccus
77aa3ee205ac073a473bc30467905bf6	D_0__Bacteria	D_1__Proteobacteria	D_2__Alphaproteobacteria	D_3__Rhizobiales	D_4__Beijerinckiaceae	D_5__Methylobacterium
20617e07e36f3882102d2e26f04f650f	D_0__Bacteria	D_1__Proteobacteria	D_2__Alphaproteobacteria	D_3__Rhizobiales	D_4__Rhizobiaceae
948cad953308a878db809a6dc809eca6	D_0__Bacteria	D_1__Proteobacteria	D_2__Alphaproteobacteria	D_3__Rhizobiales	D_4__Beijerinckiaceae	D_5__Psychroglaciecola
bf6437308f699cec1db2108dedac37dc	D_0__Bacteria	D_1__Firmicutes	D_2__Bacilli	D_3__Bacillales	D_4__Planococcaceae	D_5__Lysinibacillus
ec234ccc4c1d16cb25ad6c8f0821fce4	D_0__Bacteria	D_1__Bacteroidetes	D_2__Bacteroidia	D_3__Bacteroidales	D_4__Prevotellaceae	D_5__Prevotella
1a01af8bed3e0a1cd421b65c2b3149d1	D_0__Bacteria	D_1__Proteobacteria	D_2__Gammaproteobacteria	D_3__Xanthomonadales	D_4__Xanthomonadaceae	D_5__Luteimonas
4848cb605ebcf93231facfd30eb77cdc	D_0__Bacteria	D_1__Proteobacteria	D_2__Gammaproteobacteria	D_3__Enterobacteriales	D_4__Enterobacteriaceae	D_5__Citrobacter
ce47ad9c3ade50d19cc18dcf9f4f85b4	D_0__Bacteria	D_1__Proteobacteria	D_2__Deltaproteobacteria	D_3__Myxococcales	D_4__Nannocystaceae	D_5__Nannocystis
29dd1dba8a4a251d2aa6df21e1481c90	D_0__Bacteria	D_1__Firmicutes	D_2__Negativicutes	D_3__Selenomonadales	D_4__Veillonellaceae	D_5__Dialister
3a7761de3a76e2720fc3c9996546cf5b	D_0__Bacteria	D_1__Proteobacteria	D_2__Alphaproteobacteria	D_3__Sphingomonadales	D_4__Sphingomonadaceae	D_5__Sphingomonas
94a3b764d24905eb9ee8845f18139725	D_0__Bacteria	D_1__Actinobacteria	D_2__Actinobacteria	D_3__Micrococcales	D_4__Microbacteriaceae
1c425420f08b66f5545affa9ead6173c	D_0__Bacteria	D_1__Proteobacteria	D_2__Gammaproteobacteria	D_3__Pseudomonadales	D_4__Moraxellaceae	D_5__Acinetobacter
dafe328c9d37eacf6017ae63413b83cc	D_0__Bacteria	D_1__Proteobacteria	D_2__Gammaproteobacteria	D_3__Pseudomonadales	D_4__Moraxellaceae	D_5__Acinetobacter
5f9374653b52f557248b9329dcf01a78	D_0__Bacteria	D_1__Actinobacteria	D_2__Actinobacteria	D_3__Corynebacteriales	D_4__Corynebacteriaceae	D_5__Lawsonella
d8ae0d1db82fa1ddffd8c161e7c1ee7c	D_0__Bacteria	D_1__Cyanobacteria	D_2__Oxyphotobacteria	D_3__Nostocales
f616e306576781cea0c5056b4f9215bc	D_0__Bacteria	D_1__Proteobacteria	D_2__Alphaproteobacteria	D_3__Rhizobiales	D_4__Beijerinckiaceae
6e203b69e76f14903ee87bea30428beb	D_0__Bacteria	D_1__Proteobacteria	D_2__Gammaproteobacteria	D_3__Pseudomonadales	D_4__Pseudomonadaceae	D_5__Pseudomonas
32fd49ae10229f5039cf876e1a570f1a	D_0__Bacteria	D_1__Actinobacteria	D_2__Actinobacteria	D_3__Corynebacteriales	D_4__Corynebacteriaceae	D_5__Corynebacterium 1
ff2ecf9a62c8ca569ff919487dec807c	D_0__Bacteria	D_1__Actinobacteria	D_2__Actinobacteria	D_3__Corynebacteriales	D_4__Corynebacteriaceae	D_5__Corynebacterium 1
e5f2b26951861a6070cf1b1f8ae2f92d	D_0__Bacteria	D_1__Actinobacteria	D_2__Actinobacteria	D_3__Corynebacteriales	D_4__Corynebacteriaceae	D_5__Corynebacterium 1
3578bdea860f5ec78a0d933d94bbcc76	D_0__Bacteria	D_1__Firmicutes	D_2__Bacilli	D_3__Bacillales	D_4__Staphylococcaceae	D_5__Staphylococcus
7c51b73ca17e9da8c199342866228cca	D_0__Bacteria	D_1__Proteobacteria	D_2__Alphaproteobacteria	D_3__Sphingomonadales	D_4__Sphingomonadaceae	D_5__Novosphingobium
b68b7bef1ed7b5f050c177d58002a96e	D_0__Bacteria	D_1__Proteobacteria	D_2__Alphaproteobacteria	D_3__Rhizobiales	D_4__Devosiaceae
7102507a8dbd22ea257c22cb0282db49	D_0__Bacteria	D_1__Proteobacteria	D_2__Gammaproteobacteria	D_3__Betaproteobacteriales	D_4__Burkholderiaceae	D_5__Comamonas
ba465fcc43435c08b682111949265c16	D_0__Bacteria	D_1__Actinobacteria	D_2__Actinobacteria	D_3__Corynebacteriales	D_4__Corynebacteriaceae	D_5__Corynebacterium 1
d4e49aaafe566a772ce6631c21122726	D_0__Bacteria	D_1__Proteobacteria	D_2__Gammaproteobacteria	D_3__Pseudomonadales	D_4__Pseudomonadaceae	D_5__Pseudomonas
de5997a3ffcb27f4ff5e1782735913d8	D_0__Bacteria	D_1__Proteobacteria	D_2__Alphaproteobacteria	D_3__Rhizobiales	D_4__Beijerinckiaceae	D_5__FukuN57
b364413504634fb21645688bddbe828c	D_0__Bacteria	D_1__Actinobacteria	D_2__Actinobacteria	D_3__Propionibacteriales	D_4__Propionibacteriaceae	D_5__Cutibacterium
0059ef107a9f85365baefbd032d63c80	D_0__Bacteria	D_1__Proteobacteria	D_2__Gammaproteobacteria	D_3__Pseudomonadales	D_4__Moraxellaceae	D_5__Acinetobacter
0111307a2dff924539f1ead1d5bd4f5a	D_0__Bacteria	D_1__Proteobacteria	D_2__Alphaproteobacteria	D_3__Rhizobiales	D_4__Beijerinckiaceae	D_5__Bosea
3af176f6123754309675d9f0dd105742	D_0__Bacteria	D_1__Proteobacteria	D_2__Gammaproteobacteria	D_3__Pasteurellales	D_4__Pasteurellaceae	D_5__Haemophilus
f013e6f7fe18c1cf23cd24460ef7b3b7	D_0__Bacteria	D_1__Proteobacteria	D_2__Gammaproteobacteria	D_3__Oceanospirillales	D_4__Halomonadaceae	D_5__Halomonas
5015ea1892a9ab4c151c844de82c60e6	D_0__Bacteria	D_1__Actinobacteria	D_2__Actinobacteria	D_3__Corynebacteriales	D_4__Corynebacteriaceae	D_5__Corynebacterium 1
7e4fa7848db37d7d8041ac14ca801618	D_0__Bacteria	D_1__Actinobacteria	D_2__Actinobacteria	D_3__Corynebacteriales	D_4__Corynebacteriaceae	D_5__Corynebacterium 1
fe5ed59ce03efa411daef5f42d379b2b	D_0__Bacteria	D_1__Actinobacteria	D_2__Actinobacteria	D_3__Propionibacteriales	D_4__Propionibacteriaceae	D_5__Cutibacterium
17a6a057a60fbf9eeaa4388a7c9b1eca	D_0__Bacteria	D_1__Actinobacteria	D_2__Actinobacteria	D_3__Propionibacteriales	D_4__Propionibacteriaceae	D_5__Cutibacterium
74cf694acfa5fa2dff3af0e2ce7ca286	D_0__Bacteria	D_1__Proteobacteria	D_2__Gammaproteobacteria	D_3__Pseudomonadales	D_4__Moraxellaceae	D_5__Psychrobacter
8294404d19ec2202aea7c73ccb55dc64	D_0__Bacteria	D_1__Bacteroidetes	D_2__Bacteroidia	D_3__Bacteroidales	D_4__Bacteroidaceae	D_5__Bacteroides
bd189be9638be8d3d9b0ed9e8d0df309	D_0__Bacteria	D_1__Actinobacteria	D_2__Actinobacteria	D_3__Propionibacteriales	D_4__Propionibacteriaceae	D_5__Cutibacterium
a4970b47c2fb99a61b5009168551a6e2	D_0__Bacteria	D_1__Proteobacteria	D_2__Alphaproteobacteria	D_3__Sphingomonadales	D_4__Sphingomonadaceae
29c9cd0af296b576be6779aa953b0b12	D_0__Bacteria	D_1__Proteobacteria	D_2__Gammaproteobacteria	D_3__Pseudomonadales	D_4__Moraxellaceae	D_5__Acinetobacter
0bbb887387292c6ade68f5ef2a8f1bdb	D_0__Bacteria	D_1__Proteobacteria	D_2__Alphaproteobacteria	D_3__Sphingomonadales	D_4__Sphingomonadaceae
bc2e3631c1e3663a59fca426c53040ed	D_0__Bacteria	D_1__Proteobacteria	D_2__Gammaproteobacteria	D_3__Enterobacteriales	D_4__Enterobacteriaceae
0ffe62ceafd284e2c4dd5ac14b1662a1	D_0__Bacteria	D_1__Actinobacteria	D_2__Actinobacteria	D_3__Corynebacteriales	D_4__Corynebacteriaceae	D_5__Corynebacterium 1
62a76d6c9fcfcca4d03262fc966d8957	D_0__Bacteria	D_1__Proteobacteria	D_2__Gammaproteobacteria	D_3__Pseudomonadales	D_4__Moraxellaceae	D_5__Acinetobacter
99a3784a464265a8b740f30dadeff1e5	D_0__Bacteria	D_1__Bacteroidetes	D_2__Bacteroidia	D_3__Flavobacteriales	D_4__Flavobacteriaceae	D_5__Flavobacterium
5376e5662e46b01f2a3c394e926ba0e3	D_0__Bacteria	D_1__Bacteroidetes	D_2__Bacteroidia	D_3__Cytophagales	D_4__Spirosomaceae	D_5__Spirosoma
9c5409322445a2477f379332fe847a07	D_0__Bacteria	D_1__Proteobacteria	D_2__Gammaproteobacteria	D_3__Xanthomonadales	D_4__Xanthomonadaceae	D_5__Luteimonas
566398204b4ebde8ddee5cd0d4883f27	D_0__Bacteria	D_1__Actinobacteria	D_2__Actinobacteria	D_3__Propionibacteriales	D_4__Propionibacteriaceae	D_5__Microlunatus
8a89cad79931f692bb582f394769ff4e	D_0__Bacteria	D_1__Actinobacteria	D_2__Actinobacteria	D_3__Micrococcales	D_4__Micrococcaceae	D_5__Kocuria
ee942a97c1bd18f63f253b99ca2c0c5c	D_0__Bacteria	D_1__Actinobacteria	D_2__Actinobacteria	D_3__Micrococcales	D_4__Micrococcaceae	D_5__Micrococcus
59f4bc6433392a29c7a4872468004a77	D_0__Bacteria	D_1__Proteobacteria	D_2__Alphaproteobacteria	D_3__Acetobacterales	D_4__Acetobacteraceae	D_5__uncultured
a7ab076793a87986005ef0d2dd2328f4	D_0__Bacteria	D_1__Proteobacteria	D_2__Gammaproteobacteria	D_3__Alteromonadales	D_4__Idiomarinaceae	D_5__Idiomarina
78ce915235729ff43b15728640d3f1a5	D_0__Bacteria	D_1__Proteobacteria	D_2__Alphaproteobacteria	D_3__Tistrellales	D_4__Geminicoccaceae	D_5__uncultured
fa5371c7744243bd9856f0242f914423	D_0__Bacteria	D_1__Actinobacteria	D_2__Actinobacteria	D_3__Frankiales	D_4__Geodermatophilaceae	D_5__Blastococcus
275e1a40598afe6d45bd393e54ee648f	D_0__Bacteria	D_1__Firmicutes	D_2__Bacilli	D_3__Bacillales	D_4__Staphylococcaceae	D_5__Staphylococcus
6990008fc7610cc09e2158713a6b1e26	D_0__Bacteria	D_1__Bacteroidetes	D_2__Bacteroidia	D_3__Cytophagales	D_4__Hymenobacteraceae	D_5__Hymenobacter
cce6e07de4235fd693c3249f8ec2b886	D_0__Bacteria	D_1__Proteobacteria	D_2__Gammaproteobacteria	D_3__Aeromonadales	D_4__Aeromonadaceae	D_5__Aeromonas
595d26b169805d41aa47567b2a11c5a1	D_0__Bacteria	D_1__Actinobacteria	D_2__Actinobacteria	D_3__Propionibacteriales	D_4__Propionibacteriaceae	D_5__Cutibacterium
00cddc52d55fcd35f5dabd42227687b3	D_0__Bacteria	D_1__Proteobacteria	D_2__Alphaproteobacteria	D_3__Sphingomonadales	D_4__Sphingomonadaceae	D_5__Sphingomonas
33979781c70bea90e0eee6d1bf1ab88e	D_0__Bacteria	D_1__Proteobacteria	D_2__Gammaproteobacteria	D_3__Enterobacteriales	D_4__Enterobacteriaceae	D_5__Klebsiella
d3356261bdbedc6cf8d278208a303cd8	D_0__Bacteria	D_1__Proteobacteria	D_2__Gammaproteobacteria	D_3__Enterobacteriales	D_4__Enterobacteriaceae	D_5__Klebsiella
6edb7164571f3913bd534f9413af0188	D_0__Bacteria	D_1__Proteobacteria	D_2__Gammaproteobacteria	D_3__Pseudomonadales	D_4__Moraxellaceae	D_5__Acinetobacter
3beb0b390cc2810c5d440e40e94eae10	D_0__Bacteria	D_1__Acidobacteria	D_2__Blastocatellia (Subgroup 4)	D_3__Pyrinomonadales	D_4__Pyrinomonadaceae	D_5__RB41
81523710a02d3989ab49a7653c336366	D_0__Bacteria	D_1__Proteobacteria	D_2__Gammaproteobacteria	D_3__Enterobacteriales	D_4__Enterobacteriaceae	D_5__Pluralibacter
3f3d39a3937e6283a80fa6fa1d4ded25	D_0__Bacteria	D_1__Proteobacteria	D_2__Alphaproteobacteria	D_3__Rhizobiales	D_4__Beijerinckiaceae	D_5__Methylobacterium
c17ed6a945abbeabf7df50133a884346	D_0__Bacteria	D_1__Proteobacteria	D_2__Alphaproteobacteria	D_3__Sphingomonadales	D_4__Sphingomonadaceae
e708aca9e25a46ec62c437e026e14a1b	D_0__Bacteria	D_1__Proteobacteria	D_2__Alphaproteobacteria	D_3__Caulobacterales	D_4__Caulobacteraceae	D_5__Brevundimonas
104ae257aa6d108cf54997d40199429a	D_0__Bacteria	D_1__Actinobacteria	D_2__Actinobacteria	D_3__Corynebacteriales	D_4__Corynebacteriaceae	D_5__Corynebacterium 1
6810f6af056d90e908f30753a34896aa	D_0__Bacteria	D_1__Actinobacteria	D_2__Actinobacteria	D_3__Frankiales	D_4__uncultured	D_5__uncultured organism
f16132a3b6d4e33df384a6308defc732	D_0__Bacteria	D_1__Bacteroidetes	D_2__Bacteroidia	D_3__Cytophagales	D_4__Hymenobacteraceae	D_5__Hymenobacter
6b5b7f58e737a21210dba3b18b02f5e4	D_0__Bacteria	D_1__Actinobacteria	D_2__Actinobacteria	D_3__Corynebacteriales	D_4__Corynebacteriaceae	D_5__Corynebacterium 1
21fc43ae5b145eb559e3532e49aebb01	D_0__Bacteria	D_1__Proteobacteria	D_2__Alphaproteobacteria	D_3__Rhodobacterales	D_4__Rhodobacteraceae	D_5__Paracoccus
dba188903db7284f696619c7224b32b2	D_0__Bacteria	D_1__Proteobacteria	D_2__Alphaproteobacteria	D_3__Sphingomonadales	D_4__Sphingomonadaceae
8eb7fe09f67eaca8cb1bfe365fd9d773	D_0__Bacteria	D_1__Proteobacteria	D_2__Alphaproteobacteria	D_3__Rhizobiales	D_4__Beijerinckiaceae	D_5__Methylobacterium
e7a84f3c471e3b51804f6ac5a950f6cc	D_0__Bacteria	D_1__Proteobacteria	D_2__Gammaproteobacteria	D_3__Enterobacteriales	D_4__Enterobacteriaceae	D_5__Klebsiella
589a19b49e1a4945906a27370265cf66	D_0__Bacteria	D_1__Cyanobacteria	D_2__Oxyphotobacteria	D_3__Nostocales	D_4__Chroococcidiopsaceae	D_5__Aliterella CENA55
b926a69ed2600585a7b63cccb9aea476	D_0__Bacteria	D_1__Proteobacteria	D_2__Alphaproteobacteria	D_3__Sphingomonadales	D_4__Sphingomonadaceae	D_5__Sphingomonas
7a1a78aa9d17524c51658ea81fa69dcf	D_0__Bacteria	D_1__Proteobacteria	D_2__Gammaproteobacteria	D_3__Pseudomonadales	D_4__Pseudomonadaceae	D_5__Pseudomonas
bdbc34b252ea7767e2998a3bcc5bf130	D_0__Bacteria	D_1__Proteobacteria	D_2__Alphaproteobacteria	D_3__Sphingomonadales	D_4__Sphingomonadaceae	D_5__Novosphingobium
d307ab5b0cc562663035b8a27375094c	D_0__Bacteria	D_1__Proteobacteria	D_2__Gammaproteobacteria	D_3__Pseudomonadales	D_4__Moraxellaceae	D_5__Acinetobacter
a1751c1730700d00fd3d2ccf40100813	D_0__Bacteria	D_1__Proteobacteria	D_2__Gammaproteobacteria	D_3__Pseudomonadales	D_4__Moraxellaceae	D_5__Acinetobacter
556289db2cc026f33a9a5a2482961448	D_0__Bacteria	D_1__Proteobacteria	D_2__Alphaproteobacteria	D_3__Sphingomonadales	D_4__Sphingomonadaceae	D_5__Sphingomonas
3f268c06dd1e9650708a15c6ef1c1d28	D_0__Bacteria	D_1__Actinobacteria	D_2__Actinobacteria	D_3__Corynebacteriales	D_4__Corynebacteriaceae	D_5__Corynebacterium 1
cc11f3bfc65cbfc8827b6fea9fb5d404	D_0__Bacteria	D_1__Proteobacteria	D_2__Gammaproteobacteria	D_3__Enterobacteriales	D_4__Enterobacteriaceae	D_5__Pantoea
e73a90c2c0587ba5b59956dc874a3987	D_0__Bacteria	D_1__Proteobacteria	D_2__Gammaproteobacteria	D_3__Pseudomonadales	D_4__Moraxellaceae	D_5__Enhydrobacter
5c7982f3908e7bb14c05101a11744488	D_0__Bacteria	D_1__Proteobacteria	D_2__Alphaproteobacteria	D_3__Rhizobiales	D_4__Xanthobacteraceae	D_5__uncultured
0bedba33ec8e6f30880d4d21727b064c	D_0__Bacteria	D_1__Proteobacteria	D_2__Alphaproteobacteria	D_3__Acetobacterales	D_4__Acetobacteraceae	D_5__Craurococcus
af1e5be23d8e94104065e8df5229bcc8	D_0__Bacteria	D_1__Bacteroidetes	D_2__Bacteroidia	D_3__Flavobacteriales	D_4__Flavobacteriaceae	D_5__Capnocytophaga
2551234222784d2a1b63a4f9d0059c9d	D_0__Bacteria	D_1__Patescibacteria	D_2__Saccharimonadia	D_3__Saccharimonadales	Ambiguous_taxa	Ambiguous_taxa
5dff76fc2dd66e3399f85bdf444aa7e6	D_0__Bacteria	D_1__Proteobacteria	D_2__Gammaproteobacteria	D_3__Enterobacteriales	D_4__Enterobacteriaceae	D_5__Klebsiella
05749383b4f25acc1b28a0732f9e8d60	D_0__Bacteria	D_1__Proteobacteria	D_2__Gammaproteobacteria	D_3__Pseudomonadales	D_4__Pseudomonadaceae	D_5__Pseudomonas
9e43038acb999e6963c4363234033b20	D_0__Bacteria	D_1__Actinobacteria	D_2__Actinobacteria	D_3__Corynebacteriales	D_4__Corynebacteriaceae	D_5__Lawsonella
a770fc6080d7050200997072d2286904	D_0__Bacteria	D_1__Proteobacteria	D_2__Gammaproteobacteria	D_3__Betaproteobacteriales	D_4__Burkholderiaceae	D_5__Massilia
fbb60b7371fe465e45ecfb9bf70c0f5c	D_0__Bacteria	D_1__Proteobacteria	D_2__Gammaproteobacteria	D_3__Pseudomonadales	D_4__Pseudomonadaceae	D_5__Pseudomonas
da489feee83e1dec2ef6420af74bb0f3	D_0__Bacteria	D_1__Bacteroidetes	D_2__Bacteroidia	D_3__Bacteroidales	D_4__Prevotellaceae	D_5__Alloprevotella
f9674bc94ffad29d4ebdda185fe2d2fa	D_0__Bacteria	D_1__Proteobacteria	D_2__Alphaproteobacteria	D_3__Sphingomonadales	D_4__Sphingomonadaceae	D_5__Sphingomonas
af19b3f68d0c7b91ed6a18fc35d0f08f	D_0__Bacteria	D_1__Proteobacteria	D_2__Alphaproteobacteria	D_3__Sphingomonadales	D_4__Sphingomonadaceae	D_5__Sphingomonas
0685e7182c06af0b30c9a011f8951696	D_0__Bacteria	D_1__Acidobacteria	D_2__Holophagae	D_3__Holophagales	D_4__Holophagaceae	D_5__marine group
0aeb359798de1b411b80ef5f0d41f4fc	D_0__Bacteria	D_1__Actinobacteria	D_2__Actinobacteria	D_3__Corynebacteriales	D_4__Corynebacteriaceae	D_5__Corynebacterium 1
c7ec48a49f9c6ca960fef1e797762c0b	D_0__Bacteria	D_1__Proteobacteria	D_2__Alphaproteobacteria	D_3__Rhodobacterales	D_4__Rhodobacteraceae	D_5__Paracoccus
e4ec1215cc443459736eabd7d615e75a	D_0__Bacteria	D_1__Bacteroidetes	D_2__Bacteroidia	D_3__Flavobacteriales	D_4__Flavobacteriaceae	D_5__Capnocytophaga
4a76c1d01ce5c5b4a808001fc1cf52b0	D_0__Bacteria	D_1__Actinobacteria	D_2__Actinobacteria	D_3__Micrococcales	D_4__Intrasporangiaceae	D_5__Knoellia
6f92a9060d5e46f7a7212b6ba2f16173	D_0__Bacteria	D_1__Proteobacteria	D_2__Gammaproteobacteria	D_3__Betaproteobacteriales	D_4__Rhodocyclaceae	D_5__Dechloromonas
2a548de715b5d8f7a89b145ff2297c52	D_0__Bacteria	D_1__Actinobacteria	D_2__Actinobacteria	D_3__Kineosporiales	D_4__Kineosporiaceae
14bc1e0b83d6a0bb39d7ee7e7632e3a1	D_0__Bacteria	D_1__Proteobacteria	D_2__Gammaproteobacteria	D_3__Xanthomonadales	D_4__Xanthomonadaceae	D_5__Arenimonas
b234701f0941d3806606c4bf26a53036	D_0__Bacteria	D_1__Actinobacteria	D_2__Actinobacteria	D_3__Corynebacteriales	D_4__Corynebacteriaceae	D_5__Corynebacterium 1
8884dada52e134834a36c168dd5d1ff7	D_0__Bacteria	D_1__Cyanobacteria	D_2__Sericytochromatia	D_3__uncultured Desulfuromonadaceae bacterium	D_4__uncultured Desulfuromonadaceae bacterium	D_5__uncultured Desulfuromonadaceae bacterium
5daf8f059af4e09d3420330a4f6c458d	D_0__Bacteria	D_1__Proteobacteria	D_2__Gammaproteobacteria	D_3__Pseudomonadales	D_4__Moraxellaceae	D_5__Psychrobacter
fdd3763ed0e971e02f27819d278e4d56	D_0__Bacteria	D_1__Actinobacteria	D_2__Actinobacteria	D_3__Corynebacteriales	D_4__Corynebacteriaceae	D_5__Corynebacterium 1
f486dc02bcaebc27d6f3bc5c10ca1a6a	D_0__Bacteria	D_1__Proteobacteria	D_2__Alphaproteobacteria	D_3__Rhizobiales	D_4__Rhizobiaceae	D_5__Aureimonas
51d837170e2384fce3191d22880d960e	D_0__Bacteria	D_1__Proteobacteria	D_2__Alphaproteobacteria	D_3__Sphingomonadales	D_4__Sphingomonadaceae	D_5__MN 122.2a
b67ad51c9a28558aee3fddd6d5dba30c	D_0__Bacteria	D_1__Firmicutes	D_2__Clostridia	D_3__Clostridiales	D_4__Peptostreptococcaceae	D_5__Intestinibacter
4ff69b115d8b9338dad236c8bd94b50b	D_0__Bacteria	D_1__Actinobacteria	D_2__Actinobacteria	D_3__Frankiales	D_4__uncultured	Ambiguous_taxa
547d40b238023bbc392a1597d8998f95	D_0__Bacteria	D_1__Firmicutes	D_2__Clostridia	D_3__Clostridiales	D_4__Peptostreptococcaceae	D_5__Peptostreptococcus
98e59a4e7359be20b3f6151f49b381cb	D_0__Bacteria	D_1__Proteobacteria	D_2__Gammaproteobacteria	D_3__Enterobacteriales	D_4__Enterobacteriaceae	D_5__Kluyvera
a08ff3d8ddddfc5b885e17ec431022b0	D_0__Bacteria	D_1__Bacteroidetes	D_2__Bacteroidia	D_3__Bacteroidales	D_4__Porphyromonadaceae	D_5__Porphyromonas
5876be1e49344a2562f011077e95b9c5	D_0__Bacteria	D_1__Proteobacteria	D_2__Alphaproteobacteria	D_3__Rhodobacterales	D_4__Rhodobacteraceae	D_5__Paracoccus
a9d2847b699706930b7bd006f957a490	D_0__Bacteria	D_1__Actinobacteria	D_2__Actinobacteria	D_3__Micrococcales	D_4__Dermabacteraceae	D_5__Brachybacterium
4b643954308fab3e822c2952bba0868a	D_0__Bacteria	D_1__Actinobacteria	D_2__Actinobacteria	D_3__Propionibacteriales	D_4__Propionibacteriaceae	D_5__Cutibacterium
c2f4dc0260f4f0e85bd507542056211f	D_0__Bacteria	D_1__Bacteroidetes	D_2__Rhodothermia	D_3__Rhodothermales	D_4__Rhodothermaceae	D_5__uncultured
cdf120dc83fd68f193dfa5c14e3ecdfc	D_0__Bacteria	D_1__Proteobacteria	D_2__Alphaproteobacteria	D_3__Rhizobiales	D_4__Rhizobiaceae	D_5__Allorhizobium-Neorhizobium-Pararhizobium-Rhizobium
85d104e056dda7766251ce220df5ac46	D_0__Bacteria	D_1__Proteobacteria	D_2__Gammaproteobacteria	D_3__Xanthomonadales	D_4__Xanthomonadaceae	D_5__Thermomonas
a8a32f1cc9173bc2c6d06a33233614e0	D_0__Bacteria	D_1__Proteobacteria	D_2__Gammaproteobacteria	D_3__Betaproteobacteriales	D_4__Burkholderiaceae	D_5__Lautropia
16f27e9e6a1e9e0588b674882f2ad377	D_0__Bacteria	D_1__Bacteroidetes	D_2__Bacteroidia	D_3__Flavobacteriales	D_4__Flavobacteriaceae	D_5__Capnocytophaga
8434cacfd75b2f840116c2db80d79a23	D_0__Bacteria	D_1__Actinobacteria	D_2__Nitriliruptoria	D_3__Euzebyales	D_4__Euzebyaceae	D_5__uncultured
329a2373aa0603eb3b6f312255f99d59	D_0__Bacteria	D_1__Proteobacteria	D_2__Gammaproteobacteria	D_3__Pseudomonadales	D_4__Moraxellaceae	D_5__Acinetobacter
438e9a5eed7c539cbb7c3b8323f9ffd2	D_0__Bacteria	D_1__Proteobacteria	D_2__Alphaproteobacteria	D_3__Caulobacterales	D_4__Caulobacteraceae	D_5__uncultured
0fe31c1068f0fefbe2be67d567e9778c	D_0__Bacteria	D_1__Proteobacteria	D_2__Gammaproteobacteria	D_3__Enterobacteriales	D_4__Enterobacteriaceae	D_5__Pantoea
d8069ac448163352264ba1cb3c9fe438	D_0__Bacteria	D_1__Proteobacteria	D_2__Gammaproteobacteria	D_3__Pseudomonadales	D_4__Moraxellaceae	D_5__Acinetobacter
ff6f0abd69d3ea78e7c007a19feb8aa8	D_0__Bacteria	D_1__Firmicutes	D_2__Bacilli	D_3__Bacillales	D_4__Staphylococcaceae	D_5__Staphylococcus
8c9ab8734a0730fc9f152d2ab1ec979f	D_0__Bacteria	D_1__Proteobacteria	D_2__Gammaproteobacteria	D_3__Pseudomonadales	D_4__Moraxellaceae	D_5__Enhydrobacter
2c4c0207991e673ba99b0e5a28c7267e	D_0__Bacteria	D_1__Proteobacteria	D_2__Gammaproteobacteria	D_3__Enterobacteriales	D_4__Enterobacteriaceae
ee08fabe783610036b8055ff6ceb731d	D_0__Bacteria	D_1__Actinobacteria	D_2__Actinobacteria	D_3__Corynebacteriales	D_4__Corynebacteriaceae	D_5__Corynebacterium 1
e24fbd3195a48cbfe86d17888ee8aa11	D_0__Bacteria	D_1__Proteobacteria	D_2__Alphaproteobacteria	D_3__Sphingomonadales	D_4__Sphingomonadaceae	D_5__Sphingomonas
2bde375013fdae8b6e13984bc5f67455	D_0__Bacteria	D_1__Bacteroidetes	D_2__Bacteroidia	D_3__Cytophagales	D_4__Hymenobacteraceae	D_5__Hymenobacter
78762fca90742702d8affa4932d1f86b	D_0__Bacteria	D_1__Proteobacteria	D_2__Alphaproteobacteria	D_3__Sphingomonadales	D_4__Sphingomonadaceae	D_5__Sphingopyxis
be1a890ccbd20dcdc690b31e4b46d6bd	D_0__Bacteria	D_1__Proteobacteria	D_2__Alphaproteobacteria	D_3__Rhizobiales	D_4__Beijerinckiaceae	D_5__Microvirga
21b114f6e7c07e1326f2a1dc8c3d6892	D_0__Bacteria	D_1__Actinobacteria	D_2__Actinobacteria	D_3__Actinomycetales	D_4__Actinomycetaceae	D_5__Actinomyces
f8bba158e1d134e4fc956b9ff7f133ec	D_0__Bacteria	D_1__Proteobacteria	D_2__Gammaproteobacteria	D_3__Betaproteobacteriales	D_4__Hydrogenophilaceae	D_5__Hydrogenophilus
484df303076b8bb4651a192556fd32a0	D_0__Bacteria	D_1__Proteobacteria	D_2__Gammaproteobacteria	D_3__Enterobacteriales	D_4__Enterobacteriaceae	D_5__Pantoea
25a93591f68022a2f1f6562734d903c3	D_0__Bacteria	D_1__Firmicutes	D_2__Bacilli	D_3__Bacillales	D_4__Staphylococcaceae	D_5__Staphylococcus
4f921e0f0509e3de365b5b27982e4346	D_0__Bacteria	D_1__Patescibacteria	D_2__Saccharimonadia	D_3__Saccharimonadales	D_4__Saccharimonadaceae	D_5__uncultured bacterium
15794dc73dcda518ddb771ad0403f8cd	D_0__Bacteria	D_1__Actinobacteria	D_2__Actinobacteria	D_3__Propionibacteriales	D_4__Propionibacteriaceae	D_5__Cutibacterium
70f42b01c788ea27ba61cfe178e989d2	D_0__Bacteria	D_1__Actinobacteria	D_2__Actinobacteria	D_3__Micrococcales	D_4__Micrococcaceae	D_5__Kocuria
d323fb9826ed5964dc2fcbb2f2974e3d	D_0__Bacteria	D_1__Actinobacteria	D_2__Actinobacteria	D_3__Propionibacteriales	D_4__Propionibacteriaceae	D_5__Cutibacterium
8f7967f5a9c78b672cc76d478dbda27a	D_0__Bacteria	D_1__Actinobacteria	D_2__Actinobacteria	D_3__Corynebacteriales	D_4__Corynebacteriaceae	D_5__Corynebacterium 1
e05c0bf388a002e74c4cc4cf82534332	D_0__Bacteria	D_1__Proteobacteria	D_2__Alphaproteobacteria	D_3__Rhodobacterales	D_4__Rhodobacteraceae	D_5__Rubellimicrobium
58bfaba65d754e0b1b0db77e2587e314	D_0__Bacteria	D_1__Actinobacteria	D_2__Actinobacteria	D_3__Propionibacteriales	D_4__Propionibacteriaceae	D_5__Cutibacterium
6fb4a377bfd8cd71174ddd5d8d4973c2	D_0__Bacteria	D_1__Bacteroidetes	D_2__Bacteroidia	D_3__Bacteroidales	D_4__Prevotellaceae	D_5__Prevotella 7
eca0b0e04011c428128cdd8c76e9ac39	D_0__Bacteria	D_1__Actinobacteria	D_2__Coriobacteriia	D_3__Coriobacteriales	D_4__Atopobiaceae	D_5__Atopobium
1cdbec8348704cb68f1a8d35fee89df3	D_0__Bacteria	D_1__Actinobacteria	D_2__Actinobacteria	D_3__Corynebacteriales	D_4__Tsukamurellaceae	D_5__Tsukamurella
289ab22dff392f0a11963bb5daf3f0f9	D_0__Bacteria	D_1__Actinobacteria	D_2__Actinobacteria	D_3__Actinomycetales	D_4__Actinomycetales Incertae Sedis	D_5__Candidatus Ancillula
7f9616d2a519f82343c9736347e1e331	D_0__Bacteria	D_1__Proteobacteria	D_2__Gammaproteobacteria	D_3__Alteromonadales	D_4__Shewanellaceae	D_5__Shewanella
b03dc06361c9b495fda33fce87c4d815	D_0__Bacteria	D_1__Firmicutes	D_2__Clostridia	D_3__Clostridiales	D_4__Lachnospiraceae	D_5__Fusicatenibacter
2bce6d53c383c96604db03a584f3efe9	D_0__Bacteria	D_1__Cyanobacteria	D_2__Oxyphotobacteria	D_3__Nostocales	D_4__Chroococcidiopsaceae	D_5__Dapisostemonum CCIBt 3536
a74190f4ea8204601c8a9453ee00f139	D_0__Bacteria	D_1__Bacteroidetes	D_2__Bacteroidia	D_3__Sphingobacteriales	D_4__AKYH767
d52905b6b5e6cd2c0b6b58509c503ace	D_0__Bacteria	D_1__Firmicutes	D_2__Clostridia	D_3__Clostridiales	D_4__Clostridiaceae 1	D_5__Clostridium sensu stricto 1
10bc0e24fd1f9e9ebae944c24e5f6150	D_0__Bacteria	D_1__Bacteroidetes	D_2__Bacteroidia	D_3__Cytophagales	D_4__Hymenobacteraceae	D_5__Hymenobacter
567b8044279939dc1d22e93434b79a7f	D_0__Bacteria	D_1__Firmicutes	D_2__Clostridia	D_3__Clostridiales	D_4__Family XIII	D_5__[Eubacterium] nodatum group
24b0f5155f4f3bb5df5543b1d920066a	D_0__Bacteria	D_1__Proteobacteria	D_2__Gammaproteobacteria	D_3__Betaproteobacteriales	D_4__Burkholderiaceae	D_5__Acidovorax
0a4f417b293f0d69d601af4569859453	D_0__Bacteria	D_1__Proteobacteria	D_2__Gammaproteobacteria	D_3__Enterobacteriales	D_4__Enterobacteriaceae
3c4e84ba5e21913195440edc8959e320	D_0__Bacteria	D_1__Firmicutes	D_2__Clostridia	D_3__Clostridiales	D_4__Family XI	D_5__Finegoldia
671e04007fe80d75507353a7f9d6a76a	D_0__Bacteria	D_1__Proteobacteria	D_2__Alphaproteobacteria	D_3__Sphingomonadales	D_4__Sphingomonadaceae	D_5__Sphingomonas
c17cea3ac5db7cfb230a41974e012a6c	D_0__Bacteria	D_1__Proteobacteria	D_2__Alphaproteobacteria	D_3__Azospirillales	D_4__uncultured
85557d6aceb61c01e345a6ec49721066	D_0__Bacteria	D_1__Firmicutes	D_2__Clostridia	D_3__Clostridiales	D_4__Family XI	D_5__Peptoniphilus
f024c1da32223560e38cb64e51e2c2c5	D_0__Bacteria	D_1__Proteobacteria	D_2__Gammaproteobacteria	D_3__Pasteurellales	D_4__Pasteurellaceae	D_5__Haemophilus
619be3c857805f7122c0824b929c5b27	D_0__Bacteria	D_1__Actinobacteria	D_2__Actinobacteria	D_3__Propionibacteriales	D_4__Propionibacteriaceae	D_5__Cutibacterium
8e9ea22d7c9f3eb1ef890f8cd915334d	D_0__Bacteria	D_1__Proteobacteria	D_2__Gammaproteobacteria	D_3__Alteromonadales	D_4__Alteromonadaceae	D_5__Alishewanella
3560dbd594a467d48c07d4be81c201e0	D_0__Bacteria	D_1__Actinobacteria	D_2__Actinobacteria	D_3__Micrococcales	D_4__Microbacteriaceae	D_5__Microbacterium
2658017bf036133d03e3f7d8b5cc6864	D_0__Bacteria	D_1__Proteobacteria	D_2__Alphaproteobacteria	D_3__Rhizobiales	D_4__Beijerinckiaceae	D_5__1174-01-12
ea946a729f1776ec90bfdbd0c1e25268	D_0__Bacteria	D_1__Proteobacteria	D_2__Gammaproteobacteria	D_3__Aeromonadales	D_4__Aeromonadaceae	D_5__Aeromonas
8fa7db327a6ad0084a22e70b3bfc7057	D_0__Bacteria	D_1__Firmicutes	D_2__Clostridia	D_3__Clostridiales	D_4__Lachnospiraceae	D_5__[Eubacterium] hallii group
6df8f8c17af5e4dcd4cd0a4673b92182	D_0__Bacteria	D_1__Actinobacteria	D_2__Actinobacteria	D_3__Propionibacteriales	D_4__Propionibacteriaceae	D_5__Cutibacterium
90c8e0379dbb2d0f7d46f2475845c117	D_0__Bacteria	D_1__Actinobacteria	D_2__Actinobacteria	D_3__Micrococcales	D_4__Intrasporangiaceae	D_5__Janibacter
83b1084d3e3ee2f487a70fbb198e3489	D_0__Bacteria	D_1__Proteobacteria	D_2__Gammaproteobacteria	D_3__Pasteurellales	D_4__Pasteurellaceae	D_5__Haemophilus
64e2dae1014f871e428421e6b709e4c9	D_0__Bacteria	D_1__Proteobacteria	D_2__Alphaproteobacteria	D_3__Rhizobiales
aec4fb502ede85119b3d7a9c94797e10	D_0__Bacteria	D_1__Actinobacteria	D_2__Actinobacteria	D_3__Frankiales	D_4__Geodermatophilaceae	D_5__Modestobacter
a4342c0f243207c645dddfb9042e9f66	D_0__Bacteria	D_1__Actinobacteria	D_2__Actinobacteria	D_3__Corynebacteriales	D_4__Corynebacteriaceae	D_5__Corynebacterium 1
6a1382922546ec868f0bc09e7ec5886e	D_0__Bacteria	D_1__Actinobacteria	D_2__Actinobacteria	D_3__Propionibacteriales	D_4__Propionibacteriaceae	D_5__Cutibacterium
e46e830aae7a5a676fc2681ae3b207a8	D_0__Bacteria	D_1__Actinobacteria	D_2__Actinobacteria	D_3__Actinomycetales	D_4__Actinomycetaceae	D_5__Actinomyces
add0d057f942df821a5f204e015f09dc	D_0__Bacteria	D_1__Chloroflexi	D_2__Anaerolineae	D_3__Caldilineales	D_4__Caldilineaceae	D_5__uncultured
fc085a41dde236ca136c15943137b1e7	D_0__Bacteria	D_1__Proteobacteria	D_2__Alphaproteobacteria	D_3__Rhizobiales	D_4__Beijerinckiaceae	D_5__Methylobacterium
04540b846a0324c7ee826841d3f4e65a	D_0__Bacteria	D_1__Firmicutes	D_2__Clostridia	D_3__Clostridiales	D_4__Family XI	D_5__Anaerococcus
d05a87754817f0fdaab45e41dc492612	D_0__Bacteria	D_1__Proteobacteria	D_2__Gammaproteobacteria	D_3__Betaproteobacteriales	D_4__Burkholderiaceae	D_5__Massilia
e6ed4550ad1ff0a5d6016f36633f3d99	D_0__Bacteria	D_1__Bacteroidetes	D_2__Bacteroidia	D_3__Bacteroidales	D_4__Prevotellaceae	D_5__Prevotella
e60172214dc7ebd3c0df4add7bc21777	D_0__Bacteria	D_1__Actinobacteria	D_2__Actinobacteria	D_3__Kineosporiales	D_4__Kineosporiaceae	D_5__Quadrisphaera
1a30d38112d265980cb7a979b1a94565	D_0__Bacteria	D_1__Actinobacteria	D_2__Actinobacteria	D_3__Frankiales	D_4__Geodermatophilaceae	D_5__Modestobacter
dc1bcfe47935ef0de3fc3134cbd850d0	D_0__Bacteria	D_1__Actinobacteria	D_2__Actinobacteria	D_3__Propionibacteriales	D_4__Nocardioidaceae	D_5__Kribbella
c98a8a12e890fb3e04a42e6294a2f108	D_0__Bacteria	D_1__Firmicutes	D_2__Bacilli	D_3__Bacillales	D_4__Staphylococcaceae	D_5__Staphylococcus
c701391a6542439548e517f00ad7d87a	D_0__Bacteria	D_1__Proteobacteria	D_2__Alphaproteobacteria	D_3__Sphingomonadales	D_4__Sphingomonadaceae	D_5__Sphingomonas
f2e06e5cbfa1e3fb30116afb7f900747	D_0__Bacteria	D_1__Proteobacteria	D_2__Gammaproteobacteria	D_3__Xanthomonadales	D_4__Xanthomonadaceae	D_5__uncultured
ede1814a8b0b4b41f56db0be515ac4e5	D_0__Bacteria	D_1__Proteobacteria	D_2__Gammaproteobacteria	D_3__Betaproteobacteriales	D_4__Burkholderiaceae	D_5__Acidovorax
b98bc3c2ccc1222693c90db685bf899f	D_0__Bacteria	D_1__Proteobacteria	D_2__Alphaproteobacteria	D_3__Rhizobiales	D_4__Rhizobiaceae
257543e35cbdc12e40e349c8cd8487fd	D_0__Bacteria	D_1__Actinobacteria	D_2__Actinobacteria	D_3__Frankiales	D_4__Geodermatophilaceae	D_5__Modestobacter
b988a64dd19f84680ef77752fc6ce9c9	D_0__Bacteria	D_1__Bacteroidetes	D_2__Bacteroidia	D_3__Bacteroidales	D_4__Prevotellaceae	D_5__Alloprevotella
5a0ae2ebcb9cb4d5f83883f9dfd05fd0	D_0__Bacteria	D_1__Proteobacteria	D_2__Alphaproteobacteria	D_3__Rhizobiales	D_4__Rhizobiaceae
40312defbc03563b7d11d1db00d82841	D_0__Bacteria	D_1__Proteobacteria	D_2__Alphaproteobacteria	D_3__Rhizobiales	D_4__Beijerinckiaceae	D_5__1174-01-12
e6764c7365ac9ccc1e7303e0a5a3854c	D_0__Bacteria	D_1__Proteobacteria	D_2__Gammaproteobacteria	D_3__Enterobacteriales	D_4__Enterobacteriaceae	D_5__Enterobacter
b43ffc2a13daed482df6c59b106c10cc	D_0__Bacteria	D_1__Proteobacteria	D_2__Gammaproteobacteria	D_3__Pseudomonadales	D_4__Moraxellaceae	D_5__Acinetobacter
f12ef79ccd4fc3b47d56df3b768f8be7	D_0__Bacteria	D_1__Proteobacteria	D_2__Gammaproteobacteria	D_3__Pseudomonadales	D_4__Moraxellaceae	D_5__Acinetobacter
1b24823f395ef73b7beaf89057551718	D_0__Bacteria	D_1__Proteobacteria	D_2__Alphaproteobacteria	D_3__Rhodobacterales	D_4__Rhodobacteraceae	D_5__Paracoccus
910651a290ac7d568305323ea4492c46	D_0__Bacteria	D_1__Actinobacteria	D_2__Actinobacteria	D_3__Propionibacteriales	D_4__Propionibacteriaceae	D_5__Cutibacterium
53018d1ec3590260c56de92ca78cf293	D_0__Bacteria	D_1__Proteobacteria	D_2__Alphaproteobacteria	D_3__Rhodobacterales	D_4__Rhodobacteraceae
e2197277127fb7ef8ffe6084d1909b9c	D_0__Bacteria	D_1__Proteobacteria	D_2__Gammaproteobacteria	D_3__Betaproteobacteriales	D_4__Burkholderiaceae
24a8e7340c5eb97b461769b6c47660a6	D_0__Bacteria	D_1__Bacteroidetes	D_2__Bacteroidia	D_3__Cytophagales	D_4__Hymenobacteraceae	D_5__Hymenobacter
353dfedccda52d013c7014002e6c479c	D_0__Bacteria	D_1__Proteobacteria	D_2__Gammaproteobacteria	D_3__Betaproteobacteriales	D_4__Neisseriaceae	D_5__Neisseria
87707160f2707fe90a0362148302d376	D_0__Bacteria	D_1__Firmicutes	D_2__Clostridia	D_3__Clostridiales	D_4__Ruminococcaceae	D_5__Subdoligranulum
ffaa56623c61a475e4265cb8b1455192	D_0__Bacteria	D_1__Acidobacteria	D_2__Acidobacteriia	D_3__Acidobacteriales	D_4__uncultured
c6a6983355898852e0ed866fee857c42	D_0__Bacteria	D_1__Proteobacteria	D_2__Gammaproteobacteria	D_3__Pseudomonadales	D_4__Moraxellaceae	D_5__Acinetobacter
7fe07ae493b7deada5e4cf4b75f113fa	D_0__Bacteria	D_1__Proteobacteria	D_2__Gammaproteobacteria	D_3__Pseudomonadales	D_4__Moraxellaceae	D_5__Acinetobacter
59edd6480cf1e53be1e91876fd84e57c	D_0__Bacteria	D_1__Patescibacteria	D_2__Saccharimonadia	D_3__Saccharimonadales	D_4__Saccharimonadaceae
1ea2ae947a36bbb772e10f99aadf1d78	D_0__Bacteria	D_1__Proteobacteria	D_2__Gammaproteobacteria	D_3__Betaproteobacteriales	D_4__Burkholderiaceae
96cc7dedb99fe26eb18259167207efc8	D_0__Bacteria	D_1__Actinobacteria	D_2__Actinobacteria	D_3__Micrococcales	D_4__Dermacoccaceae	D_5__Dermacoccus
a8248a896be7a765248e067c1e7ba346	D_0__Bacteria	D_1__Proteobacteria	D_2__Gammaproteobacteria	D_3__Pseudomonadales	D_4__Pseudomonadaceae	D_5__Pseudomonas
e10ef8c67ab8b2c1880715183ab8fd30	D_0__Bacteria	D_1__Proteobacteria	D_2__Alphaproteobacteria	D_3__Sphingomonadales	D_4__Sphingomonadaceae	D_5__Sphingomonas
f7d486bbf048c0a77b10484eaa5d7d76	D_0__Bacteria	D_1__Proteobacteria	D_2__Gammaproteobacteria	D_3__Oceanospirillales	D_4__Halomonadaceae	D_5__Halomonas
7c23bd503eadc94e60893afdf592358e	D_0__Bacteria	D_1__Proteobacteria	D_2__Alphaproteobacteria	D_3__Sphingomonadales	D_4__Sphingomonadaceae	D_5__Sphingomonas
4b2cc4cb6ddb14758ea0a91851539b91	D_0__Bacteria	D_1__Proteobacteria	D_2__Alphaproteobacteria	D_3__Rhizobiales	D_4__Beijerinckiaceae	D_5__Methylobacterium
35a157d1f476fce9c304ad08ef857b3d	D_0__Bacteria	D_1__Proteobacteria	D_2__Gammaproteobacteria	D_3__Betaproteobacteriales	D_4__Burkholderiaceae	D_5__Massilia
f4284c6f8e8e3b384e500b7d842cccc8	D_0__Bacteria	D_1__Actinobacteria	D_2__Actinobacteria	D_3__Propionibacteriales	D_4__Propionibacteriaceae	D_5__Cutibacterium
cfc520b03a9af530573348d1a29b8658	D_0__Bacteria	D_1__Proteobacteria	D_2__Alphaproteobacteria	D_3__Acetobacterales	D_4__Acetobacteraceae	D_5__Acidiphilium
4408af65d2f556020fedc053ea94900a	D_0__Bacteria	D_1__Firmicutes	D_2__Clostridia	D_3__Clostridiales	D_4__Clostridiaceae 1	D_5__Clostridium sensu stricto 1
dbae3b07d3c57c98e7d8ed0a1246d560	D_0__Bacteria	D_1__Bacteroidetes	D_2__Bacteroidia	D_3__Flavobacteriales	D_4__Flavobacteriaceae	D_5__Capnocytophaga
e55b21d45828d7e315ab6d72a1a2b085	D_0__Bacteria	D_1__Proteobacteria	D_2__Alphaproteobacteria	D_3__Reyranellales	D_4__Reyranellaceae	D_5__Reyranella
b8a33b0a39362a042493fee19dc14d42	D_0__Bacteria	D_1__Actinobacteria	D_2__Actinobacteria	D_3__Corynebacteriales	D_4__Corynebacteriaceae	D_5__Corynebacterium 1
1cc97a25ddee7bb50e7ee92c05e4b2c2	D_0__Bacteria	D_1__Proteobacteria	D_2__Gammaproteobacteria	D_3__Pseudomonadales	D_4__Moraxellaceae	D_5__Acinetobacter
3ac8ed19a1aa447e193d214473e047ba	D_0__Bacteria	D_1__Proteobacteria	D_2__Alphaproteobacteria	D_3__Rhodobacterales	D_4__Rhodobacteraceae	D_5__Paracoccus
4c72b99420bff29069fd9bf9add715c9	D_0__Bacteria	D_1__Proteobacteria	D_2__Alphaproteobacteria	D_3__Rhizobiales	D_4__Beijerinckiaceae	D_5__1174-01-12
653ed519baa364e0ab569d7fa18a88fb	D_0__Bacteria	D_1__Proteobacteria	D_2__Gammaproteobacteria	D_3__Enterobacteriales	D_4__Enterobacteriaceae	D_5__Pantoea
271332759e05a378bc98f64b5c31d8a1	D_0__Bacteria	D_1__Proteobacteria	D_2__Gammaproteobacteria	D_3__Betaproteobacteriales	D_4__Burkholderiaceae	D_5__Pelomonas
94924ba8cebb81bb26e6441467adea87	D_0__Bacteria	D_1__Proteobacteria	D_2__Gammaproteobacteria	D_3__Alteromonadales	D_4__Pseudoalteromonadaceae	D_5__Pseudoalteromonas
743adf39c76dabed5d04fcbc3ed0feea	D_0__Bacteria	D_1__Firmicutes	D_2__Clostridia	D_3__Clostridiales	D_4__Family XI	D_5__Peptoniphilus
1e7326cbd59e557d8a903fdef0fc7c7a	D_0__Bacteria	D_1__Proteobacteria	D_2__Alphaproteobacteria	D_3__Sphingomonadales	D_4__Sphingomonadaceae	D_5__Sphingomonas
e0209763817fec28fcfb0ae07ddb723a	D_0__Bacteria	D_1__Proteobacteria	D_2__Alphaproteobacteria	D_3__Rhodobacterales	D_4__Rhodobacteraceae	D_5__Paracoccus
1ccf1ada8b2810ca6ea2df7a84d21bf6	D_0__Bacteria	D_1__Actinobacteria	D_2__Actinobacteria	D_3__Propionibacteriales	D_4__Propionibacteriaceae	D_5__Cutibacterium
317e493573aca98614e4d256ad79bf7f	D_0__Bacteria	D_1__Actinobacteria	D_2__Actinobacteria	D_3__Propionibacteriales	D_4__Nocardioidaceae	D_5__Aeromicrobium
dcc2cc183cdf149a07e4f2f6e1250a69	D_0__Bacteria	D_1__Proteobacteria	D_2__Gammaproteobacteria	D_3__Pseudomonadales	D_4__Moraxellaceae	D_5__Psychrobacter
3b08b035450355f7bebbf54e9c98db54	D_0__Bacteria	D_1__Firmicutes	D_2__Clostridia	D_3__Clostridiales	D_4__Family XI	D_5__Anaerococcus
615088aa0f7698eb0933c85cadfc436e	D_0__Bacteria	D_1__Actinobacteria	D_2__Actinobacteria	D_3__Corynebacteriales	D_4__Mycobacteriaceae	D_5__Mycobacterium
39076ea7460b4866646bb961831e3170	D_0__Bacteria	D_1__Proteobacteria	D_2__Alphaproteobacteria	D_3__Rhizobiales	D_4__Rhizobiaceae
c9895f4ce093a48ecf8faa795f8b56b0	D_0__Bacteria	D_1__Actinobacteria	D_2__Actinobacteria	D_3__Propionibacteriales	D_4__Propionibacteriaceae	D_5__Cutibacterium
5dd021b09acfa3199dbd77133ece0f1a	D_0__Bacteria	D_1__Proteobacteria	D_2__Alphaproteobacteria	D_3__Azospirillales	D_4__Azospirillaceae	D_5__Azospirillum
57ab384b923e9a88af980f6e73a7e796	D_0__Bacteria	D_1__Chloroflexi	D_2__Anaerolineae	D_3__Caldilineales	D_4__Caldilineaceae	D_5__uncultured
a54c3a20afaeb6522dcee5d9661c35d5	D_0__Bacteria	D_1__Proteobacteria	D_2__Gammaproteobacteria	D_3__Betaproteobacteriales	D_4__Burkholderiaceae	D_5__Burkholderia-Caballeronia-Paraburkholderia
1544d30b8e90c6cc626062631bc78773	D_0__Bacteria	D_1__Fusobacteria	D_2__Fusobacteriia	D_3__Fusobacteriales	D_4__Leptotrichiaceae	D_5__Leptotrichia
8a829a1941b8cb574ff8b0a45af7428a	D_0__Bacteria	D_1__Actinobacteria	D_2__Actinobacteria	D_3__Corynebacteriales	D_4__Dietziaceae	D_5__Dietzia
b7c6598aa8322f69e9abfb25eedc4392	D_0__Bacteria	D_1__Actinobacteria	D_2__Actinobacteria	D_3__Propionibacteriales	D_4__Propionibacteriaceae	D_5__Cutibacterium
0b2c778d828169733f60a896ada9e3b6	D_0__Bacteria	D_1__Actinobacteria	D_2__Actinobacteria	D_3__Propionibacteriales	D_4__Propionibacteriaceae	D_5__Friedmanniella
6be26f152ed8b744c82c53ecaa552a9c	D_0__Bacteria	D_1__Proteobacteria	D_2__Alphaproteobacteria	D_3__Sphingomonadales	D_4__Sphingomonadaceae	D_5__Sphingomonas
29ac0ccc32a0268bef227dee18df4318	D_0__Bacteria	D_1__Proteobacteria	D_2__Gammaproteobacteria	D_3__Pseudomonadales	D_4__Pseudomonadaceae	D_5__Pseudomonas
09f5b342ac1ef330862c784eee3c53a7	D_0__Bacteria	D_1__Bacteroidetes	D_2__Bacteroidia	D_3__Flavobacteriales	D_4__Flavobacteriaceae	D_5__Capnocytophaga
5ae13b850fea9f45d7753fa0bee5fbd0	D_0__Bacteria	D_1__Actinobacteria	D_2__Actinobacteria	D_3__Corynebacteriales	D_4__Corynebacteriaceae	D_5__Corynebacterium 1
3f482f7642acfc3d3a459ebc0131a1ba	D_0__Bacteria	D_1__Proteobacteria	D_2__Gammaproteobacteria	D_3__Betaproteobacteriales	D_4__Burkholderiaceae	D_5__Aquabacterium
201d3be82ce4990954766ecc85ce9c9c	D_0__Bacteria	D_1__Firmicutes	D_2__Clostridia	D_3__Clostridiales	D_4__Ruminococcaceae
257eb3e22766af8b51fc238634393300	D_0__Bacteria	D_1__Patescibacteria	D_2__Gracilibacteria	Ambiguous_taxa	Ambiguous_taxa	Ambiguous_taxa
76ae71b85110c825b5d73c662cfc5094	D_0__Bacteria	D_1__Actinobacteria	D_2__Actinobacteria	D_3__Corynebacteriales	D_4__Dietziaceae	D_5__Dietzia
70dec33f1dbf12e7e888536c0703a479	D_0__Bacteria	D_1__Actinobacteria	D_2__Actinobacteria	D_3__Corynebacteriales	D_4__Nocardiaceae	D_5__Rhodococcus
add7bd181848050de9010d3b35b3a61b	D_0__Bacteria	D_1__Proteobacteria	D_2__Alphaproteobacteria	D_3__Acetobacterales	D_4__Acetobacteraceae	D_5__uncultured
3549625e1153f5e3ef1a8527cbede311	D_0__Bacteria	D_1__Proteobacteria	D_2__Gammaproteobacteria	D_3__Pseudomonadales	D_4__Moraxellaceae	D_5__Acinetobacter
125a3fc2a81d3a933afaed6707e09359	D_0__Bacteria	D_1__Firmicutes	D_2__Clostridia	D_3__Clostridiales	D_4__Family XI	D_5__Finegoldia
f01054b06b5fdacbfac1e54302738e1c	D_0__Bacteria	D_1__Actinobacteria	D_2__Actinobacteria	D_3__Corynebacteriales	D_4__Corynebacteriaceae	D_5__Corynebacterium 1
d657d51e8709a6549389265042534d9a	D_0__Bacteria	D_1__Firmicutes	D_2__Clostridia	D_3__Clostridiales	D_4__Family XI	D_5__Peptoniphilus
92887ba1d3b326ef80a541a1166969f2	D_0__Bacteria	D_1__Actinobacteria	D_2__Actinobacteria	D_3__Micrococcales	D_4__Microbacteriaceae
db5304a4813d463b1154c4c52246e3a3	D_0__Bacteria	D_1__Proteobacteria	D_2__Alphaproteobacteria	D_3__Sphingomonadales	D_4__Sphingomonadaceae
87d48a4e57f214eb8ca0f439b62be8c7	D_0__Bacteria	D_1__Actinobacteria	D_2__Actinobacteria	D_3__Propionibacteriales	D_4__Propionibacteriaceae	D_5__Cutibacterium
3bf0341ea793a0e73ae7bf25d25053c5	D_0__Bacteria	D_1__Actinobacteria	D_2__Actinobacteria	D_3__Micrococcales	D_4__Dermacoccaceae	D_5__Kytococcus
34a80ece995f470713a8d448cbd73426	D_0__Bacteria	D_1__Actinobacteria	D_2__Actinobacteria	D_3__Micrococcales	D_4__Dermabacteraceae	D_5__Brachybacterium
36c0b93c62f026f6657ad47321c2fc40	D_0__Bacteria	D_1__Proteobacteria	D_2__Gammaproteobacteria	D_3__Pseudomonadales	D_4__Moraxellaceae	D_5__Alkanindiges
bf562d037bc6894b209cdd002ef3cd9f	D_0__Bacteria	D_1__Firmicutes	D_2__Bacilli	D_3__Bacillales	D_4__Staphylococcaceae	D_5__Staphylococcus
b2c2ae2a0f0671959a518c7f82b7ed8e	D_0__Bacteria	D_1__Firmicutes	D_2__Clostridia	D_3__Clostridiales	D_4__Family XI	D_5__Finegoldia
715ec26f7c52971148487d5d3f9d32c2	D_0__Bacteria	D_1__Bacteroidetes	D_2__Bacteroidia	D_3__Bacteroidales	D_4__Prevotellaceae	D_5__Prevotella
96b45678e9af73513e17371b2e660f95	D_0__Bacteria	D_1__Firmicutes	D_2__Clostridia	D_3__Clostridiales	D_4__Family XI	D_5__Peptoniphilus
339aae9260e680d7b48b3f6495e0b0ea	D_0__Bacteria	D_1__Actinobacteria	D_2__Actinobacteria	D_3__Micrococcales	D_4__Micrococcaceae	D_5__Rothia
1891ea16efdfce3b82daa345216f84a7	D_0__Bacteria	D_1__Actinobacteria	D_2__Actinobacteria	D_3__Corynebacteriales	D_4__Corynebacteriaceae	D_5__Corynebacterium 1
6a0d34174be2b49563af4906fe412e2b	D_0__Bacteria	D_1__Actinobacteria	D_2__Actinobacteria	D_3__Propionibacteriales	D_4__Propionibacteriaceae	D_5__Cutibacterium
64e3dac1d612abfdc8d19804a1bbebf4	D_0__Bacteria	D_1__Proteobacteria	D_2__Alphaproteobacteria
3e14c6c8c95505c576a3e4184cab566d	D_0__Bacteria	D_1__Proteobacteria	D_2__Alphaproteobacteria	D_3__Sphingomonadales	D_4__Sphingomonadaceae	D_5__Sphingomonas
85c58e94cf767588b3c1cfcf27f361df	D_0__Bacteria	D_1__Proteobacteria	D_2__Alphaproteobacteria	D_3__Rhizobiales	D_4__Beijerinckiaceae	D_5__Methylobacterium
6b2f185d03289059372dd442ba84b34b	D_0__Bacteria	D_1__Acidobacteria	D_2__Subgroup 6
dbb65f42634e075a6f3fca2df11083bb	D_0__Bacteria	D_1__Bacteroidetes	D_2__Bacteroidia	D_3__Flavobacteriales	D_4__Flavobacteriaceae	D_5__Flavobacterium
752e328d0709465029766255eb6ce1ce	D_0__Bacteria	D_1__Firmicutes	D_2__Clostridia	D_3__Clostridiales	D_4__Ruminococcaceae	D_5__Ruminococcus 2
d47ae6fa2b8c00df0171276605049957	D_0__Bacteria	D_1__Firmicutes	D_2__Clostridia	D_3__Clostridiales	D_4__Lachnospiraceae
e6d791720db594fa8f5cc161d114f7c9	D_0__Bacteria	D_1__Proteobacteria	D_2__Gammaproteobacteria	D_3__Oceanospirillales	D_4__Alcanivoracaceae	D_5__Alcanivorax
c6133ca910a89e8b53654a073e09d0e2	D_0__Bacteria	D_1__Proteobacteria	D_2__Gammaproteobacteria	D_3__Pseudomonadales	D_4__Moraxellaceae
c98fedcf60a30c829a8432cc7f127856	D_0__Bacteria	D_1__Actinobacteria	D_2__Actinobacteria	D_3__Micrococcales	D_4__Micrococcaceae	D_5__Kocuria
741ee11fc12630d0a6358f6141afd533	D_0__Bacteria	D_1__Bacteroidetes	D_2__Bacteroidia	D_3__Sphingobacteriales	D_4__Sphingobacteriaceae	D_5__Sphingobacterium
85b3bd39d3dee61fafad0d3f2ebfb539	D_0__Bacteria	D_1__Actinobacteria	D_2__Actinobacteria	D_3__Pseudonocardiales	D_4__Pseudonocardiaceae	D_5__Saccharopolyspora
f640a2e0746a8e99aeffaad644a922a8	D_0__Bacteria	D_1__Proteobacteria	D_2__Alphaproteobacteria	D_3__Sphingomonadales	D_4__Sphingomonadaceae	D_5__Polymorphobacter
318e6254cfe655f088d8c5ebcfd92a63	D_0__Bacteria	D_1__Proteobacteria	D_2__Alphaproteobacteria	D_3__Rhodobacterales	D_4__Rhodobacteraceae	D_5__Paracoccus
b5b68a13253dceb0039db067e659d688	D_0__Bacteria	D_1__Proteobacteria	D_2__Gammaproteobacteria	D_3__Betaproteobacteriales	D_4__Burkholderiaceae	D_5__Lautropia
09649e28f9804bb2f16f191978fe4cc8	D_0__Bacteria	D_1__Proteobacteria	D_2__Alphaproteobacteria	D_3__Rhizobiales	D_4__Xanthobacteraceae	D_5__Bradyrhizobium
c15250ac8589f06a034884f07119c1ab	D_0__Bacteria	D_1__Proteobacteria	D_2__Gammaproteobacteria	D_3__Betaproteobacteriales	D_4__Burkholderiaceae	D_5__Massilia
482483af0cf5f96d01b7e1622c32615e	D_0__Bacteria	D_1__Proteobacteria	D_2__Gammaproteobacteria	D_3__Pasteurellales	D_4__Pasteurellaceae
9bba94086c391204c3b14c73599ccec6	D_0__Bacteria	D_1__Proteobacteria	D_2__Gammaproteobacteria	D_3__Betaproteobacteriales	D_4__Burkholderiaceae	D_5__Pelomonas
de8efa6dfb964c43ec63250a9dd9422b	D_0__Bacteria	D_1__Actinobacteria	D_2__Actinobacteria	D_3__Propionibacteriales	D_4__Propionibacteriaceae	D_5__Cutibacterium
685547649c91beee13831f7c95c54e0e	D_0__Bacteria	D_1__Proteobacteria	D_2__Gammaproteobacteria	D_3__Pasteurellales	D_4__Pasteurellaceae
f47c64ae50db6e6693a9f03797952459	D_0__Bacteria	D_1__Proteobacteria	D_2__Alphaproteobacteria	D_3__Caulobacterales	D_4__Caulobacteraceae	D_5__Brevundimonas
af722d156286b4e73d3d3da25e661b43	D_0__Bacteria	D_1__Actinobacteria	D_2__Actinobacteria
dd897adde13044ff8114c3480e156ce3	D_0__Bacteria	D_1__Actinobacteria	D_2__Actinobacteria	D_3__Propionibacteriales	D_4__Propionibacteriaceae	D_5__Cutibacterium
f6449999332d1da9a42120249b7a6c94	D_0__Bacteria	D_1__Actinobacteria	D_2__Actinobacteria	D_3__Corynebacteriales	D_4__Mycobacteriaceae	D_5__Mycobacterium
8a1138882b6f2347b68f9c4ec15b66b5	D_0__Bacteria	D_1__Proteobacteria	D_2__Gammaproteobacteria	D_3__Enterobacteriales	D_4__Enterobacteriaceae	D_5__Pantoea
83b1dc540f1469dd6eb6e2db5e4e646c	D_0__Bacteria	D_1__Proteobacteria	D_2__Gammaproteobacteria	D_3__Xanthomonadales	D_4__Xanthomonadaceae	D_5__Luteimonas
0f1f0aa8125514ccc7456059e58601ed	D_0__Bacteria	D_1__Bacteroidetes	D_2__Bacteroidia	D_3__Cytophagales	D_4__Spirosomaceae	D_5__Spirosoma
5e23d167dee7c8d6f97271376a1dd4ed	D_0__Bacteria	D_1__Bacteroidetes	D_2__Bacteroidia	D_3__Bacteroidales	D_4__Prevotellaceae	D_5__Alloprevotella
66bd906bcac03136d566ef2419515187	D_0__Bacteria	D_1__Proteobacteria	D_2__Alphaproteobacteria	D_3__Rhizobiales	D_4__Labraceae	D_5__Labrys
8b79e771c10bc567701a1eed853b7704	D_0__Bacteria	D_1__Proteobacteria	D_2__Alphaproteobacteria	D_3__Rhodobacterales	D_4__Rhodobacteraceae	D_5__Paracoccus
90d344602b07c34b4b20f1dfde39c805	D_0__Bacteria	D_1__Proteobacteria	D_2__Gammaproteobacteria	D_3__Pseudomonadales	D_4__Pseudomonadaceae	D_5__Pseudomonas
95e2df657d574d343145a5b50b5d14e4	D_0__Bacteria	D_1__Bacteroidetes	D_2__Bacteroidia	D_3__Bacteroidales	D_4__Porphyromonadaceae	D_5__Porphyromonas
9a3f181204cc8cfd5fa709a4e871c673	D_0__Bacteria	D_1__Proteobacteria	D_2__Gammaproteobacteria	D_3__Pseudomonadales	D_4__Moraxellaceae	D_5__Acinetobacter
4e8163f5b8b03317cb31f5bae62ce55c	D_0__Bacteria	D_1__Proteobacteria	D_2__Alphaproteobacteria	D_3__Sphingomonadales	D_4__Sphingomonadaceae	D_5__Sphingomonas
9d07c3586039c1d31876c6e243d1cecb	D_0__Bacteria	D_1__Bacteroidetes	D_2__Bacteroidia	D_3__Flavobacteriales	D_4__Weeksellaceae	D_5__Chryseobacterium
1aa73992d0255e9906b980ad9960af8a	D_0__Bacteria	D_1__Proteobacteria	D_2__Alphaproteobacteria	D_3__Rhizobiales	D_4__Beijerinckiaceae	D_5__1174-01-12
af4a23efb69dcf2aa5a96b94ef6e97e1	D_0__Bacteria	D_1__Firmicutes	D_2__Clostridia	D_3__Clostridiales	D_4__Family XI	D_5__Finegoldia
76350e00baab4e99b59dbc746f471e8b	D_0__Bacteria	D_1__Proteobacteria	D_2__Gammaproteobacteria	D_3__Pseudomonadales	D_4__Moraxellaceae	D_5__Acinetobacter
cc5ce4ec07732d13a7959f6d93f27e7e	D_0__Bacteria	D_1__Proteobacteria	D_2__Gammaproteobacteria	D_3__Pseudomonadales	D_4__Pseudomonadaceae	D_5__Pseudomonas
a2e30bc444fee0eb99322a8225eb9661	D_0__Bacteria	D_1__Firmicutes	D_2__Clostridia	D_3__Clostridiales	D_4__Family XI	D_5__Anaerococcus
1558a3a5cb9266f7fe6ba85c56857881	D_0__Bacteria	D_1__Proteobacteria	D_2__Gammaproteobacteria	D_3__Pseudomonadales	D_4__Moraxellaceae	D_5__Psychrobacter
da58fbcafd1db28becfba6c8eb5da818	D_0__Bacteria	D_1__Actinobacteria	D_2__Actinobacteria	D_3__Frankiales	D_4__Geodermatophilaceae	D_5__Blastococcus
88f743d731194065eb55d5d7e18d4d2b	D_0__Bacteria	D_1__Proteobacteria	D_2__Gammaproteobacteria	D_3__Betaproteobacteriales	D_4__Burkholderiaceae	D_5__Comamonas
7f87b327d008f641d5310e947faa5c77	D_0__Bacteria	D_1__Proteobacteria	D_2__Deltaproteobacteria	D_3__Myxococcales	D_4__Archangiaceae	D_5__Anaeromyxobacter
f917a883924ac15511236bbca4c9bc02	D_0__Bacteria	D_1__Firmicutes	D_2__Clostridia	D_3__Clostridiales	D_4__Clostridiaceae 1	D_5__Clostridium sensu stricto 1
9f5fef5521b85a0d31368b9a4d980070	D_0__Bacteria	D_1__Proteobacteria	D_2__Alphaproteobacteria	D_3__Rhodobacterales	D_4__Rhodobacteraceae	D_5__Paracoccus
a297f86c40b384e65f8c24052e5172ef	D_0__Bacteria	D_1__Proteobacteria	D_2__Alphaproteobacteria	D_3__Rhodobacterales	D_4__Rhodobacteraceae
44622d14bbed3776c7c799225618ad2a	D_0__Bacteria	D_1__Actinobacteria	D_2__Actinobacteria	D_3__Propionibacteriales	D_4__Propionibacteriaceae	D_5__Cutibacterium
0889f0c89585a5ff751d7dfc5655889a	D_0__Bacteria	D_1__Actinobacteria	D_2__Actinobacteria	D_3__Propionibacteriales	D_4__Propionibacteriaceae	D_5__Cutibacterium
db28daadb364bc7b6dde925c200ec91b	D_0__Bacteria	D_1__Proteobacteria	D_2__Alphaproteobacteria	D_3__Acetobacterales	D_4__Acetobacteraceae	D_5__Craurococcus
22211b7a4440ed35a50fada1f35a4232	D_0__Bacteria	D_1__Actinobacteria	D_2__Acidimicrobiia	D_3__Microtrichales	D_4__Microtrichaceae	D_5__uncultured
5fea7b9f09bf647c861cc7b0ac692e3b	D_0__Bacteria	D_1__Proteobacteria	D_2__Alphaproteobacteria	D_3__Sphingomonadales	D_4__Sphingomonadaceae
0f992eb2208650981b83c38505416326	D_0__Bacteria	D_1__Proteobacteria	D_2__Alphaproteobacteria	D_3__Sphingomonadales	D_4__Sphingomonadaceae	D_5__Sphingomonas
889fcb74961972a37c0c2dbd88517fca	D_0__Bacteria	D_1__Proteobacteria	D_2__Gammaproteobacteria	D_3__Betaproteobacteriales	D_4__Burkholderiaceae	D_5__Pelomonas
cd5f32e075913b08eb7dbfa6d872db05	D_0__Bacteria	D_1__Proteobacteria	D_2__Gammaproteobacteria	D_3__Betaproteobacteriales	D_4__Burkholderiaceae	D_5__Noviherbaspirillum
b5498e43b3139c225931623aa77a962e	D_0__Bacteria	D_1__Proteobacteria	D_2__Gammaproteobacteria	D_3__Alteromonadales	D_4__Alteromonadaceae	D_5__Rheinheimera
88a452c4e313e497137143046d1b73d5	D_0__Bacteria	D_1__Firmicutes	D_2__Clostridia	D_3__Clostridiales	D_4__Ruminococcaceae	D_5__Ruminococcus 2
24d3e576ab9679a07737b279b4d332f0	D_0__Bacteria	D_1__Proteobacteria	D_2__Gammaproteobacteria	D_3__Pseudomonadales	D_4__Pseudomonadaceae	D_5__Pseudomonas
a8002a451070f0bd3b1a71551cc126e2	D_0__Bacteria	D_1__Bacteroidetes	D_2__Bacteroidia	D_3__Bacteroidales	D_4__Porphyromonadaceae	D_5__Porphyromonas
5b4f211c0f1848177ab7a1b1ed638b5c	D_0__Bacteria	D_1__Actinobacteria	D_2__Actinobacteria	D_3__Corynebacteriales	D_4__Corynebacteriaceae	D_5__Corynebacterium 1
ecfce6b927e2826e54aa82292b3770e4	D_0__Bacteria	D_1__Proteobacteria	D_2__Gammaproteobacteria	D_3__Xanthomonadales	D_4__Xanthomonadaceae
f3c5a033a08ee4484d216f96882a82d7	D_0__Bacteria	D_1__Proteobacteria	D_2__Gammaproteobacteria	D_3__Pseudomonadales	D_4__Moraxellaceae	D_5__Acinetobacter
e50fa539f6c3f2b0000970705afaac89	D_0__Bacteria	D_1__Proteobacteria	D_2__Deltaproteobacteria	D_3__Oligoflexales	D_4__0319-6G20	D_5__uncultured bacterium
df4e37cb57ef34093be2fb217bbc3901	D_0__Bacteria	D_1__Actinobacteria	D_2__Actinobacteria	D_3__Corynebacteriales	D_4__Corynebacteriaceae	D_5__Corynebacterium 1
11c218b628908ba31d55854fd2068ece	D_0__Bacteria	D_1__Actinobacteria	D_2__Actinobacteria	D_3__Propionibacteriales	D_4__Propionibacteriaceae	D_5__Cutibacterium
1cd7444da14617244512d333bfe859f4	D_0__Bacteria	D_1__Proteobacteria	D_2__Alphaproteobacteria	D_3__Sphingomonadales	D_4__Sphingomonadaceae	D_5__Sphingomonas
4b61ea90bfdfbcf440d392454ed0e3d1	D_0__Bacteria
b02d55ae779f232f245d25c1359adb6b	D_0__Bacteria	D_1__Proteobacteria	D_2__Gammaproteobacteria	D_3__Enterobacteriales	D_4__Enterobacteriaceae	D_5__Pantoea
fe8c2cdb4ede7b1a16ff7926492c2e11	D_0__Bacteria	D_1__Proteobacteria	D_2__Gammaproteobacteria	D_3__Betaproteobacteriales	D_4__Burkholderiaceae	D_5__Verticia
5712da90fc88d2b4294b3c82c0b04f2f	D_0__Bacteria	D_1__Proteobacteria	D_2__Alphaproteobacteria	D_3__Rhodospirillales	D_4__Magnetospirillaceae
a58a242d39b0b1d7326f0564aa85c8d8	D_0__Bacteria	D_1__Proteobacteria	D_2__Alphaproteobacteria	D_3__Sphingomonadales	D_4__Sphingomonadaceae	D_5__Sphingomonas
8238921fea2e1f20b5175090a4a7a132	D_0__Bacteria	D_1__Proteobacteria	D_2__Gammaproteobacteria	D_3__Xanthomonadales	D_4__Xanthomonadaceae	D_5__Luteimonas
079b807118691c2969e93d9b1678bc18	D_0__Bacteria	D_1__Proteobacteria	D_2__Gammaproteobacteria	D_3__Pseudomonadales	D_4__Moraxellaceae	D_5__Enhydrobacter
7fa71b80d7f9d44cafb06331c0488b4c	D_0__Bacteria	D_1__Proteobacteria	D_2__Alphaproteobacteria	D_3__Rhizobiales	D_4__Beijerinckiaceae	D_5__uncultured
cc6e5abbcad622f5e4363941b42ac442	D_0__Bacteria	D_1__Bacteroidetes	D_2__Bacteroidia	D_3__Cytophagales	D_4__Hymenobacteraceae	D_5__Hymenobacter
e0d0da808f33a2c97970da8689ee9f7b	D_0__Bacteria	D_1__Proteobacteria	D_2__Gammaproteobacteria	D_3__Pasteurellales	D_4__Pasteurellaceae	D_5__Haemophilus
14edf270e09427aa58549d56afd0a3bb	D_0__Bacteria	D_1__Bacteroidetes	D_2__Bacteroidia	D_3__Flavobacteriales	D_4__Flavobacteriaceae	D_5__Flavobacterium
5b3475e8b6415f00e4ffb340e360af86	D_0__Bacteria	D_1__Firmicutes	D_2__Clostridia	D_3__Clostridiales	D_4__Caldicoprobacteraceae	D_5__Caldicoprobacter
1a742beb76aa2c142daac2b538c6f56a	D_0__Bacteria	D_1__Proteobacteria	D_2__Alphaproteobacteria	D_3__Sphingomonadales	D_4__Sphingomonadaceae	D_5__Sphingomonas
7eb046ccb412d4cf31e92ab092951c45	D_0__Bacteria	D_1__Bacteroidetes	D_2__Bacteroidia	D_3__Cytophagales	D_4__Cytophagaceae	D_5__Sporocytophaga
b86e771af828b5b84f3c59483a42a23c	D_0__Bacteria	D_1__Proteobacteria	D_2__Gammaproteobacteria	D_3__Betaproteobacteriales	D_4__Burkholderiaceae	D_5__Aquabacterium
6125d1b353d3cd20677e5f693486bb39	D_0__Bacteria	D_1__Proteobacteria	D_2__Alphaproteobacteria	D_3__Sphingomonadales	D_4__Sphingomonadaceae	D_5__Ellin6055
1cc8cd1b56d3caa009b4acd01f8aa683	D_0__Bacteria	D_1__Actinobacteria	D_2__Actinobacteria	D_3__Actinomycetales	D_4__Actinomycetaceae	D_5__Actinomyces
3326d4d8b7e185287f2364d00b307529	D_0__Bacteria	D_1__Actinobacteria	D_2__Actinobacteria	D_3__Propionibacteriales	D_4__Nocardioidaceae	D_5__Nocardioides
e9a5f0c5303f5cf3c36c28decc1a4695	D_0__Bacteria	D_1__Proteobacteria	D_2__Gammaproteobacteria	D_3__Pseudomonadales	D_4__Moraxellaceae	D_5__Acinetobacter
1b4aea43c6cbe0d1bfe95ff52012b2ca	D_0__Bacteria	D_1__Bacteroidetes	D_2__Bacteroidia	D_3__Cytophagales	D_4__Hymenobacteraceae	D_5__Hymenobacter
d088d98e9f392853b417ec659d6ab7cd	D_0__Bacteria	D_1__Proteobacteria	D_2__Alphaproteobacteria	D_3__Rhodobacterales	D_4__Rhodobacteraceae	D_5__Paracoccus
5aab72f6a8fc6dea43fb5042e09a9712	D_0__Bacteria	D_1__Actinobacteria	D_2__Actinobacteria
6259f461424db1e0a7f1bd9c0f280f8c	D_0__Bacteria	D_1__Proteobacteria	D_2__Alphaproteobacteria	D_3__Rhodobacterales	D_4__Rhodobacteraceae	D_5__Paracoccus
df48fee66bfd28d3d48a950578b78fbe	D_0__Bacteria	D_1__Actinobacteria	D_2__Actinobacteria	D_3__Propionibacteriales	D_4__Propionibacteriaceae	D_5__Cutibacterium
5c1175660a69c94412381d7b251dc2ae	D_0__Bacteria	D_1__Proteobacteria	D_2__Gammaproteobacteria	D_3__Pseudomonadales	D_4__Pseudomonadaceae	D_5__Pseudomonas
dfd45d076767c1150f6c0e4cc734bc7e	D_0__Bacteria	D_1__Firmicutes	D_2__Bacilli	D_3__Lactobacillales	D_4__Lactobacillaceae	D_5__Lactobacillus
552042827cdc911d3ba18153daef3222	D_0__Bacteria	D_1__Proteobacteria	D_2__Gammaproteobacteria	D_3__Betaproteobacteriales	D_4__Hydrogenophilaceae	D_5__Hydrogenophilus
83a09de7b69184273201dac513b788e2	D_0__Bacteria	D_1__Actinobacteria	D_2__Actinobacteria	D_3__Corynebacteriales	D_4__Corynebacteriaceae	D_5__Corynebacterium 1
6520aad624ed6e358950559fd8614c36	D_0__Bacteria	D_1__Proteobacteria	D_2__Gammaproteobacteria	D_3__Pseudomonadales	D_4__Pseudomonadaceae	D_5__Pseudomonas
91cc17258469d42c2506cc7f61314acc	D_0__Bacteria	D_1__Bacteroidetes	D_2__Bacteroidia	D_3__Flavobacteriales	D_4__Flavobacteriaceae	D_5__Capnocytophaga
20b1052e1b57d2e258a67ec44b83bb62	D_0__Bacteria	D_1__Proteobacteria	D_2__Alphaproteobacteria	D_3__Sphingomonadales	D_4__Sphingomonadaceae	D_5__Sphingomonas
21c818c107df8072326c7176e639c058	D_0__Bacteria	D_1__Proteobacteria	D_2__Alphaproteobacteria	D_3__Rhodobacterales	D_4__Rhodobacteraceae	D_5__Paracoccus
57b2893aced9bf309578220f9e864a83	D_0__Bacteria	D_1__Actinobacteria	D_2__Actinobacteria	D_3__Corynebacteriales	D_4__Corynebacteriaceae	D_5__Corynebacterium 1
84cfb0bbe11ea676639da03f24b11e3e	D_0__Bacteria	D_1__Fusobacteria	D_2__Fusobacteriia	D_3__Fusobacteriales	D_4__Fusobacteriaceae	D_5__Fusobacterium
29f17f9da4784f9eb86317385fdeed93	D_0__Bacteria	D_1__Actinobacteria	D_2__Actinobacteria	D_3__Corynebacteriales	D_4__Corynebacteriaceae	D_5__Corynebacterium 1
[truncated: 2,297 more rows]

## Sheet: Diversity_indices_QIIME2
Microscope_ID	Cleaning	MicroscopeNr	value	Index
M-RAL1-29	PreClean	n1	4.17969693323778	shannon
M-RAL2-30	PreClean	n2	4.36532495486326	shannon
M-RAL3-31	PreClean	n3	2.30274613134866	shannon
M-RAL4-32	PreClean	n4	3.28916187091012	shannon
M-RAL5-33	PreClean	n5	2.11183047885233	shannon
M-RAL6-34	PreClean	n6	2.27914779246932	shannon
M-RAL7-35	PreClean	n7	2.13323053743187	shannon
M-RAL8-36	PreClean	n8	2.00458280415636	shannon
M-RAL9-37	PreClean	n9	3.10173491242719	shannon
[truncated: 51 more rows]
